# Supplementary material for: Single-Cell Sequencing Reveals Novel Tumor Populations and Their Interplay with the Immune Microenvironment in a Pleomorphic Rhabdomyosarcoma
Source: Int J Mol Sci. 2025 Nov 26;26(23):11420. doi: 10.3390/ijms262311420 (PMC12692514; doi:10.3390/ijms262311420)
Supplement: Supplementary file 1 [file ijms-26-11420-s001.zip]

Archive with 4 entries (4 files):
- Supplementary Table S1. Markers and gene signatures..xlsx
- Supplementary Table S2. DEG for pRMS annotated clusters..xlsx
- Supplementary Table S3. QC metrics, identification of tumor cells, cell counts, and sensitivity checks..xlsx
- Supplementary Table S4. CellChat probability full data.xlsx
