# Supplementary material for: Single-Cell Sequencing Reveals Novel Tumor Populations and Their Interplay with the Immune Microenvironment in a Pleomorphic Rhabdomyosarcoma
Source: Int J Mol Sci. 2025 Nov 26;26(23):11420. doi: 10.3390/ijms262311420 (PMC12692514; doi:10.3390/ijms262311420)
Supplement: Supplementary file 1 [file ijms-26-11420-s001.zip › Supplementary Table S1. Markers and gene signatures..xlsx]

## Sheet: Markers for cell annotation 
Standard markers used for cell cluster annotation
Cell types	Markers
Fibroblasts	VIM, COL1A1, COL1A2, COL3A1, COL5A1, COL6A2, COL6A3, COL7A1, COL16A1, LOXL1, LUM, DCN, TNXB, FBLN1, C1S, CAV1, FAP, PDGFRA
VSMCs	COL4A1, COL4A2, MCAM, ACTA2, CSPG4, PDGFRB, FGFR1, CXCL14, AHR, RGS5, NOTCH3
T cells	CD2, CD6, CD3D, CD3E, CD3G, TRAC, TRBC2, SH2D1A, TRAT1
NK cells	CD2, IL2RB, NKG7, NCAM1, FCGR3A, GZMB, KLRD1
Macrophages	CD68, CD163, CD14, ITGAM, FCGR3A, MRC1
Endothelial cells	VWF, ACE, CD34, ID3, EMCN, FLT1, PECAM1
Proliferating cells	MKI67, PLK1, E2F1, FOXM1, MCM2, MCM7, BUB1, CCNE1, CCND1, CCNB1, TOP2A
Markers were selected based on the published articles:
1. Yuan, L.L., et al., Single-cell sequencing reveals the landscape of the tumor microenvironment in a skeletal undifferentiated pleomorphic sarcoma patient. Front Immunol, 2022. 13: p. 1019870.
2. Lu, Y., et al., Single-cell landscape of undifferentiated pleomorphic sarcoma. Oncogene, 2024. 43(18): p. 1353-1368.

## Sheet: TME gene signatures 
Macrophage signatures
APOE/CTSZ+TAMs
MSR1
CCL18
APOE
PLTP
CD163
CTSZ
CTSB
CTSA
CTSL
FUCA1
GPNMB
MAF
IL10
CSF1R
TGFB1
SLC40A1
CD68
Reference: Wei J, Yu W, Chen J, Huang G, Zhang L, Chen Z, Hu M, Gong X, Du H. Single-cell and spatial analyses reveal the association between gene expression of glutamine synthetase with the immunosuppressive phenotype of APOE+CTSZ+TAM in cancers. Mol Oncol. 2023 Apr;17(4):611-628. doi: 10.1002/1878-0261.13373.
T cell signatures
Marker genes (human) that were found to be differentially expressed in multiple datasets across species and cancer types
*only genes with mouse orthologs are included
Tfh	CD8_NaiveLike	CD8_EffectorMemory	CD8_EarlyActiv	Th1	CD4_NaiveLike	CD8_Tpex	CD8_Tex	Treg
TOX2	CCR7	GZMA	GZMK	CD40LG	CCR7	LAG3	LAG3	TNFRSF4
MAF	IL7R	GZMK	FOS	IL7R	SELL	XCL1	PRF1	TNFRSF1B
TBC1D4	SELL	NKG7	CD69	KLRB1	CD40LG	CRTAM	CD8A	TNFRSF18
TNFRSF4	TCF7	CD8A	ZFP36	CD4	IL7R	IFNG	HAVCR2	IL2RA
CD4	TXK	CD8B	FOSB	RORA	TCF7	CCL4	GZMB	CTLA4
UCP2	S1PR1	CTSW	CCL5	TNFRSF25	LEF1	PDCD1	NKG7	TIGIT
CORO1B	LEF1	GZMB	GZMM	ANXA1	GPR183	DUSP4	CD8B	ICOS
TIGIT	SATB1	CCL5	DUSP2	LTB	KLRB1	CD8A	CTSD	GPX1
BATF		CST7	LYAR	GPR183	LTB	ZEB2	KLRD1	MAF
NR3C1		PRF1	SAMD3	CDKN1A	MAL	NR4A2	ID2	FOXP3
ITM2A		ABI3	CXCR4	LMNA	PASK	SLA	CST7	BATF
TNFRSF18		FASLG	CTSW	S100A11	AQP3	NKG7	PDCD1	IKZF4
LIMS1		ITM2C	CD8A	S100A4	TRAT1	TIGIT	TNFRSF9	IKZF2
ICA1		C12orf75	ANXA1	PLIN2		CTSW	TIGIT	SAT1
CTSB		EOMES	KLRG1			TNFRSF9	CTSW	TBC1D4
SH2D1A		CHST12	CD8B			TOX	CCL4	DUSP4
CTLA4		CCR5	AOAH			LYST	CD63	DNPH1
MAGEH1		HCST	TAGAP			TNFSF4	CCL3	PHLDA1
SESN3		AOAH	KLRD1			CCL3	IFNG	SNX9
ICOS		HOPX	IER2			GZMB	CXCR6	CD4
NMB		SLAMF7	GZMA			RAB27A	FASLG	TYMP
CXCL13		CXCR3	CST7			PRF1	RBPJ	NAMPT
CD200		OASL	ITM2C			CD70	CHST12	SYNGR2
BTLA		F2R	PARP8			PLSCR1	FAM3C	PBXIP1
PTPN13		CXCR6	BTG2			CXCL13	CSF1	GLRX
Reference: Andreatta, M., Corria-Osorio, J., Müller, S. et al. Interpretation of T cell states from single-cell transcriptomics data using reference atlases. Nat Commun 12, 2965 (2021). https://doi.org/10.1038/s41467-021-23324-4
