# Supplementary material for: Single-Cell Sequencing Reveals Novel Tumor Populations and Their Interplay with the Immune Microenvironment in a Pleomorphic Rhabdomyosarcoma
Source: Int J Mol Sci. 2025 Nov 26;26(23):11420. doi: 10.3390/ijms262311420 (PMC12692514; doi:10.3390/ijms262311420)
Supplement: Supplementary file 1 [file ijms-26-11420-s001.zip › Supplementary Table S2. DEG for pRMS annotated clusters..xlsx]

## Sheet: PRMS tumor clusters
(A) PRMS annotated tumor clusters: DEGs (LFC 1, pct 0.5, p-value <0.05)
p_val	avg_log2FC	pct.1	pct.2	p_val_adj	cluster	gene
1.19633e-213	3.82944	0.995	0.646	1.7196e-209	Myocyte-like TC	TNNI1
2.50704e-186	3.95235	0.984	0.326	3.60362e-182	Myocyte-like TC	NPNT
4.29937e-181	5.47857	0.984	0.156	6.17991e-177	Myocyte-like TC	TNNT3
1.73988e-176	3.89183	0.979	0.326	2.5009e-172	Myocyte-like TC	TTN
6.90668e-174	4.86937	0.958	0.281	9.92766e-170	Myocyte-like TC	MYLPF
2.26325e-168	4.66154	0.958	0.355	3.2532e-164	Myocyte-like TC	ACTC1
5.25407e-152	6.35754	0.853	0.195	7.5522e-148	Myocyte-like TC	MYH3
5.91315e-149	3.58502	0.974	0.38	8.49956e-145	Myocyte-like TC	TNNT2
1.02e-148	2.63612	0.932	0.546	1.46615e-144	Myocyte-like TC	EHBP1L1
1.55445e-147	5.97156	0.859	0.093	2.23436e-143	Myocyte-like TC	MYBPH
8.08137e-142	3.21599	0.969	0.389	1.16162e-137	Myocyte-like TC	RASSF4
1.95792e-135	4.92553	0.853	0.166	2.81432e-131	Myocyte-like TC	MYL1
2.17216e-129	4.16924	0.895	0.141	3.12227e-125	Myocyte-like TC	RYR1
2.55235e-124	2.25865	0.979	0.816	3.66875e-120	Myocyte-like TC	CDKN1A
7.18452e-121	3.83505	0.911	0.252	1.0327e-116	Myocyte-like TC	ANKRD1
2.04648e-118	5.65451	0.754	0.059	2.94161e-114	Myocyte-like TC	TNNI2
3.52294e-118	2.3657	1	0.671	5.06387e-114	Myocyte-like TC	TNNT1
5.7974e-115	2.63688	0.932	0.486	8.33318e-111	Myocyte-like TC	HSPB3
1.24754e-114	2.6105	0.874	0.486	1.79321e-110	Myocyte-like TC	BIN1
1.46595e-114	5.22491	0.78	0.149	2.10716e-110	Myocyte-like TC	TNNC1
2.87907e-112	1.96912	0.948	0.714	4.13837e-108	Myocyte-like TC	NCAM1
5.28187e-111	4.49269	0.806	0.144	7.59216e-107	Myocyte-like TC	CKB
2.90891e-110	2.03034	0.974	0.751	4.18126e-106	Myocyte-like TC	C1orf198
1.24096e-109	4.49022	0.791	0.089	1.78375e-105	Myocyte-like TC	NEB
2.77953e-109	5.51963	0.712	0.046	3.99529e-105	Myocyte-like TC	CASQ2
1.26703e-106	3.24469	0.848	0.255	1.82122e-102	Myocyte-like TC	CAVIN4
2.53503e-106	2.36794	1	0.801	3.64385e-102	Myocyte-like TC	DES
3.55844e-104	2.54911	0.906	0.369	5.11491e-100	Myocyte-like TC	TMEM38B
7.28151e-104	1.61433	0.984	0.854	1.04664e-99	Myocyte-like TC	INPPL1
7.41925e-102	2.26243	0.979	0.712	1.06644e-97	Myocyte-like TC	SRPK3
1.11411e-101	4.69975	0.712	0.058	1.60142e-97	Myocyte-like TC	COX6A2
1.18062e-101	2.64388	0.916	0.429	1.69703e-97	Myocyte-like TC	MAP3K7CL
1.1957e-99	2.53247	0.869	0.442	1.7187e-95	Myocyte-like TC	FAM171A2
2.88853e-99	3.8214	0.822	0.236	4.15198e-95	Myocyte-like TC	STAC3
3.78586e-97	1.95926	0.916	0.611	5.44179e-93	Myocyte-like TC	MEF2A
2.46793e-95	3.50116	0.78	0.199	3.54741e-91	Myocyte-like TC	ENO3
3.66373e-92	3.25022	0.806	0.209	5.26625e-88	Myocyte-like TC	HES6
1.87459e-91	3.21297	0.832	0.257	2.69454e-87	Myocyte-like TC	CRIP1
2.36451e-91	5.02881	0.67	0.098	3.39875e-87	Myocyte-like TC	MYOG
4.23864e-91	3.04717	0.869	0.339	6.09262e-87	Myocyte-like TC	MYL4
4.4308e-91	4.08435	0.717	0.099	6.36884e-87	Myocyte-like TC	SYNPO2
1.35291e-86	2.01485	0.932	0.694	1.94467e-82	Myocyte-like TC	HSPB1
1.46898e-86	3.24191	0.791	0.259	2.11151e-82	Myocyte-like TC	MYMX
2.05004e-85	5.50605	0.565	0.024	2.94672e-81	Myocyte-like TC	UNC45B
7.20372e-85	2.35704	0.953	0.706	1.03546e-80	Myocyte-like TC	THBS1
2.07687e-83	3.40137	0.728	0.16	2.9853e-79	Myocyte-like TC	ITGA4
1.3604e-82	4.63984	0.634	0.061	1.95544e-78	Myocyte-like TC	SMPX
1.98156e-82	4.56383	0.602	0.04	2.84829e-78	Myocyte-like TC	GRIP2
2.15613e-82	5.34679	0.607	0.064	3.09922e-78	Myocyte-like TC	TNNC2
1.72559e-78	3.54386	0.691	0.105	2.48036e-74	Myocyte-like TC	ABLIM3
7.15161e-78	1.37061	1	0.942	1.02797e-73	Myocyte-like TC	ALPK3
2.03789e-77	4.13806	0.649	0.092	2.92927e-73	Myocyte-like TC	PACSIN1
3.03625e-77	2.70452	0.796	0.269	4.3643e-73	Myocyte-like TC	USP53
4.50411e-77	2.91704	0.775	0.214	6.4742e-73	Myocyte-like TC	SNTB1
2.57573e-76	2.42794	0.733	0.329	3.70236e-72	Myocyte-like TC	CYB5R1
3.71287e-76	1.6776	0.974	0.905	5.33688e-72	Myocyte-like TC	TPM2
2.3856e-75	2.18789	0.864	0.444	3.42906e-71	Myocyte-like TC	KLF5
4.38324e-74	2.31727	0.869	0.302	6.30047e-70	Myocyte-like TC	SGCA
2.71934e-73	2.42217	0.796	0.333	3.90878e-69	Myocyte-like TC	FOXO6
4.1091e-73	1.89651	1	0.843	5.90642e-69	Myocyte-like TC	NES
5.29891e-73	3.89808	0.649	0.11	7.61666e-69	Myocyte-like TC	FOLR1
7.62527e-72	4.08656	0.607	0.069	1.09606e-67	Myocyte-like TC	MYOM3
1.21805e-71	1.33695	1	0.972	1.75083e-67	Myocyte-like TC	CHD3
2.2864e-69	2.69387	0.822	0.378	3.28647e-65	Myocyte-like TC	F13A1
6.71364e-69	2.21287	0.901	0.48	9.65019e-65	Myocyte-like TC	MYOD1
6.94969e-69	1.5648	0.963	0.716	9.98948e-65	Myocyte-like TC	VASH2
9.54387e-68	3.2494	0.665	0.139	1.37184e-63	Myocyte-like TC	KLHL41
9.99224e-67	3.10923	0.66	0.224	1.43628e-62	Myocyte-like TC	HSPB8
6.61712e-66	1.50706	0.932	0.744	9.51145e-62	Myocyte-like TC	NEXN
2.24603e-65	2.09169	0.822	0.414	3.22844e-61	Myocyte-like TC	RBM24
6.07132e-64	1.33225	0.979	0.776	8.72692e-60	Myocyte-like TC	RAB15
9.85087e-64	2.05152	0.817	0.479	1.41596e-59	Myocyte-like TC	AK1
5.51224e-63	1.78743	0.916	0.511	7.92329e-59	Myocyte-like TC	DYSF
7.87205e-63	2.42632	0.759	0.268	1.13153e-58	Myocyte-like TC	ERBB3
8.51259e-63	2.20499	0.806	0.36	1.2236e-58	Myocyte-like TC	MEF2C
1.51341e-62	3.67308	0.581	0.081	2.17537e-58	Myocyte-like TC	FABP3
4.10923e-61	3.45053	0.634	0.114	5.9066e-57	Myocyte-like TC	SFRP5
5.89951e-60	1.73796	0.89	0.49	8.47995e-56	Myocyte-like TC	CHRNB1
1.43644e-58	2.22825	0.827	0.452	2.06474e-54	Myocyte-like TC	IL32
2.31957e-58	1.51615	0.948	0.708	3.33415e-54	Myocyte-like TC	CAV2
3.74782e-58	2.15689	0.759	0.414	5.38711e-54	Myocyte-like TC	PPME1
4.00861e-58	1.69584	0.942	0.705	5.76197e-54	Myocyte-like TC	KRT80
5.57504e-58	2.22337	0.848	0.369	8.01356e-54	Myocyte-like TC	GADD45G
1.87194e-56	3.78845	0.518	0.079	2.69073e-52	Myocyte-like TC	ANK1
1.71492e-54	2.8872	0.597	0.131	2.46503e-50	Myocyte-like TC	REEP1
3.46432e-54	1.58108	0.911	0.664	4.97961e-50	Myocyte-like TC	PRUNE2
2.60398e-53	2.26362	0.749	0.306	3.74296e-49	Myocyte-like TC	CCDC3
5.46632e-53	1.04319	0.995	0.961	7.85728e-49	Myocyte-like TC	MACF1
5.64862e-53	3.13812	0.571	0.106	8.11933e-49	Myocyte-like TC	CYP2J2
8.5891e-53	2.33266	0.728	0.234	1.2346e-48	Myocyte-like TC	HIVEP3
8.74622e-52	1.49134	0.932	0.626	1.25718e-47	Myocyte-like TC	HHAT
9.47177e-52	1.54936	0.806	0.631	1.36147e-47	Myocyte-like TC	HSPG2
1.69534e-51	1.73534	0.859	0.481	2.43688e-47	Myocyte-like TC	GSTCD
1.01867e-50	1.99594	0.78	0.325	1.46424e-46	Myocyte-like TC	CRIP2
1.59045e-50	1.48701	0.895	0.66	2.28612e-46	Myocyte-like TC	DMPK
1.95466e-50	3.48501	0.503	0.071	2.80963e-46	Myocyte-like TC	PDZRN3
2.13701e-50	1.20967	0.984	0.946	3.07173e-46	Myocyte-like TC	IDH2
1.05067e-48	1.25146	0.979	0.854	1.51023e-44	Myocyte-like TC	TNK2
3.21626e-48	3.22462	0.55	0.104	4.62305e-44	Myocyte-like TC	MYBPC2
3.50994e-48	1.51018	0.874	0.606	5.04518e-44	Myocyte-like TC	CLCN5
2.54458e-47	2.56802	0.623	0.193	3.65758e-43	Myocyte-like TC	CXCR4
1.18626e-46	2.27233	0.665	0.23	1.70513e-42	Myocyte-like TC	PGBD5
2.10213e-46	1.41722	0.906	0.734	3.0216e-42	Myocyte-like TC	CCND3
2.36756e-46	1.32622	0.942	0.754	3.40313e-42	Myocyte-like TC	RUNX1
3.3711e-46	2.06309	0.743	0.281	4.84562e-42	Myocyte-like TC	CDH15
7.94156e-46	1.69056	0.838	0.483	1.14152e-41	Myocyte-like TC	HERPUD1
1.15188e-45	1.26559	0.885	0.744	1.65571e-41	Myocyte-like TC	EHD2
3.13825e-45	1.68778	0.827	0.436	4.51091e-41	Myocyte-like TC	CHRNA1
1.88456e-44	1.51065	0.848	0.549	2.70886e-40	Myocyte-like TC	FRAS1
2.72934e-44	1.13015	0.906	0.796	3.92316e-40	Myocyte-like TC	OBSL1
4.27058e-44	2.89687	0.518	0.113	6.13853e-40	Myocyte-like TC	GNAZ
5.40698e-44	1.89084	0.77	0.385	7.772e-40	Myocyte-like TC	PKDCC
6.06734e-44	2.4559	0.618	0.147	8.72119e-40	Myocyte-like TC	PRRT4
2.85385e-43	2.79479	0.555	0.113	4.10213e-39	Myocyte-like TC	PTP4A3
1.88707e-42	1.93744	0.707	0.276	2.71247e-38	Myocyte-like TC	TACC2
3.91525e-41	1.59385	0.78	0.451	5.62779e-37	Myocyte-like TC	PDLIM3
4.79128e-41	1.45045	0.848	0.549	6.88698e-37	Myocyte-like TC	TCEA3
9.5094e-41	1.15095	0.974	0.917	1.36688e-36	Myocyte-like TC	LMO7
3.41493e-40	1.65904	0.754	0.408	4.90862e-36	Myocyte-like TC	TSPAN9
3.69966e-40	1.71517	0.775	0.341	5.31789e-36	Myocyte-like TC	TRIM72
3.87215e-39	1.11733	0.953	0.822	5.56583e-35	Myocyte-like TC	SH3PXD2A
1.00651e-38	1.08627	1	0.991	1.44676e-34	Myocyte-like TC	TPM1
1.55054e-38	1.16161	0.901	0.76	2.22875e-34	Myocyte-like TC	C4orf3
2.62111e-38	1.53603	0.754	0.447	3.76759e-34	Myocyte-like TC	VSTM4
4.60756e-38	1.22866	0.853	0.608	6.62291e-34	Myocyte-like TC	TACC1
2.46844e-37	2.25658	0.613	0.185	3.54813e-33	Myocyte-like TC	LIMCH1
5.84501e-37	1.14781	1	0.914	8.40161e-33	Myocyte-like TC	FLNC
8.89093e-37	2.30883	0.539	0.116	1.27798e-32	Myocyte-like TC	NOTUM
1.11585e-36	1.84521	0.649	0.281	1.60393e-32	Myocyte-like TC	TTC9
4.14222e-36	1.15307	0.911	0.752	5.95403e-32	Myocyte-like TC	NECAB3
1.96288e-35	1.41405	0.78	0.505	2.82144e-31	Myocyte-like TC	PEA15
2.3415e-35	1.3839	0.864	0.428	3.36567e-31	Myocyte-like TC	SHD
3.43645e-35	1.34217	0.869	0.561	4.93955e-31	Myocyte-like TC	RIPOR2
3.49718e-35	1.54253	0.733	0.418	5.02685e-31	Myocyte-like TC	SEMA6C
5.65949e-35	1.30125	0.832	0.733	8.13495e-31	Myocyte-like TC	UACA
1.63799e-34	1.77977	0.702	0.323	2.35445e-30	Myocyte-like TC	JPT1
1.75718e-34	2.1587	0.597	0.221	2.52577e-30	Myocyte-like TC	NFASC
1.86552e-34	1.10938	0.88	0.745	2.6815e-30	Myocyte-like TC	DDR1
3.03005e-34	1.46954	0.88	0.649	4.3554e-30	Myocyte-like TC	OBSCN
3.67099e-34	1.66105	0.696	0.341	5.27669e-30	Myocyte-like TC	ST6GALNAC4
4.88449e-34	2.36149	0.513	0.147	7.02096e-30	Myocyte-like TC	PODXL
4.91854e-34	1.13449	0.796	0.646	7.06991e-30	Myocyte-like TC	CCNY
6.09081e-34	1.81994	0.649	0.296	8.75493e-30	Myocyte-like TC	MRAS
9.89071e-34	1.60773	0.691	0.331	1.42169e-29	Myocyte-like TC	GYS1
1.25768e-33	1.42738	0.759	0.448	1.80779e-29	Myocyte-like TC	IFNAR2
2.82767e-33	1.1363	0.859	0.661	4.06449e-29	Myocyte-like TC	TRAF4
3.59471e-33	1.19353	0.801	0.583	5.16703e-29	Myocyte-like TC	PURB
4.28779e-33	2.21465	0.571	0.191	6.16328e-29	Myocyte-like TC	MAPK15
4.95993e-33	2.27629	0.524	0.156	7.1294e-29	Myocyte-like TC	SYNPO2L
8.38176e-33	1.607	0.728	0.365	1.20479e-28	Myocyte-like TC	CDK5R1
1.08743e-32	1.76923	0.639	0.317	1.56307e-28	Myocyte-like TC	CACNB1
1.6999e-32	1.00883	0.958	0.881	2.44344e-28	Myocyte-like TC	HSP90AA1
1.74903e-32	1.68663	0.665	0.447	2.51406e-28	Myocyte-like TC	MYL6B
2.17467e-32	1.05213	0.916	0.784	3.12587e-28	Myocyte-like TC	INF2
4.15966e-32	1.61279	0.654	0.366	5.9791e-28	Myocyte-like TC	TSPAN7
1.33181e-31	1.09709	0.812	0.611	1.91435e-27	Myocyte-like TC	STAU1
1.58322e-31	1.05019	0.953	0.845	2.27572e-27	Myocyte-like TC	UHRF1
1.70437e-31	1.38544	0.791	0.516	2.44986e-27	Myocyte-like TC	MAP1A
1.80318e-31	1.23394	0.848	0.649	2.59189e-27	Myocyte-like TC	GYG2
5.27306e-31	2.09617	0.55	0.154	7.5795e-27	Myocyte-like TC	SMYD1
8.13155e-31	2.1285	0.534	0.164	1.16883e-26	Myocyte-like TC	GPR153
1.22049e-30	1.16562	0.88	0.563	1.75434e-26	Myocyte-like TC	CELF2
2.79718e-30	1.5797	0.707	0.324	4.02067e-26	Myocyte-like TC	TEAD4
2.93201e-30	1.20107	0.775	0.531	4.21448e-26	Myocyte-like TC	SNTA1
4.64766e-30	1.89668	0.592	0.251	6.68054e-26	Myocyte-like TC	ANKRD18B
6.6032e-30	1.30383	0.817	0.469	9.49144e-26	Myocyte-like TC	XRCC4
1.02825e-29	1.34492	0.702	0.481	1.47801e-25	Myocyte-like TC	MYO5B
1.26771e-29	1.41288	0.806	0.467	1.82221e-25	Myocyte-like TC	OXTR
1.58163e-29	1.51023	0.754	0.479	2.27344e-25	Myocyte-like TC	E2F1
2.13993e-29	1.32994	0.733	0.511	3.07594e-25	Myocyte-like TC	MSI2
2.34448e-29	1.56649	0.733	0.386	3.36995e-25	Myocyte-like TC	FST
3.32731e-29	1.58518	0.691	0.291	4.78267e-25	Myocyte-like TC	SYNE3
3.40819e-29	1.81014	0.607	0.254	4.89893e-25	Myocyte-like TC	USP2
7.95449e-29	1.07585	0.869	0.677	1.14338e-24	Myocyte-like TC	VAC14
1.84095e-28	1.00939	0.89	0.763	2.64619e-24	Myocyte-like TC	DYRK2
5.12345e-28	1.43738	0.723	0.396	7.36444e-24	Myocyte-like TC	TMEM47
6.87824e-28	1.06667	0.885	0.731	9.88678e-24	Myocyte-like TC	ALDH1B1
8.21293e-28	1.52673	0.67	0.363	1.18053e-23	Myocyte-like TC	C2CD3
1.10146e-27	1.10241	0.827	0.631	1.58324e-23	Myocyte-like TC	DAG1
1.19603e-27	1.93618	0.56	0.191	1.71918e-23	Myocyte-like TC	MTSS1
1.37506e-27	1.75142	0.534	0.243	1.97651e-23	Myocyte-like TC	OSBPL6
5.12291e-27	1.86342	0.508	0.223	7.36367e-23	Myocyte-like TC	LRP4
8.29616e-27	1.23686	0.817	0.539	1.19249e-22	Myocyte-like TC	DCLK2
2.20607e-26	1.4896	0.644	0.34	3.171e-22	Myocyte-like TC	LRP5
4.62667e-26	1.3997	0.649	0.439	6.65037e-22	Myocyte-like TC	SLBP
7.69232e-26	1.72118	0.539	0.259	1.10569e-21	Myocyte-like TC	ITGA6
1.25797e-25	1.28777	0.759	0.487	1.80821e-21	Myocyte-like TC	TNFRSF25
2.44654e-25	1.75945	0.565	0.213	3.51666e-21	Myocyte-like TC	ACOT11
4.36492e-25	1.42828	0.654	0.337	6.27413e-21	Myocyte-like TC	LDLRAD3
5.55567e-25	1.77354	0.586	0.266	7.98571e-21	Myocyte-like TC	EGLN3
5.9473e-25	1.76526	0.555	0.217	8.54865e-21	Myocyte-like TC	LIMS2
6.83716e-25	1.3656	0.681	0.386	9.82774e-21	Myocyte-like TC	TMEM170B
9.24351e-25	1.218	0.796	0.651	1.32866e-20	Myocyte-like TC	ENO2
9.59711e-25	1.53591	0.623	0.339	1.37949e-20	Myocyte-like TC	BCL2L11
1.07448e-24	1.20923	0.801	0.525	1.54445e-20	Myocyte-like TC	GLCCI1
1.29595e-24	1.05104	0.796	0.611	1.8628e-20	Myocyte-like TC	BAG1
1.90347e-24	1.49483	0.654	0.319	2.73604e-20	Myocyte-like TC	TNS3
3.51842e-24	1.47841	0.728	0.393	5.05738e-20	Myocyte-like TC	SUGCT
3.89188e-24	1.31366	0.707	0.434	5.59419e-20	Myocyte-like TC	CFL2
5.04223e-24	1.05633	0.796	0.539	7.2477e-20	Myocyte-like TC	CNOT6L
7.46962e-24	1.17857	0.754	0.452	1.07368e-19	Myocyte-like TC	RELL1
1.51127e-23	1.20752	0.78	0.505	2.17229e-19	Myocyte-like TC	SERPINB9
2.13199e-23	1.63249	0.586	0.243	3.06453e-19	Myocyte-like TC	BRMS1L
3.90394e-23	1.0338	0.801	0.662	5.61152e-19	Myocyte-like TC	FMN1
5.70962e-23	1.7029	0.534	0.201	8.207e-19	Myocyte-like TC	SGCD
7.05593e-23	1.78632	0.508	0.193	1.01422e-18	Myocyte-like TC	EYA2
8.99639e-23	1.78047	0.518	0.234	1.29314e-18	Myocyte-like TC	SLC1A4
9.006e-23	1.7749	0.503	0.184	1.29452e-18	Myocyte-like TC	RRAGD
9.53222e-23	1.26123	0.654	0.429	1.37016e-18	Myocyte-like TC	BRI3BP
1.02486e-22	1.63674	0.555	0.244	1.47314e-18	Myocyte-like TC	KCNH2
1.502e-22	1.06696	0.869	0.673	2.15898e-18	Myocyte-like TC	RHOB
9.10038e-22	1.59161	0.581	0.306	1.30809e-17	Myocyte-like TC	TMEM176B
1.5144e-21	1.1698	0.728	0.526	2.1768e-17	Myocyte-like TC	EHD4
7.41871e-20	1.39952	0.586	0.248	1.06637e-15	Myocyte-like TC	FADS3
8.84251e-20	1.78089	0.503	0.209	1.27102e-15	Myocyte-like TC	TPPP3
8.98958e-20	1.14278	0.67	0.441	1.29216e-15	Myocyte-like TC	MPC1
9.77266e-20	1.14612	0.707	0.445	1.40472e-15	Myocyte-like TC	CARHSP1
1.07138e-19	1.0919	0.728	0.569	1.54001e-15	Myocyte-like TC	PRPS2
4.38393e-19	1.18445	0.675	0.429	6.30147e-15	Myocyte-like TC	TUBB6
4.69251e-19	1.52615	0.534	0.246	6.74502e-15	Myocyte-like TC	SETD7
4.876e-19	1.36839	0.524	0.304	7.00876e-15	Myocyte-like TC	CORO7
9.49582e-19	1.19794	0.691	0.46	1.36493e-14	Myocyte-like TC	PLEKHG5
1.09158e-18	1.21912	0.675	0.418	1.56903e-14	Myocyte-like TC	RASGRF1
1.17315e-18	1.09261	0.665	0.446	1.68629e-14	Myocyte-like TC	ALYREF
1.18745e-18	1.1678	0.613	0.521	1.70684e-14	Myocyte-like TC	TCF19
1.88375e-18	1.23159	0.66	0.395	2.7077e-14	Myocyte-like TC	UNG
3.26494e-18	1.34136	0.586	0.334	4.69303e-14	Myocyte-like TC	TOM1L1
6.31832e-18	1.08615	0.681	0.432	9.08195e-14	Myocyte-like TC	CDC34
8.60355e-18	1.25783	0.639	0.325	1.23667e-13	Myocyte-like TC	FBXO32
1.21566e-17	1.30251	0.592	0.342	1.74738e-13	Myocyte-like TC	ACOT7
2.73414e-17	1.14482	0.623	0.384	3.93005e-13	Myocyte-like TC	FN3KRP
5.78875e-17	1.15597	0.654	0.404	8.32075e-13	Myocyte-like TC	UCK2
6.70916e-17	1.07428	0.613	0.45	9.64375e-13	Myocyte-like TC	DDAH1
7.14527e-17	1.02919	0.712	0.476	1.02706e-12	Myocyte-like TC	OXCT1
8.63045e-17	1.3783	0.534	0.281	1.24054e-12	Myocyte-like TC	HADH
2.53073e-16	1.01878	0.529	0.395	3.63767e-12	Myocyte-like TC	PLCE1
2.6586e-16	1.02975	0.738	0.509	3.82148e-12	Myocyte-like TC	AKAP1
4.1245e-16	1.3051	0.576	0.301	5.92856e-12	Myocyte-like TC	C12orf75
4.26253e-16	1.10788	0.665	0.37	6.12696e-12	Myocyte-like TC	ATP2B1
8.13854e-16	1.15631	0.623	0.425	1.16983e-11	Myocyte-like TC	ADCK2
1.31628e-15	1.18969	0.623	0.37	1.89202e-11	Myocyte-like TC	BMF
1.79789e-15	1.17055	0.613	0.369	2.58428e-11	Myocyte-like TC	AIG1
2.18519e-15	1.39179	0.503	0.232	3.14099e-11	Myocyte-like TC	DNAJB5
2.47772e-15	1.34755	0.581	0.303	3.56148e-11	Myocyte-like TC	SAMD5
3.03364e-15	1.42275	0.597	0.357	4.36055e-11	Myocyte-like TC	LBH
3.28894e-15	1.12029	0.524	0.333	4.72752e-11	Myocyte-like TC	BLCAP
4.50942e-15	1.18735	0.565	0.331	6.48184e-11	Myocyte-like TC	KLHL21
5.02949e-15	1.38346	0.503	0.25	7.22939e-11	Myocyte-like TC	SLAIN1
5.07186e-15	1.33639	0.524	0.272	7.29029e-11	Myocyte-like TC	TCF7
6.20064e-15	1.27605	0.518	0.231	8.9128e-11	Myocyte-like TC	KLHL3
6.33839e-15	1.0388	0.649	0.44	9.11081e-11	Myocyte-like TC	RIOK3
7.98552e-15	1.2028	0.623	0.345	1.14784e-10	Myocyte-like TC	DMBT1
9.10508e-15	1.32898	0.524	0.253	1.30876e-10	Myocyte-like TC	STARD13
9.21164e-15	1.2986	0.508	0.224	1.32408e-10	Myocyte-like TC	TRIM55
9.51184e-15	1.34856	0.524	0.261	1.36723e-10	Myocyte-like TC	SPRY2
9.7971e-15	1.20313	0.581	0.316	1.40823e-10	Myocyte-like TC	UCP2
1.02481e-14	1.11016	0.66	0.396	1.47306e-10	Myocyte-like TC	DNAJA4
1.1506e-14	1.09202	0.628	0.389	1.65387e-10	Myocyte-like TC	SKP2
1.21443e-14	1.08144	0.613	0.365	1.74563e-10	Myocyte-like TC	WDR5
2.39064e-14	1.21985	0.555	0.295	3.43631e-10	Myocyte-like TC	RMND5A
4.61943e-14	1.20458	0.586	0.341	6.63997e-10	Myocyte-like TC	PPFIA4
6.29082e-14	1.17566	0.576	0.309	9.04242e-10	Myocyte-like TC	TTC13
1.31832e-13	1.16284	0.565	0.294	1.89496e-09	Myocyte-like TC	RAI2
2.13644e-13	1.10579	0.67	0.466	3.07092e-09	Myocyte-like TC	DHCR24
2.88959e-13	1.048	0.518	0.358	4.1535e-09	Myocyte-like TC	CDV3
5.4856e-13	1.13508	0.597	0.383	7.885e-09	Myocyte-like TC	VAMP5
5.76897e-13	1.09905	0.623	0.425	8.29231e-09	Myocyte-like TC	CDT1
6.81769e-13	1.13084	0.634	0.429	9.79974e-09	Myocyte-like TC	SLC25A29
1.23625e-12	1.06559	0.576	0.381	1.77698e-08	Myocyte-like TC	AZIN2
1.47379e-12	1.18977	0.534	0.303	2.11843e-08	Myocyte-like TC	GRAMD1B
1.5416e-12	1.08466	0.56	0.329	2.2159e-08	Myocyte-like TC	DOCK11
2.12931e-12	1.00705	0.644	0.436	3.06068e-08	Myocyte-like TC	FMNL1
2.96433e-12	1.00859	0.607	0.41	4.26092e-08	Myocyte-like TC	FADS1
3.69831e-12	1.16216	0.513	0.29	5.31595e-08	Myocyte-like TC	RAMP1
4.0028e-12	1.15356	0.513	0.274	5.75363e-08	Myocyte-like TC	BTG3
4.21409e-12	1.02546	0.592	0.396	6.05733e-08	Myocyte-like TC	GFOD1
4.73163e-12	1.02579	0.545	0.365	6.80125e-08	Myocyte-like TC	TMEM201
5.46894e-12	1.15468	0.55	0.327	7.86106e-08	Myocyte-like TC	CLSPN
7.03948e-12	1.01788	0.586	0.349	1.01185e-07	Myocyte-like TC	ZEB1
1.80108e-11	1.12636	0.503	0.286	2.58888e-07	Myocyte-like TC	MED12L
4.73953e-11	1.09072	0.513	0.276	6.81261e-07	Myocyte-like TC	VGLL3
5.5108e-11	1.03114	0.529	0.278	7.92122e-07	Myocyte-like TC	EXOC6
1.60745e-10	1.02217	0.576	0.402	2.31054e-06	Myocyte-like TC	PKN3
1.82951e-10	1.01873	0.529	0.346	2.62973e-06	Myocyte-like TC	TYRO3
2.84243e-10	1.01609	0.508	0.321	4.08571e-06	Myocyte-like TC	TEX2
3.62286e-10	1.02984	0.524	0.314	5.2075e-06	Myocyte-like TC	NOTCH1
6.49497e-10	1.09461	0.513	0.296	9.33588e-06	Myocyte-like TC	SYTL5
9.18475e-33	4.68556	0.905	0.122	1.32022e-28	Proliferating myoblast-like TC	HIST1H2AG
9.42665e-22	2.61942	1	0.912	1.35499e-17	Proliferating myoblast-like TC	HIST1H1C
1.57557e-21	2.54081	1	0.572	2.26473e-17	Proliferating myoblast-like TC	NUSAP1
8.39724e-20	2.88575	1	0.289	1.20702e-15	Proliferating myoblast-like TC	NDC80
8.96297e-20	2.8835	1	0.324	1.28834e-15	Proliferating myoblast-like TC	AURKB
6.5645e-19	2.66026	1	0.362	9.43581e-15	Proliferating myoblast-like TC	ANLN
2.48492e-17	2.93022	0.905	0.406	3.57182e-13	Proliferating myoblast-like TC	HIST1H1D
5.68071e-17	3.34446	0.952	0.163	8.16545e-13	Proliferating myoblast-like TC	SYNPO2
6.7188e-17	2.45202	1	0.672	9.65761e-13	Proliferating myoblast-like TC	HIST1H1E
6.76321e-17	2.56645	1	0.292	9.72143e-13	Proliferating myoblast-like TC	STIL
1.1497e-16	2.5823	0.952	0.297	1.65257e-12	Proliferating myoblast-like TC	MIS18BP1
6.30742e-16	2.40897	1	0.475	9.06629e-12	Proliferating myoblast-like TC	TOP2A
2.06829e-15	2.84271	0.952	0.276	2.97297e-11	Proliferating myoblast-like TC	MXD3
2.56357e-15	2.41543	0.905	0.368	3.68488e-11	Proliferating myoblast-like TC	POLH
3.73703e-15	2.53906	1	0.275	5.37161e-11	Proliferating myoblast-like TC	HJURP
4.44126e-15	2.81309	0.952	0.19	6.38387e-11	Proliferating myoblast-like TC	CDCA3
5.97848e-15	2.42476	1	0.35	8.59346e-11	Proliferating myoblast-like TC	CDK1
6.24816e-15	2.32953	1	0.36	8.98111e-11	Proliferating myoblast-like TC	CENPI
9.68437e-15	2.62297	0.952	0.239	1.39203e-10	Proliferating myoblast-like TC	C18orf54
1.057e-14	2.32462	1	0.382	1.51933e-10	Proliferating myoblast-like TC	KIFC1
1.10395e-14	2.98785	0.905	0.144	1.58682e-10	Proliferating myoblast-like TC	SKA3
1.12255e-14	2.4463	1	0.21	1.61355e-10	Proliferating myoblast-like TC	CKAP2L
1.21991e-14	2.51658	1	0.378	1.75349e-10	Proliferating myoblast-like TC	IQGAP3
1.23931e-14	4.1397	0.714	0.055	1.78138e-10	Proliferating myoblast-like TC	CAVIN2
1.41498e-14	2.52726	1	0.28	2.0339e-10	Proliferating myoblast-like TC	DLGAP5
1.51727e-14	2.43201	1	0.396	2.18092e-10	Proliferating myoblast-like TC	TTN
1.56469e-14	2.72116	0.905	0.259	2.24908e-10	Proliferating myoblast-like TC	ESPL1
1.72758e-14	1.77258	1	0.768	2.48322e-10	Proliferating myoblast-like TC	CNTROB
2.32917e-14	1.8987	1	0.659	3.34794e-10	Proliferating myoblast-like TC	HHAT
2.95112e-14	2.81286	0.952	0.371	4.24194e-10	Proliferating myoblast-like TC	DMBT1
4.23652e-14	2.67721	0.857	0.266	6.08957e-10	Proliferating myoblast-like TC	NEURL1B
4.74459e-14	2.0394	0.952	0.521	6.81987e-10	Proliferating myoblast-like TC	CDKN2C
4.91588e-14	2.48588	0.952	0.341	7.06608e-10	Proliferating myoblast-like TC	FAM111A
8.11702e-14	2.11319	1	0.555	1.16674e-09	Proliferating myoblast-like TC	TPX2
9.29508e-14	2.38159	1	0.263	1.33607e-09	Proliferating myoblast-like TC	CDCA8
1.42692e-13	3.8794	0.667	0.068	2.05105e-09	Proliferating myoblast-like TC	FBXO43
1.87846e-13	2.55304	0.952	0.262	2.70009e-09	Proliferating myoblast-like TC	NCAPG
2.08116e-13	2.34735	0.81	0.365	2.99146e-09	Proliferating myoblast-like TC	MYEF2
2.22991e-13	2.72686	0.857	0.12	3.20527e-09	Proliferating myoblast-like TC	SMPX
2.44767e-13	2.90972	0.857	0.122	3.51828e-09	Proliferating myoblast-like TC	ANK1
2.58211e-13	2.11148	1	0.504	3.71152e-09	Proliferating myoblast-like TC	KIF23
5.1954e-13	2.559	0.952	0.246	7.46787e-09	Proliferating myoblast-like TC	BUB1B
5.22264e-13	1.71446	0.952	0.666	7.50703e-09	Proliferating myoblast-like TC	LIMA1
6.09956e-13	2.20286	1	0.28	8.76751e-09	Proliferating myoblast-like TC	BUB1
6.40619e-13	2.72714	0.905	0.216	9.20825e-09	Proliferating myoblast-like TC	SPC25
6.72804e-13	2.61643	0.905	0.21	9.67088e-09	Proliferating myoblast-like TC	CCNA2
7.04166e-13	2.16753	1	0.382	1.01217e-08	Proliferating myoblast-like TC	PRC1
7.23756e-13	2.68818	0.905	0.237	1.04033e-08	Proliferating myoblast-like TC	SPC24
8.67533e-13	2.47157	0.952	0.297	1.24699e-08	Proliferating myoblast-like TC	TICRR
1.06241e-12	2.1662	0.857	0.407	1.5271e-08	Proliferating myoblast-like TC	CDCA4
1.34846e-12	2.50079	0.905	0.413	1.93828e-08	Proliferating myoblast-like TC	HIST1H4C
1.37779e-12	2.26581	1	0.312	1.98044e-08	Proliferating myoblast-like TC	KIF2C
1.67876e-12	2.39595	0.952	0.22	2.41305e-08	Proliferating myoblast-like TC	CEP55
2.13467e-12	2.27625	0.714	0.076	3.06837e-08	Proliferating myoblast-like TC	MYL2
2.25874e-12	2.60797	0.905	0.182	3.24671e-08	Proliferating myoblast-like TC	DEPDC1
2.73756e-12	2.14641	0.952	0.439	3.93497e-08	Proliferating myoblast-like TC	KIF22
2.80981e-12	2.87774	0.857	0.164	4.03882e-08	Proliferating myoblast-like TC	NEB
3.30175e-12	1.3895	1	0.876	4.74593e-08	Proliferating myoblast-like TC	RBM15
3.3371e-12	1.94114	1	0.477	4.79674e-08	Proliferating myoblast-like TC	SMC4
3.56378e-12	2.42882	0.952	0.275	5.12258e-08	Proliferating myoblast-like TC	PSRC1
3.67439e-12	1.92641	1	0.497	5.28157e-08	Proliferating myoblast-like TC	MKI67
4.29478e-12	2.23523	0.952	0.436	6.17332e-08	Proliferating myoblast-like TC	PHF19
4.35612e-12	1.93504	0.857	0.461	6.26149e-08	Proliferating myoblast-like TC	ZWINT
4.52302e-12	3.66235	0.524	0.07	6.50139e-08	Proliferating myoblast-like TC	HIST1H4I
4.69516e-12	2.69372	0.857	0.188	6.74882e-08	Proliferating myoblast-like TC	PIMREG
5.32169e-12	2.33728	0.952	0.28	7.6494e-08	Proliferating myoblast-like TC	KIF18B
5.50745e-12	2.73594	0.81	0.192	7.9164e-08	Proliferating myoblast-like TC	SLC46A3
5.54462e-12	2.75911	0.81	0.214	7.96984e-08	Proliferating myoblast-like TC	UBALD2
7.09257e-12	2.55032	0.905	0.191	1.01949e-07	Proliferating myoblast-like TC	KNL1
7.54772e-12	2.73936	0.857	0.183	1.08491e-07	Proliferating myoblast-like TC	ASPM
8.08732e-12	2.24301	0.952	0.315	1.16247e-07	Proliferating myoblast-like TC	CCNF
8.3147e-12	2.30071	0.952	0.341	1.19516e-07	Proliferating myoblast-like TC	TACC3
1.07926e-11	2.41045	0.905	0.254	1.55133e-07	Proliferating myoblast-like TC	WDR62
1.12097e-11	2.20311	0.905	0.411	1.61129e-07	Proliferating myoblast-like TC	H2AFX
1.18862e-11	2.54949	0.905	0.226	1.70852e-07	Proliferating myoblast-like TC	NUF2
1.42181e-11	1.9763	0.952	0.456	2.04371e-07	Proliferating myoblast-like TC	RGS3
1.45991e-11	2.19448	0.952	0.239	2.09847e-07	Proliferating myoblast-like TC	UBE2T
1.51806e-11	2.41688	0.905	0.196	2.18206e-07	Proliferating myoblast-like TC	EXO1
1.57445e-11	2.25423	0.905	0.422	2.26311e-07	Proliferating myoblast-like TC	DNAJA4
2.1692e-11	1.8902	1	0.519	3.11801e-07	Proliferating myoblast-like TC	HERPUD1
2.18596e-11	2.53447	0.905	0.282	3.14209e-07	Proliferating myoblast-like TC	GALNT16
2.27113e-11	2.37457	0.952	0.271	3.26452e-07	Proliferating myoblast-like TC	HES6
2.42764e-11	2.45915	0.905	0.237	3.48949e-07	Proliferating myoblast-like TC	CARD14
2.68538e-11	1.91735	1	0.346	3.85996e-07	Proliferating myoblast-like TC	SHCBP1
2.69805e-11	1.97269	0.762	0.117	3.87817e-07	Proliferating myoblast-like TC	CASQ2
3.07227e-11	2.49909	0.81	0.257	4.41608e-07	Proliferating myoblast-like TC	PGF
3.26094e-11	2.51641	0.857	0.162	4.68727e-07	Proliferating myoblast-like TC	POLQ
3.5094e-11	2.44526	0.857	0.272	5.04441e-07	Proliferating myoblast-like TC	GTSE1
3.51528e-11	1.52234	1	0.832	5.05287e-07	Proliferating myoblast-like TC	EZH2
3.97892e-11	2.30967	0.857	0.166	5.71929e-07	Proliferating myoblast-like TC	FOLR1
4.27405e-11	2.38377	0.905	0.21	6.14352e-07	Proliferating myoblast-like TC	KIF11
4.28616e-11	2.64952	0.857	0.352	6.16093e-07	Proliferating myoblast-like TC	HIST1H1B
7.04905e-11	2.75791	0.81	0.166	1.01323e-06	Proliferating myoblast-like TC	CDC25C
8.20225e-11	2.30414	0.905	0.251	1.17899e-06	Proliferating myoblast-like TC	CCNB2
9.26409e-11	2.01423	0.952	0.339	1.33162e-06	Proliferating myoblast-like TC	SPAG5
9.68372e-11	1.45026	1	0.687	1.39194e-06	Proliferating myoblast-like TC	USP1
9.69241e-11	1.65044	0.952	0.258	1.39319e-06	Proliferating myoblast-like TC	KIF20A
1.03272e-10	2.26616	0.905	0.3	1.48444e-06	Proliferating myoblast-like TC	CCDC34
1.2197e-10	1.75391	1	0.397	1.75319e-06	Proliferating myoblast-like TC	NPNT
1.25139e-10	3.14082	0.571	0.045	1.79875e-06	Proliferating myoblast-like TC	AOC1
1.30874e-10	2.32824	0.857	0.332	1.88118e-06	Proliferating myoblast-like TC	TMEM176B
1.43585e-10	1.75594	0.952	0.262	2.0639e-06	Proliferating myoblast-like TC	PLK1
1.57498e-10	1.7357	0.952	0.5	2.26388e-06	Proliferating myoblast-like TC	BCKDHB
1.65222e-10	3.52379	0.524	0.09	2.3749e-06	Proliferating myoblast-like TC	KIAA0040
1.69644e-10	1.80164	1	0.452	2.43847e-06	Proliferating myoblast-like TC	RASSF4
1.76284e-10	1.63683	0.952	0.664	2.5339e-06	Proliferating myoblast-like TC	ENO2
1.79091e-10	2.1229	0.952	0.35	2.57425e-06	Proliferating myoblast-like TC	DIAPH3
2.092e-10	2.99613	0.714	0.127	3.00704e-06	Proliferating myoblast-like TC	BRCA2
2.22135e-10	1.87256	0.952	0.271	3.19297e-06	Proliferating myoblast-like TC	BIRC5
2.24355e-10	2.24202	0.857	0.317	3.22488e-06	Proliferating myoblast-like TC	RTKN2
2.66628e-10	2.33087	0.81	0.287	3.8325e-06	Proliferating myoblast-like TC	HIVEP3
2.75939e-10	1.73377	1	0.509	3.96634e-06	Proliferating myoblast-like TC	NCAPD2
2.77489e-10	1.95586	0.952	0.386	3.98862e-06	Proliferating myoblast-like TC	TRIM72
2.83721e-10	2.4122	0.857	0.248	4.0782e-06	Proliferating myoblast-like TC	AC091057.6
3.18578e-10	1.97296	0.952	0.292	4.57924e-06	Proliferating myoblast-like TC	CENPE
3.72108e-10	2.2165	0.905	0.377	5.34868e-06	Proliferating myoblast-like TC	C1QL1
4.09494e-10	2.32269	0.857	0.193	5.88607e-06	Proliferating myoblast-like TC	CDCA2
4.55293e-10	1.56297	0.905	0.646	6.54438e-06	Proliferating myoblast-like TC	TMPO
4.8893e-10	2.01861	0.905	0.346	7.02788e-06	Proliferating myoblast-like TC	CENPW
4.99247e-10	3.69898	0.571	0.053	7.17618e-06	Proliferating myoblast-like TC	KISS1
5.28646e-10	1.65093	1	0.365	7.59876e-06	Proliferating myoblast-like TC	CENPF
5.98503e-10	1.70456	1	0.42	8.60289e-06	Proliferating myoblast-like TC	ACTC1
7.11315e-10	1.98137	0.857	0.417	1.02244e-05	Proliferating myoblast-like TC	MSH5
7.76961e-10	2.51151	0.81	0.172	1.1168e-05	Proliferating myoblast-like TC	AVPI1
7.79331e-10	2.54706	0.905	0.487	1.12021e-05	Proliferating myoblast-like TC	CCN2
8.04434e-10	1.89015	0.905	0.246	1.15629e-05	Proliferating myoblast-like TC	TNNT3
8.89677e-10	2.45777	0.81	0.168	1.27882e-05	Proliferating myoblast-like TC	MGME1
9.35308e-10	2.18636	0.81	0.325	1.34441e-05	Proliferating myoblast-like TC	C9orf40
9.88811e-10	2.64705	0.762	0.171	1.42132e-05	Proliferating myoblast-like TC	CEP152
1.08933e-09	2.41413	0.857	0.257	1.5658e-05	Proliferating myoblast-like TC	HMMR
1.11157e-09	3.55681	0.571	0.062	1.59777e-05	Proliferating myoblast-like TC	LURAP1L
1.12574e-09	2.40926	0.81	0.171	1.61815e-05	Proliferating myoblast-like TC	OIP5
1.13666e-09	2.91389	0.714	0.128	1.63383e-05	Proliferating myoblast-like TC	C5orf34
1.14563e-09	2.278	0.857	0.261	1.64672e-05	Proliferating myoblast-like TC	GEN1
1.18458e-09	2.62862	0.81	0.215	1.70272e-05	Proliferating myoblast-like TC	CKB
1.23365e-09	2.08704	0.905	0.336	1.77325e-05	Proliferating myoblast-like TC	NEMP1
1.28418e-09	1.86668	0.952	0.426	1.84588e-05	Proliferating myoblast-like TC	TMEM38B
1.28504e-09	2.63465	0.762	0.144	1.84711e-05	Proliferating myoblast-like TC	TNNI3
1.32679e-09	1.70953	0.952	0.538	1.90712e-05	Proliferating myoblast-like TC	WEE1
1.52605e-09	2.52862	0.714	0.115	2.19354e-05	Proliferating myoblast-like TC	PDZRN3
1.60829e-09	2.20283	0.857	0.289	2.31176e-05	Proliferating myoblast-like TC	FBXO5
1.74957e-09	2.07488	0.905	0.276	2.51484e-05	Proliferating myoblast-like TC	UBE2C
1.82797e-09	2.07867	0.857	0.35	2.62752e-05	Proliferating myoblast-like TC	INCENP
2.05455e-09	2.09495	0.905	0.307	2.95321e-05	Proliferating myoblast-like TC	CIT
2.76143e-09	2.4602	0.857	0.224	3.96929e-05	Proliferating myoblast-like TC	RYR1
2.85905e-09	1.6788	0.952	0.312	4.1096e-05	Proliferating myoblast-like TC	FAM83D
2.91688e-09	2.72673	0.667	0.097	4.19273e-05	Proliferating myoblast-like TC	HSPA4L
3.04623e-09	2.87482	0.667	0.134	4.37865e-05	Proliferating myoblast-like TC	ADGRE5
3.44071e-09	2.74157	0.714	0.143	4.94567e-05	Proliferating myoblast-like TC	SKA1
3.49043e-09	2.20016	0.857	0.258	5.01714e-05	Proliferating myoblast-like TC	DEPDC1B
3.66224e-09	2.11773	0.857	0.362	5.2641e-05	Proliferating myoblast-like TC	ARHGAP33
3.93205e-09	3.41688	0.571	0.089	5.65194e-05	Proliferating myoblast-like TC	NMU
4.09885e-09	2.48917	0.714	0.124	5.89169e-05	Proliferating myoblast-like TC	TRAIP
4.76495e-09	2.19222	0.857	0.232	6.84914e-05	Proliferating myoblast-like TC	CCDC18
4.97922e-09	2.31391	0.81	0.185	7.15713e-05	Proliferating myoblast-like TC	PTPRR
5.14283e-09	3.1247	0.571	0.063	7.3923e-05	Proliferating myoblast-like TC	ITGB6
5.23117e-09	2.15342	0.857	0.238	7.51929e-05	Proliferating myoblast-like TC	KIF20B
5.45675e-09	2.52022	0.714	0.192	7.84353e-05	Proliferating myoblast-like TC	ENDOG
6.43136e-09	2.14597	0.714	0.3	9.24443e-05	Proliferating myoblast-like TC	TMEM19
6.63309e-09	2.04472	0.762	0.159	9.5344e-05	Proliferating myoblast-like TC	KIF14
6.68186e-09	3.11117	0.619	0.082	9.60451e-05	Proliferating myoblast-like TC	CLSTN2
6.90598e-09	3.18676	0.619	0.083	9.92665e-05	Proliferating myoblast-like TC	NEIL3
6.93325e-09	1.1995	1	0.806	9.96586e-05	Proliferating myoblast-like TC	CBX5
7.28031e-09	1.46098	1	0.762	0.000104647	Proliferating myoblast-like TC	MUC1
7.3253e-09	1.99765	0.905	0.382	0.000105294	Proliferating myoblast-like TC	RAD54L
8.3611e-09	2.6222	0.714	0.155	0.000120182	Proliferating myoblast-like TC	DIO2
8.41178e-09	2.16345	0.857	0.335	0.000120911	Proliferating myoblast-like TC	C21orf58
8.45713e-09	1.85369	0.905	0.298	0.000121563	Proliferating myoblast-like TC	STAC3
9.74485e-09	2.31987	0.81	0.202	0.000140073	Proliferating myoblast-like TC	ARHGAP11A
9.77744e-09	1.76702	0.952	0.534	0.000140541	Proliferating myoblast-like TC	HSPB3
9.88892e-09	1.89239	0.905	0.338	0.000142143	Proliferating myoblast-like TC	FOXM1
1.00032e-08	1.19608	0.952	0.842	0.000143786	Proliferating myoblast-like TC	SUGP2
1.15244e-08	1.57736	0.905	0.694	0.000165651	Proliferating myoblast-like TC	RHOB
1.44801e-08	3.6608	0.571	0.102	0.000208137	Proliferating myoblast-like TC	CALCA
1.65877e-08	1.79583	0.905	0.384	0.000238432	Proliferating myoblast-like TC	RCCD1
1.7163e-08	2.52706	0.714	0.188	0.000246701	Proliferating myoblast-like TC	CDCA5
1.74889e-08	1.61428	0.81	0.523	0.000251386	Proliferating myoblast-like TC	FNIP2
1.78006e-08	2.51274	0.714	0.136	0.000255865	Proliferating myoblast-like TC	CCDC15
1.83455e-08	1.9539	0.857	0.319	0.000263699	Proliferating myoblast-like TC	SLC25A25
1.87485e-08	2.26509	0.762	0.278	0.000269491	Proliferating myoblast-like TC	ECT2
1.93382e-08	2.34567	0.762	0.17	0.000277967	Proliferating myoblast-like TC	RAD51AP1
2.12283e-08	1.87846	0.762	0.168	0.000305136	Proliferating myoblast-like TC	SFRP5
2.21009e-08	1.68029	0.905	0.449	0.000317678	Proliferating myoblast-like TC	RANGAP1
2.27384e-08	1.95324	0.857	0.332	0.000326842	Proliferating myoblast-like TC	SYNE3
2.3279e-08	1.41753	0.857	0.24	0.000334612	Proliferating myoblast-like TC	MYL1
2.37959e-08	1.42901	0.952	0.631	0.000342042	Proliferating myoblast-like TC	GMNN
2.5485e-08	3.43996	0.524	0.063	0.000366322	Proliferating myoblast-like TC	RIPPLY3
2.58883e-08	1.91316	0.857	0.382	0.000372119	Proliferating myoblast-like TC	HMGB2
2.63649e-08	2.48546	0.714	0.143	0.000378969	Proliferating myoblast-like TC	TBC1D31
2.74902e-08	1.95353	0.905	0.457	0.000395145	Proliferating myoblast-like TC	RBM24
3.02446e-08	2.58563	0.714	0.169	0.000434736	Proliferating myoblast-like TC	PBK
3.10313e-08	1.14917	0.952	0.852	0.000446044	Proliferating myoblast-like TC	SORT1
3.13759e-08	2.01265	0.762	0.391	0.000450997	Proliferating myoblast-like TC	KCNAB3
3.15586e-08	1.76356	0.905	0.482	0.000453623	Proliferating myoblast-like TC	MAP3K7CL
3.1944e-08	1.78535	0.81	0.399	0.000459163	Proliferating myoblast-like TC	DDX39A
3.4858e-08	1.92045	0.857	0.341	0.000501049	Proliferating myoblast-like TC	GGH
3.82129e-08	1.49471	0.905	0.646	0.000549273	Proliferating myoblast-like TC	FZR1
3.86037e-08	2.54938	0.667	0.18	0.00055489	Proliferating myoblast-like TC	TTK
3.87068e-08	2.99157	0.571	0.075	0.000556372	Proliferating myoblast-like TC	NRGN
4.24863e-08	3.58864	0.524	0.07	0.000610697	Proliferating myoblast-like TC	PAMR1
4.33162e-08	2.2767	0.667	0.222	0.000622626	Proliferating myoblast-like TC	CCP110
4.47686e-08	2.78929	0.619	0.134	0.000643504	Proliferating myoblast-like TC	ESCO2
4.52553e-08	2.49216	0.714	0.238	0.0006505	Proliferating myoblast-like TC	CXCR4
4.58082e-08	1.58237	0.81	0.511	0.000658447	Proliferating myoblast-like TC	SPIN4
4.60539e-08	2.37735	0.667	0.121	0.000661979	Proliferating myoblast-like TC	FCRL2
5.39687e-08	1.59824	0.857	0.485	0.000775746	Proliferating myoblast-like TC	JADE1
5.77197e-08	2.18382	0.762	0.179	0.000829663	Proliferating myoblast-like TC	C17orf53
5.89899e-08	2.29054	0.762	0.195	0.000847921	Proliferating myoblast-like TC	SGO2
6.22616e-08	3.29424	0.619	0.187	0.000894949	Proliferating myoblast-like TC	HIST1H2BA
6.3172e-08	1.24058	1	0.684	0.000908035	Proliferating myoblast-like TC	TNNI1
6.56518e-08	1.79047	0.905	0.421	0.000943679	Proliferating myoblast-like TC	FST
6.67114e-08	1.87733	0.81	0.596	0.00095891	Proliferating myoblast-like TC	GADD45A
7.02932e-08	1.06472	1	0.924	0.00101039	Proliferating myoblast-like TC	TRIM38
7.19106e-08	1.69534	0.905	0.326	0.00103364	Proliferating myoblast-like TC	CEP128
7.38716e-08	3.10875	0.571	0.092	0.00106183	Proliferating myoblast-like TC	RCSD1
7.79873e-08	1.68818	0.857	0.522	0.00112099	Proliferating myoblast-like TC	HPS4
8.16357e-08	1.89576	0.857	0.375	0.00117343	Proliferating myoblast-like TC	PFKP
8.56038e-08	2.24575	0.762	0.187	0.00123047	Proliferating myoblast-like TC	CENPA
9.11423e-08	1.50541	0.952	0.461	0.00131008	Proliferating myoblast-like TC	FGFR1OP
9.21155e-08	2.04184	0.81	0.22	0.00132407	Proliferating myoblast-like TC	GAS2L3
9.22963e-08	2.1598	0.762	0.185	0.00132667	Proliferating myoblast-like TC	TK1
9.7453e-08	3.04838	0.571	0.084	0.00140079	Proliferating myoblast-like TC	SCN3B
1.02171e-07	1.65108	0.905	0.413	0.0014686	Proliferating myoblast-like TC	GFOD1
1.11406e-07	2.72173	0.619	0.125	0.00160134	Proliferating myoblast-like TC	DSCC1
1.12401e-07	2.12802	0.762	0.187	0.00161565	Proliferating myoblast-like TC	KIF15
1.1944e-07	1.43886	0.952	0.7	0.00171684	Proliferating myoblast-like TC	FANCI
1.3037e-07	2.13512	0.762	0.508	0.00187394	Proliferating myoblast-like TC	MT2A
1.3391e-07	2.05049	0.857	0.305	0.00192482	Proliferating myoblast-like TC	ASF1B
1.39933e-07	2.14716	0.714	0.287	0.0020114	Proliferating myoblast-like TC	SPRY2
1.43062e-07	1.68589	0.81	0.397	0.00205638	Proliferating myoblast-like TC	CSRNP2
1.57831e-07	2.23284	0.714	0.16	0.00226866	Proliferating myoblast-like TC	ORC6
1.69112e-07	1.68335	0.905	0.346	0.00243082	Proliferating myoblast-like TC	CMC2
1.72257e-07	1.70652	0.81	0.229	0.00247602	Proliferating myoblast-like TC	CDC20
1.80594e-07	2.35322	0.667	0.133	0.00259586	Proliferating myoblast-like TC	NCAPH
1.89081e-07	1.38596	1	0.69	0.00271785	Proliferating myoblast-like TC	PRUNE2
1.98643e-07	2.17112	0.762	0.227	0.00285529	Proliferating myoblast-like TC	MASTL
2.00818e-07	1.22955	0.762	0.239	0.00288656	Proliferating myoblast-like TC	PIDD1
2.07096e-07	1.69534	0.762	0.408	0.0029768	Proliferating myoblast-like TC	SUV39H1
2.17122e-07	1.64319	0.857	0.276	0.00312091	Proliferating myoblast-like TC	KIF4A
2.18073e-07	2.06234	0.714	0.165	0.00313458	Proliferating myoblast-like TC	CENPL
2.19322e-07	2.59696	0.667	0.145	0.00315254	Proliferating myoblast-like TC	WNT2
2.43523e-07	1.57525	0.905	0.444	0.0035004	Proliferating myoblast-like TC	EXOSC6
2.47905e-07	1.28387	1	0.532	0.00356338	Proliferating myoblast-like TC	CHRNB1
2.51174e-07	1.66842	0.81	0.418	0.00361037	Proliferating myoblast-like TC	PKN3
2.55135e-07	3.06436	0.524	0.081	0.00366731	Proliferating myoblast-like TC	PTGER4
2.58812e-07	1.34365	1	0.718	0.00372017	Proliferating myoblast-like TC	CNTRL
2.62876e-07	1.94845	0.81	0.254	0.00377858	Proliferating myoblast-like TC	PAX6
2.78023e-07	1.69712	0.81	0.468	0.0039963	Proliferating myoblast-like TC	IER5
3.06482e-07	1.68717	0.714	0.373	0.00440537	Proliferating myoblast-like TC	SSX2IP
3.1344e-07	1.48907	0.905	0.634	0.00450539	Proliferating myoblast-like TC	CLCN5
3.41164e-07	1.95744	0.524	0.083	0.00490389	Proliferating myoblast-like TC	UNC45B
3.51462e-07	1.96942	0.81	0.266	0.00505191	Proliferating myoblast-like TC	HIST2H2BE
3.63569e-07	2.59696	0.571	0.093	0.00522594	Proliferating myoblast-like TC	TDRKH
3.66843e-07	1.23177	1	0.775	0.00527301	Proliferating myoblast-like TC	C1orf198
3.71827e-07	3.11493	0.571	0.111	0.00534465	Proliferating myoblast-like TC	HIST1H3H
4.22451e-07	2.22113	0.667	0.217	0.00607232	Proliferating myoblast-like TC	PROSER2
4.30505e-07	1.71068	0.857	0.395	0.00618809	Proliferating myoblast-like TC	EMC9
4.43833e-07	2.53053	0.667	0.197	0.00637966	Proliferating myoblast-like TC	OTUD1
4.44963e-07	1.01926	1	0.928	0.0063959	Proliferating myoblast-like TC	SYNE2
4.48324e-07	2.5635	0.619	0.118	0.00644421	Proliferating myoblast-like TC	JPH2
4.76867e-07	2.37988	0.667	0.155	0.00685448	Proliferating myoblast-like TC	RFC3
4.82093e-07	2.18296	0.714	0.203	0.0069296	Proliferating myoblast-like TC	MND1
5.29973e-07	1.70675	0.857	0.304	0.00761783	Proliferating myoblast-like TC	HADH
5.32019e-07	1.49368	0.762	0.555	0.00764724	Proliferating myoblast-like TC	STMN1
5.43252e-07	2.55181	0.619	0.131	0.0078087	Proliferating myoblast-like TC	DNMT3B
5.51284e-07	2.80609	0.619	0.137	0.00792416	Proliferating myoblast-like TC	ITGB2
5.69206e-07	1.40653	0.905	0.752	0.00818177	Proliferating myoblast-like TC	CCND3
5.83725e-07	1.2145	1	0.774	0.00839046	Proliferating myoblast-like TC	RUNX1
5.85195e-07	1.18736	0.952	0.743	0.00841159	Proliferating myoblast-like TC	VASH2
6.16909e-07	1.47537	0.905	0.362	0.00886746	Proliferating myoblast-like TC	CCNB1
6.49552e-07	1.77853	0.81	0.362	0.00933666	Proliferating myoblast-like TC	JPT1
6.56054e-07	1.09416	1	0.975	0.00943012	Proliferating myoblast-like TC	CHD3
6.64864e-07	1.15649	1	0.825	0.00955676	Proliferating myoblast-like TC	EIF4A3
6.86073e-07	2.46524	0.571	0.101	0.00986161	Proliferating myoblast-like TC	LIN9
7.08e-07	2.06255	0.762	0.259	0.0101768	Proliferating myoblast-like TC	NFASC
7.13065e-07	1.71388	0.905	0.397	0.0102496	Proliferating myoblast-like TC	PTTG1
7.32027e-07	1.44515	0.762	0.478	0.0105222	Proliferating myoblast-like TC	UBR7
7.38073e-07	1.61729	0.905	0.401	0.0106091	Proliferating myoblast-like TC	RP2
7.72671e-07	1.71364	0.762	0.348	0.0111064	Proliferating myoblast-like TC	DTYMK
7.78811e-07	1.51961	0.81	0.254	0.0111946	Proliferating myoblast-like TC	TROAP
7.83583e-07	1.89203	0.667	0.299	0.0112632	Proliferating myoblast-like TC	NAV2
8.56607e-07	2.31734	0.667	0.171	0.0123129	Proliferating myoblast-like TC	MAD2L1
8.69411e-07	1.82012	0.81	0.259	0.0124969	Proliferating myoblast-like TC	C1orf112
8.74589e-07	2.72781	0.524	0.118	0.0125713	Proliferating myoblast-like TC	METTL7A
9.39701e-07	1.29857	0.952	0.571	0.0135073	Proliferating myoblast-like TC	MAST2
9.46239e-07	2.33346	0.619	0.177	0.0136012	Proliferating myoblast-like TC	AQP1
9.5765e-07	1.49088	0.905	0.556	0.0137653	Proliferating myoblast-like TC	RRM1
9.61288e-07	1.22463	0.952	0.739	0.0138176	Proliferating myoblast-like TC	NCAM1
1.00038e-06	2.47216	0.619	0.199	0.0143794	Proliferating myoblast-like TC	ADRB2
1.03662e-06	1.44593	0.905	0.363	0.0149004	Proliferating myoblast-like TC	SGCA
1.06071e-06	1.08033	0.952	0.832	0.0152467	Proliferating myoblast-like TC	NUCKS1
1.13875e-06	3.03441	0.524	0.089	0.0163684	Proliferating myoblast-like TC	TCEAL7
1.16691e-06	2.06974	0.714	0.264	0.0167732	Proliferating myoblast-like TC	RRM2
1.20205e-06	2.29914	0.667	0.159	0.0172782	Proliferating myoblast-like TC	CIP2A
1.22232e-06	1.97293	0.667	0.29	0.0175697	Proliferating myoblast-like TC	TRIP13
1.22431e-06	1.5523	0.905	0.375	0.0175982	Proliferating myoblast-like TC	MYBL2
1.29044e-06	1.25607	0.857	0.627	0.0185487	Proliferating myoblast-like TC	CBFB
1.29846e-06	1.2747	0.952	0.692	0.018664	Proliferating myoblast-like TC	LMNB1
1.29987e-06	2.59974	0.571	0.104	0.0186844	Proliferating myoblast-like TC	C4orf46
1.37447e-06	2.61821	0.571	0.107	0.0197566	Proliferating myoblast-like TC	AURKA
1.37892e-06	1.03969	1	0.822	0.0198206	Proliferating myoblast-like TC	MAT2A
1.45722e-06	1.40761	0.857	0.522	0.0209461	Proliferating myoblast-like TC	GSTCD
1.54995e-06	1.99221	0.667	0.159	0.022279	Proliferating myoblast-like TC	PTP4A3
1.56858e-06	1.82824	0.81	0.354	0.0225467	Proliferating myoblast-like TC	CHTF18
1.57228e-06	2.33261	0.619	0.131	0.0226	Proliferating myoblast-like TC	CDKN3
1.69417e-06	1.70232	0.81	0.354	0.024352	Proliferating myoblast-like TC	TNS3
1.70938e-06	1.6169	0.857	0.331	0.0245706	Proliferating myoblast-like TC	TTF2
1.74671e-06	1.36149	0.857	0.632	0.0251072	Proliferating myoblast-like TC	ZNF83
1.749e-06	2.20186	0.619	0.133	0.0251402	Proliferating myoblast-like TC	FAM49A
1.79873e-06	1.19897	1	0.741	0.0258549	Proliferating myoblast-like TC	UACA
1.83027e-06	2.04657	0.714	0.262	0.0263083	Proliferating myoblast-like TC	DCK
1.83559e-06	1.52071	0.762	0.503	0.0263847	Proliferating myoblast-like TC	CDK5RAP2
1.89216e-06	1.75711	0.714	0.201	0.0271979	Proliferating myoblast-like TC	ZBTB43
1.9226e-06	1.4819	0.857	0.453	0.0276354	Proliferating myoblast-like TC	NCAPD3
2.04781e-06	2.10677	0.714	0.208	0.0294352	Proliferating myoblast-like TC	POC1A
2.08752e-06	1.59159	0.857	0.324	0.030006	Proliferating myoblast-like TC	G2E3
2.32545e-06	1.91879	0.714	0.196	0.033426	Proliferating myoblast-like TC	GINS4
2.45515e-06	1.71589	0.762	0.232	0.0352904	Proliferating myoblast-like TC	PRR11
2.45894e-06	1.40725	0.81	0.499	0.0353448	Proliferating myoblast-like TC	CEP85
2.51593e-06	1.47299	0.857	0.466	0.0361639	Proliferating myoblast-like TC	ABL2
2.56286e-06	1.64052	0.857	0.395	0.0368386	Proliferating myoblast-like TC	TSPAN7
2.57224e-06	1.3998	0.905	0.533	0.0369734	Proliferating myoblast-like TC	MSI2
2.59815e-06	2.25023	0.667	0.186	0.0373457	Proliferating myoblast-like TC	HASPIN
2.6188e-06	1.97457	0.762	0.325	0.0376426	Proliferating myoblast-like TC	ANKRD1
2.77983e-06	2.09038	0.667	0.234	0.0399573	Proliferating myoblast-like TC	MZT1
3.1737e-06	1.40369	0.857	0.325	0.0456188	Proliferating myoblast-like TC	USP53
3.24776e-06	1.81824	0.762	0.279	0.0466833	Proliferating myoblast-like TC	STARD13
3.33325e-06	1.8462	0.762	0.263	0.0479121	Proliferating myoblast-like TC	CENPO
3.38393e-06	1.95696	0.619	0.295	0.0486406	Proliferating myoblast-like TC	ALPK2
3.43077e-06	1.45097	0.857	0.511	0.0493139	Proliferating myoblast-like TC	SAE1
7.40865e-47	1.01718	0.982	0.909	1.06492e-42	MEST+ Fibroblast-like TC	FLNC
3.69978e-44	1.16419	0.923	0.753	5.31806e-40	MEST+ Fibroblast-like TC	MEST
7.33477e-30	1.16384	0.794	0.538	1.0543e-25	MEST+ Fibroblast-like TC	SLC7A11
8.21961e-28	1.1288	0.796	0.566	1.18149e-23	MEST+ Fibroblast-like TC	WNT10A
6.92775e-22	1.50975	0.832	0.762	9.95795e-18	MEST+ Fibroblast-like TC	TEX29
7.74386e-22	1.30082	0.59	0.324	1.1131e-17	MEST+ Fibroblast-like TC	CCBE1
3.39225e-16	1.05383	0.681	0.455	4.87602e-12	MEST+ Fibroblast-like TC	PAPPA
2.22329e-15	1.15189	0.587	0.404	3.19576e-11	MEST+ Fibroblast-like TC	CRABP2
1.37516e-97	1.38373	1	0.91	1.97666e-93	Fibroblast-like TC	MMP2
9.88715e-74	1.30614	1	0.924	1.42118e-69	Fibroblast-like TC	MXRA5
1.1488e-71	1.00249	1	0.997	1.65129e-67	Fibroblast-like TC	MMP14
7.53925e-63	1.37647	0.976	0.837	1.08369e-58	Fibroblast-like TC	GJA1
8.04058e-61	1.15285	1	1	1.15575e-56	Fibroblast-like TC	COL3A1
4.74273e-59	1.48387	0.909	0.492	6.8172e-55	Fibroblast-like TC	HMCN1
8.7531e-58	1.51956	0.934	0.758	1.25817e-53	Fibroblast-like TC	BGN
4.67622e-55	1.1992	0.993	0.969	6.7216e-51	Fibroblast-like TC	TGFBI
3.10647e-51	1.15502	0.99	0.958	4.46524e-47	Fibroblast-like TC	LUM
6.83726e-48	1.21188	0.986	0.952	9.82788e-44	Fibroblast-like TC	COL12A1
3.36626e-46	1.19126	0.909	0.655	4.83866e-42	Fibroblast-like TC	MXRA8
1.19135e-40	1.20911	0.899	0.709	1.71245e-36	Fibroblast-like TC	IGFBP4
1.96223e-37	1.43039	0.78	0.414	2.82051e-33	Fibroblast-like TC	LAMA4
1.34845e-36	1.05609	0.885	0.646	1.93826e-32	Fibroblast-like TC	PCOLCE
3.20313e-35	1.50698	0.774	0.462	4.60418e-31	Fibroblast-like TC	BMP4
4.47019e-35	1.44294	0.85	0.704	6.42545e-31	Fibroblast-like TC	COL6A3
3.46361e-33	1.03815	0.875	0.58	4.9786e-29	Fibroblast-like TC	DPYSL3
4.36111e-33	1.06272	0.836	0.474	6.26865e-29	Fibroblast-like TC	PODNL1
1.29158e-28	1.62792	0.561	0.25	1.85652e-24	Fibroblast-like TC	UNC5B
2.9217e-28	1.03904	0.833	0.534	4.19964e-24	Fibroblast-like TC	FSCN1
4.59168e-27	1.37309	0.603	0.304	6.60008e-23	Fibroblast-like TC	ANKH
1.3233e-26	1.4434	0.592	0.274	1.90211e-22	Fibroblast-like TC	IER5L
3.03145e-26	1.57912	0.568	0.255	4.35741e-22	Fibroblast-like TC	ST8SIA4
1.46479e-24	1.16993	0.697	0.4	2.10549e-20	Fibroblast-like TC	NID2
2.67447e-24	1.14867	0.69	0.423	3.84428e-20	Fibroblast-like TC	ANPEP
2.76337e-24	1.54405	0.547	0.278	3.97206e-20	Fibroblast-like TC	COLEC12
5.72163e-24	1.04464	0.763	0.503	8.22427e-20	Fibroblast-like TC	OSBPL10
1.88203e-23	1.03168	0.753	0.487	2.70522e-19	Fibroblast-like TC	EFNB1
1.04206e-22	1.37048	0.554	0.249	1.49786e-18	Fibroblast-like TC	UNC5C
4.16476e-22	1.36988	0.547	0.258	5.98643e-18	Fibroblast-like TC	CPE
4.82268e-19	1.05157	0.631	0.396	6.93212e-15	Fibroblast-like TC	PLXDC2
5.16604e-19	1.25655	0.592	0.321	7.42566e-15	Fibroblast-like TC	CSF1
6.08599e-19	1.07858	0.672	0.398	8.748e-15	Fibroblast-like TC	LHX9
1.8204e-18	1.01344	0.648	0.373	2.61665e-14	Fibroblast-like TC	SLC22A17
1.71792e-16	1.15025	0.592	0.343	2.46934e-12	Fibroblast-like TC	SPON2
2.3284e-16	1.11069	0.547	0.294	3.34685e-12	Fibroblast-like TC	NFIX
2.58472e-14	1.0145	0.554	0.314	3.71527e-10	Fibroblast-like TC	NFIA
5.80546e-68	1.1384	0.996	0.953	8.34477e-64	LENG8+ TC	LENG8
2.43382e-44	1.11837	0.963	0.791	3.49837e-40	LENG8+ TC	RSRP1
1.00834e-43	1.29473	0.838	0.6	1.44939e-39	LENG8+ TC	GABBR1
6.96426e-36	1.18605	0.73	0.543	1.00104e-31	LENG8+ TC	SYNGAP1
4.52431e-33	1.05302	0.979	0.816	6.50325e-29	LENG8+ TC	ADAMTS16
6.01096e-33	1.29517	0.693	0.444	8.64016e-29	LENG8+ TC	APBB3
1.28744e-31	1.15152	0.776	0.552	1.85056e-27	LENG8+ TC	KIAA0895L
5.25903e-31	1.0694	0.697	0.562	7.55932e-27	LENG8+ TC	LUC7L
1.32737e-30	1.14741	0.975	0.813	1.90796e-26	LENG8+ TC	COL7A1
9.57825e-30	1.0873	0.631	0.511	1.37678e-25	LENG8+ TC	L3HYPDH
2.07327e-29	1.21332	0.788	0.567	2.98012e-25	LENG8+ TC	PAPLN
3.3187e-29	1.13432	0.759	0.57	4.7703e-25	LENG8+ TC	DNM1
5.85528e-23	1.13401	0.502	0.393	8.41638e-19	LENG8+ TC	NAT9
2.02298e-22	1.07033	0.622	0.46	2.90783e-18	LENG8+ TC	IP6K2
8.06657e-21	1.07658	0.519	0.373	1.15949e-16	LENG8+ TC	KAT2A
3.28766e-20	1.00948	0.606	0.442	4.72569e-16	LENG8+ TC	ORMDL1
2.61485e-19	1.03083	0.519	0.389	3.75859e-15	LENG8+ TC	CSAD
8.96312e-17	1.00288	0.672	0.513	1.28836e-12	LENG8+ TC	FAM118A
1.60258e-15	1.01148	0.515	0.355	2.30355e-11	LENG8+ TC	TTLL3
1.84186e-15	1.10107	0.515	0.324	2.64749e-11	LENG8+ TC	LIME1
2.97406e-238	3.68108	0.967	0.23	4.27491e-234	Proliferating TC	IQGAP3
4.712e-234	3.14599	0.988	0.382	6.77303e-230	Proliferating TC	KIF23
1.71677e-232	3.79519	0.979	0.159	2.46769e-228	Proliferating TC	AURKB
3.39915e-225	3.3715	0.961	0.352	4.88593e-221	Proliferating TC	TOP2A
1.1023e-209	3.44144	0.958	0.238	1.58445e-205	Proliferating TC	KIFC1
7.87095e-209	3.08473	0.979	0.449	1.13137e-204	Proliferating TC	TPX2
5.03625e-200	3.10026	0.955	0.383	7.23911e-196	Proliferating TC	MKI67
4.97589e-194	2.60116	0.997	0.465	7.15235e-190	Proliferating TC	NUSAP1
8.88985e-185	3.64761	0.911	0.163	1.27783e-180	Proliferating TC	KIF2C
2.65466e-180	3.61285	0.899	0.136	3.81582e-176	Proliferating TC	NDC80
2.31345e-177	3.75859	0.887	0.122	3.32535e-173	Proliferating TC	HJURP
1.438e-174	3.17643	0.917	0.223	2.06699e-170	Proliferating TC	ANLN
1.27567e-172	3.25209	0.911	0.195	1.83365e-168	Proliferating TC	SPAG5
2.55585e-167	2.23504	0.988	0.893	3.67378e-163	Proliferating TC	HIST1H1C
2.16838e-166	3.69018	0.864	0.149	3.11682e-162	Proliferating TC	CENPE
1.64307e-164	3.59334	0.869	0.134	2.36174e-160	Proliferating TC	DLGAP5
2.8103e-163	4.23339	0.831	0.108	4.03953e-159	Proliferating TC	TROAP
2.9142e-163	3.41841	0.881	0.163	4.18887e-159	Proliferating TC	CIT
1.17025e-161	3.25049	0.899	0.214	1.68212e-157	Proliferating TC	CDK1
4.53015e-161	2.71774	0.938	0.314	6.51164e-157	Proliferating TC	KIF22
8.63924e-157	3.47236	0.852	0.138	1.24181e-152	Proliferating TC	BUB1
1.40199e-154	3.08056	0.887	0.215	2.01523e-150	Proliferating TC	INCENP
2.60704e-154	3.24903	0.875	0.152	3.74736e-150	Proliferating TC	TICRR
4.68039e-154	3.86786	0.84	0.181	6.72759e-150	Proliferating TC	FAM83D
4.26154e-152	3.3153	0.878	0.238	6.12553e-148	Proliferating TC	CENPF
4.61498e-152	3.09235	0.89	0.204	6.63357e-148	Proliferating TC	TACC3
9.22619e-151	3.33734	0.852	0.138	1.32617e-146	Proliferating TC	KIF18B
1.38873e-148	3.60675	0.855	0.238	1.99616e-144	Proliferating TC	CCNB1
4.54693e-148	2.43493	0.932	0.364	6.53576e-144	Proliferating TC	SMC4
6.54476e-148	3.80098	0.786	0.087	9.40744e-144	Proliferating TC	NUF2
1.20006e-146	3.45896	0.831	0.137	1.72497e-142	Proliferating TC	KIF4A
1.43365e-145	3.45593	0.831	0.137	2.06073e-141	Proliferating TC	PSRC1
1.66741e-143	2.99575	0.858	0.207	2.39674e-139	Proliferating TC	FOXM1
6.28477e-141	2.76269	0.905	0.224	9.03373e-137	Proliferating TC	CENPI
6.21196e-140	3.91562	0.783	0.133	8.92908e-136	Proliferating TC	PLK1
1.13157e-138	2.80857	0.893	0.254	1.62652e-134	Proliferating TC	PRC1
3.9709e-137	3.32673	0.807	0.122	5.70777e-133	Proliferating TC	ESPL1
8.05691e-137	4.03322	0.715	0.061	1.1581e-132	Proliferating TC	CDCA3
2.29601e-136	3.40677	0.804	0.139	3.30029e-132	Proliferating TC	BIRC5
1.3098e-134	3.48278	0.777	0.116	1.8827e-130	Proliferating TC	BUB1B
1.78072e-130	3.39206	0.774	0.129	2.55961e-126	Proliferating TC	DEPDC1B
7.85446e-128	2.3018	0.914	0.408	1.129e-123	Proliferating TC	NCAPD2
6.43818e-126	3.06344	0.795	0.131	9.25424e-122	Proliferating TC	NCAPG
3.54684e-125	3.39822	0.772	0.128	5.09822e-121	Proliferating TC	HMMR
1.42422e-124	3.31399	0.757	0.108	2.04717e-120	Proliferating TC	SPC24
2.35374e-123	3.43261	0.766	0.14	3.38327e-119	Proliferating TC	CDCA8
1.37517e-122	3.86608	0.721	0.107	1.97668e-118	Proliferating TC	CDC20
2.80642e-120	3.68772	0.665	0.057	4.03395e-116	Proliferating TC	TTK
8.12021e-119	3.52939	0.709	0.089	1.1672e-114	Proliferating TC	CKAP2L
1.81607e-118	3.32164	0.736	0.115	2.61042e-114	Proliferating TC	KIF20B
4.03064e-117	3.05227	0.772	0.148	5.79364e-113	Proliferating TC	GTSE1
2.40595e-115	3.50953	0.748	0.138	3.45831e-111	Proliferating TC	KIF20A
3.04528e-114	3.60706	0.682	0.083	4.37729e-110	Proliferating TC	ARHGAP11A
9.30507e-113	2.2094	0.869	0.624	1.33751e-108	Proliferating TC	HIST1H1E
2.44912e-112	2.83614	0.783	0.164	3.52037e-108	Proliferating TC	TRIP13
2.1405e-109	3.15694	0.703	0.096	3.07676e-105	Proliferating TC	SPC25
2.24539e-109	4.23218	0.599	0.05	3.22752e-105	Proliferating TC	KIF14
3.78927e-108	3.83146	0.638	0.076	5.44669e-104	Proliferating TC	CENPA
1.75885e-107	3.66288	0.617	0.055	2.52817e-103	Proliferating TC	CDC25C
4.92514e-107	3.66858	0.641	0.071	7.0794e-103	Proliferating TC	ASPM
2.24262e-106	3.477	0.656	0.078	3.22355e-102	Proliferating TC	KNL1
4.13125e-106	3.42974	0.78	0.246	5.93826e-102	Proliferating TC	HIST1H1B
7.8249e-105	3.34874	0.668	0.098	1.12475e-100	Proliferating TC	KIF11
3.04824e-103	2.46489	0.816	0.235	4.38154e-99	Proliferating TC	DIAPH3
2.76392e-100	3.19078	0.709	0.139	3.97286e-96	Proliferating TC	CCNB2
9.38667e-100	3.19573	0.685	0.12	1.34924e-95	Proliferating TC	PRR11
2.48026e-99	3.35515	0.632	0.077	3.56512e-95	Proliferating TC	KIF15
4.18149e-97	3.39482	0.629	0.087	6.01048e-93	Proliferating TC	CDCA2
6.26191e-97	2.76079	0.742	0.162	9.00086e-93	Proliferating TC	MXD3
5.5383e-96	2.90705	0.715	0.169	7.96075e-92	Proliferating TC	UBE2C
5.07626e-95	3.07405	0.659	0.101	7.29661e-91	Proliferating TC	CCNA2
4.33387e-94	3.08438	0.665	0.113	6.22951e-90	Proliferating TC	CEP55
4.63414e-93	2.55435	0.763	0.219	6.66111e-89	Proliferating TC	CEP128
7.60904e-93	3.4634	0.588	0.066	1.09372e-88	Proliferating TC	PBK
2.95339e-90	3.21571	0.617	0.091	4.2452e-86	Proliferating TC	SGO2
2.5093e-89	1.48634	0.958	0.721	3.60686e-85	Proliferating TC	CNTROB
2.74836e-88	2.82685	0.7	0.217	3.95049e-84	Proliferating TC	KPNA2
1.12055e-86	2.11341	0.849	0.334	1.61067e-82	Proliferating TC	PHF19
1.52364e-85	3.14864	0.602	0.088	2.19008e-81	Proliferating TC	PIMREG
2.47913e-85	2.48395	0.73	0.244	3.5635e-81	Proliferating TC	CKS1B
2.61219e-85	2.27382	0.789	0.28	3.75476e-81	Proliferating TC	HMGB2
2.77741e-85	2.64004	0.688	0.16	3.99225e-81	Proliferating TC	CENPN
2.89895e-85	3.22845	0.588	0.086	4.16695e-81	Proliferating TC	HASPIN
4.72492e-83	2.56776	0.703	0.171	6.7916e-79	Proliferating TC	ECT2
3.39856e-82	2.18998	0.772	0.243	4.8851e-78	Proliferating TC	SHCBP1
1.53424e-81	2.29137	0.774	0.304	2.20532e-77	Proliferating TC	PTTG1
2.43316e-81	1.48743	0.887	0.591	3.49743e-77	Proliferating TC	CKAP5
2.90917e-81	2.90986	0.626	0.121	4.18164e-77	Proliferating TC	GAS2L3
5.71679e-81	1.87745	0.831	0.445	8.21731e-77	Proliferating TC	CDKN2C
3.62117e-79	2.20918	0.766	0.324	5.20507e-75	Proliferating TC	H2AFX
1.83375e-77	2.85436	0.623	0.137	2.63584e-73	Proliferating TC	CCDC18
9.92879e-77	2.52497	0.685	0.237	1.42716e-72	Proliferating TC	KNSTRN
5.88233e-76	2.90028	0.576	0.093	8.45526e-72	Proliferating TC	CDCA5
3.05324e-75	2.48234	0.665	0.155	4.38873e-71	Proliferating TC	WDR62
3.68205e-75	2.70378	0.641	0.145	5.29257e-71	Proliferating TC	CD5L
2.13275e-74	1.35714	0.947	0.737	3.06562e-70	Proliferating TC	LMNB2
4.30676e-73	2.62299	0.715	0.34	6.19053e-69	Proliferating TC	HIST1H4C
2.41182e-72	2.95626	0.573	0.112	3.46675e-68	Proliferating TC	CKS2
1.52145e-71	1.42355	0.941	0.64	2.18693e-67	Proliferating TC	FANCI
6.39387e-71	2.27338	0.691	0.196	9.19055e-67	Proliferating TC	STIL
2.1498e-70	2.93847	0.537	0.083	3.09013e-66	Proliferating TC	OIP5
9.78308e-70	3.03989	0.546	0.096	1.40622e-65	Proliferating TC	DEPDC1
9.93122e-70	2.24701	0.697	0.223	1.42751e-65	Proliferating TC	CCNF
2.09702e-69	2.89103	0.549	0.096	3.01425e-65	Proliferating TC	TK1
2.28663e-65	2.82955	0.513	0.08	3.2868e-61	Proliferating TC	POLQ
2.56189e-65	2.74856	0.543	0.097	3.68247e-61	Proliferating TC	EME1
7.30603e-65	1.47618	0.869	0.542	1.05017e-60	Proliferating TC	CCNG2
1.02454e-64	2.00813	0.742	0.268	1.47268e-60	Proliferating TC	ARHGAP33
1.89137e-63	2.91077	0.51	0.088	2.71865e-59	Proliferating TC	MAD2L1
3.37292e-62	1.90757	0.736	0.374	4.84824e-58	Proliferating TC	NDE1
5.05259e-62	1.72299	0.777	0.368	7.2626e-58	Proliferating TC	RANGAP1
6.51331e-61	2.09907	0.712	0.333	9.36224e-57	Proliferating TC	HIST1H1D
7.49073e-61	2.44102	0.564	0.12	1.07672e-56	Proliferating TC	POC1A
8.50893e-61	1.74264	0.757	0.32	1.22307e-56	Proliferating TC	SUV39H1
7.14925e-60	2.11561	0.668	0.219	1.02763e-55	Proliferating TC	SMTN
1.33557e-58	2.17072	0.629	0.173	1.91975e-54	Proliferating TC	RRM2
1.96173e-58	1.68438	0.766	0.287	2.81979e-54	Proliferating TC	RAD54L
2.82796e-58	2.28725	0.596	0.156	4.06491e-54	Proliferating TC	FANCB
3.06548e-58	2.12564	0.659	0.232	4.40632e-54	Proliferating TC	SCLT1
4.29492e-57	1.61972	0.754	0.281	6.17352e-53	Proliferating TC	MYBL2
5.78971e-57	1.97131	0.65	0.343	8.32212e-53	Proliferating TC	TUBA1C
9.97379e-57	2.29967	0.585	0.177	1.43363e-52	Proliferating TC	CKAP2
1.2843e-56	1.80261	0.715	0.256	1.84606e-52	Proliferating TC	CENPW
2.51948e-56	2.05316	0.674	0.262	3.6215e-52	Proliferating TC	FAM111A
1.06033e-55	1.95343	0.668	0.24	1.52412e-51	Proliferating TC	G2E3
1.10965e-55	2.61686	0.51	0.104	1.59501e-51	Proliferating TC	PARPBP
1.24117e-55	1.91674	0.715	0.265	1.78406e-51	Proliferating TC	CHTF18
3.92006e-55	1.24892	0.914	0.637	5.63469e-51	Proliferating TC	LMNB1
1.16294e-53	2.08775	0.605	0.179	1.67161e-49	Proliferating TC	CENPO
3.73688e-53	1.85014	0.68	0.242	5.37138e-49	Proliferating TC	DBF4B
1.76759e-52	1.79306	0.682	0.242	2.54074e-48	Proliferating TC	TEDC1
1.9925e-52	1.04185	0.95	0.802	2.86401e-48	Proliferating TC	NUCKS1
2.404e-51	2.21078	0.567	0.173	3.45551e-47	Proliferating TC	AC091057.6
8.45204e-50	2.09366	0.629	0.324	1.2149e-45	Proliferating TC	ARL6IP1
1.45137e-48	1.42806	0.795	0.435	2.0862e-44	Proliferating TC	CENPJ
4.50771e-48	1.31589	0.858	0.593	6.47938e-44	Proliferating TC	FZR1
7.98184e-47	2.25612	0.519	0.143	1.14731e-42	Proliferating TC	ZNF331
4.21528e-46	1.76995	0.662	0.256	6.05904e-42	Proliferating TC	C21orf58
6.58134e-46	1.26176	0.804	0.537	9.46001e-42	Proliferating TC	BRD8
3.17543e-45	1.84935	0.608	0.224	4.56436e-41	Proliferating TC	MIS18BP1
1.0599e-44	1.86576	0.561	0.164	1.5235e-40	Proliferating TC	C18orf54
3.47738e-44	1.84841	0.602	0.214	4.99839e-40	Proliferating TC	FBXO5
4.37835e-44	1.59691	0.682	0.292	6.29344e-40	Proliferating TC	POLH
1.49566e-42	1.76301	0.591	0.211	2.14986e-38	Proliferating TC	NDC1
1.81396e-42	1.56909	0.659	0.259	2.60738e-38	Proliferating TC	NEMP1
4.15221e-42	1.87722	0.608	0.246	5.96839e-38	Proliferating TC	CDC25B
2.28009e-41	1.9	0.555	0.191	3.2774e-37	Proliferating TC	GEN1
4.92756e-41	1.31459	0.789	0.461	7.08287e-37	Proliferating TC	CEP72
1.28075e-39	1.69408	0.573	0.193	1.84096e-35	Proliferating TC	NEURL1B
2.55559e-39	1.35216	0.727	0.354	3.6734e-35	Proliferating TC	SMC2
3.12782e-39	1.48763	0.647	0.256	4.49592e-35	Proliferating TC	CENPH
5.82776e-39	1.49114	0.653	0.374	8.37682e-35	Proliferating TC	TUBA1B
1.31477e-38	1.80159	0.546	0.246	1.88986e-34	Proliferating TC	TUBB4B
1.38861e-38	1.18392	0.831	0.514	1.99599e-34	Proliferating TC	PPP2R3B
1.43814e-37	1.51643	0.635	0.312	2.06718e-33	Proliferating TC	H2AFZ
6.784e-37	1.70906	0.582	0.258	9.75132e-33	Proliferating TC	RNF26
1.70209e-36	1.03678	0.834	0.6	2.44659e-32	Proliferating TC	TMPO
6.22915e-36	1.71298	0.537	0.184	8.95378e-32	Proliferating TC	SASS6
6.3552e-36	1.56874	0.602	0.258	9.13497e-32	Proliferating TC	VRK1
6.8744e-36	1.49549	0.647	0.303	9.88126e-32	Proliferating TC	NCAPG2
3.583e-33	1.52745	0.576	0.226	5.1502e-29	Proliferating TC	ZGRF1
8.99712e-33	1.06616	0.804	0.544	1.29325e-28	Proliferating TC	MPHOSPH9
1.12561e-32	1.65832	0.582	0.278	1.61795e-28	Proliferating TC	SUN2
1.19581e-32	1.14168	0.766	0.513	1.71886e-28	Proliferating TC	ANP32E
1.56866e-32	1.49729	0.591	0.242	2.25479e-28	Proliferating TC	RECQL4
1.81499e-32	1.55762	0.534	0.194	2.60886e-28	Proliferating TC	C1orf112
2.85453e-32	1.12747	0.739	0.393	4.1031e-28	Proliferating TC	ZWINT
3.03686e-32	1.17803	0.721	0.408	4.36519e-28	Proliferating TC	BUB3
3.45169e-32	1.48068	0.599	0.267	4.96146e-28	Proliferating TC	TTF2
6.68358e-32	1.1424	0.748	0.441	9.60697e-28	Proliferating TC	CDK5RAP2
3.43753e-31	1.0425	0.822	0.659	4.94111e-27	Proliferating TC	HP1BP3
1.92411e-30	1.05669	0.682	0.329	2.76572e-26	Proliferating TC	CENPM
3.53852e-30	1.10468	0.73	0.45	5.08626e-26	Proliferating TC	TDP1
3.92458e-30	1.34163	0.629	0.34	5.64119e-26	Proliferating TC	EMC9
1.66262e-29	1.10989	0.766	0.502	2.38985e-25	Proliferating TC	STMN1
3.04267e-29	1.11298	0.739	0.439	4.37353e-25	Proliferating TC	CEP85
1.43795e-26	1.27158	0.602	0.288	2.06691e-22	Proliferating TC	WRAP53
1.72901e-26	1.2446	0.623	0.329	2.48527e-22	Proliferating TC	RCCD1
1.94297e-26	1.21249	0.644	0.351	2.79282e-22	Proliferating TC	CDCA4
7.42776e-26	1.47172	0.507	0.23	1.06767e-21	Proliferating TC	NUDT1
2.09768e-24	1.39657	0.528	0.249	3.01521e-20	Proliferating TC	CCDC34
3.12578e-24	1.29109	0.558	0.261	4.49299e-20	Proliferating TC	RTKN2
3.70806e-24	1.38586	0.513	0.225	5.32996e-20	Proliferating TC	CEP135
1.22016e-23	1.24396	0.602	0.309	1.75385e-19	Proliferating TC	MYEF2
2.08098e-22	1.05415	0.688	0.421	2.9912e-18	Proliferating TC	GPSM2
6.66655e-22	1.0184	0.674	0.4	9.5825e-18	Proliferating TC	NCAPD3
2.13083e-21	1.0867	0.62	0.347	3.06285e-17	Proliferating TC	DDX39A
2.20039e-21	1.21657	0.561	0.298	3.16284e-17	Proliferating TC	CMC2
2.02807e-19	1.22482	0.504	0.246	2.91515e-15	Proliferating TC	STARD8
2.96164e-18	1.01374	0.591	0.333	4.25707e-14	Proliferating TC	SPATA5
3.34265e-18	1.01347	0.593	0.34	4.80472e-14	Proliferating TC	TRIM59
1.02423e-17	1.11681	0.51	0.256	1.47223e-13	Proliferating TC	RAD54B
1.21622e-16	1.07971	0.558	0.35	1.7482e-12	Proliferating TC	CCDC85C
1.27707e-16	1.16743	0.51	0.302	1.83566e-12	Proliferating TC	SAPCD1
2.27231e-16	1.10664	0.501	0.276	3.26622e-12	Proliferating TC	RAD21
4.57215e-16	1.07469	0.522	0.301	6.572e-12	Proliferating TC	GGH
7.27085e-16	1.0362	0.519	0.281	1.04511e-11	Proliferating TC	C9orf40
1.5928e-14	1.00961	0.519	0.308	2.28949e-10	Proliferating TC	FBLN1
7.44684e-14	1.01575	0.558	0.356	1.07041e-09	Proliferating TC	NRP2
3.11534e-55	1.88406	0.956	0.47	4.47798e-51	S phase TC	E2F1
1.46758e-50	1.37209	0.985	0.811	2.1095e-46	S phase TC	MCM3
3.07063e-50	1.78616	0.948	0.493	4.41373e-46	S phase TC	TCF19
9.39085e-48	1.29417	0.993	0.874	1.34984e-43	S phase TC	POLA1
3.71825e-47	1.32494	1	0.845	5.34461e-43	S phase TC	UHRF1
1.69913e-44	2.75049	0.681	0.137	2.44233e-40	S phase TC	FAM111B
7.08489e-43	1.45856	0.978	0.666	1.01838e-38	S phase TC	TYMS
1.72513e-42	1.25531	0.993	0.839	2.4797e-38	S phase TC	HELLS
2.67476e-41	1.72471	0.859	0.445	3.8447e-37	S phase TC	WDR76
4.74548e-40	2.36685	0.719	0.185	6.82115e-36	S phase TC	CCNE2
5.67593e-36	1.64033	0.837	0.432	8.15858e-32	S phase TC	CHAF1A
6.27838e-34	1.32486	0.926	0.63	9.02455e-30	S phase TC	ADGRB2
5.76568e-33	1.88029	0.778	0.315	8.28759e-29	S phase TC	CLSPN
1.62161e-32	1.91177	0.741	0.268	2.3309e-28	S phase TC	CCNE1
2.06823e-32	1.56055	0.874	0.409	2.97287e-28	S phase TC	CDT1
1.92084e-31	2.05547	0.704	0.237	2.76101e-27	S phase TC	DTL
2.11208e-30	1.33813	0.933	0.624	3.0359e-26	S phase TC	FANCA
6.02159e-29	1.89153	0.681	0.21	8.65543e-25	S phase TC	CDC45
4.47561e-28	1.96606	0.652	0.224	6.43324e-24	S phase TC	PCLAF
5.09506e-28	1.52893	0.822	0.348	7.32363e-24	S phase TC	RAD54L
5.62348e-28	1.02422	0.993	0.819	8.08319e-24	S phase TC	EZH2
2.36145e-27	1.38604	0.867	0.606	3.39434e-23	S phase TC	USP49
3.21094e-26	1.50498	0.741	0.273	4.61541e-22	S phase TC	ASF1B
9.64787e-26	1.59144	0.756	0.348	1.38678e-21	S phase TC	CDC6
4.38048e-25	1.23588	0.889	0.575	6.29651e-21	S phase TC	POLE
1.42118e-24	1.49308	0.763	0.396	2.0428e-20	S phase TC	UNG
1.92923e-24	1.45137	0.807	0.421	2.77308e-20	S phase TC	LIG1
2.94843e-24	1.11202	0.896	0.611	4.23808e-20	S phase TC	GMNN
2.94964e-24	1.27472	0.83	0.56	4.23981e-20	S phase TC	MCM2
1.47791e-23	1.13349	0.896	0.685	2.12435e-19	S phase TC	TMEM106C
1.62463e-23	1.11503	0.844	0.615	2.33525e-19	S phase TC	MCM5
2.3138e-23	1.5298	0.756	0.356	3.32586e-19	S phase TC	E2F7
2.92477e-23	1.19722	0.852	0.546	4.20406e-19	S phase TC	SHMT1
1.15362e-22	1.51952	0.748	0.372	1.65821e-18	S phase TC	CENPM
1.25121e-22	1.31369	0.8	0.426	1.79849e-18	S phase TC	MCM7
2.21563e-22	1.86112	0.593	0.194	3.18475e-18	S phase TC	ATAD2
2.77318e-22	1.30436	0.807	0.424	3.98617e-18	S phase TC	BRI3BP
1.69553e-21	2.10046	0.519	0.166	2.43716e-17	S phase TC	MCM10
2.83274e-21	1.09237	0.889	0.609	4.07178e-17	S phase TC	CDH24
6.27237e-21	1.573	0.674	0.332	9.01591e-17	S phase TC	GINS2
7.51544e-21	1.2824	0.807	0.435	1.08027e-16	S phase TC	ZWINT
1.17377e-20	1.43832	0.733	0.33	1.68717e-16	S phase TC	FADS2
1.18387e-20	1.74066	0.593	0.203	1.70169e-16	S phase TC	ZNF367
1.83945e-20	1.4777	0.667	0.352	2.64402e-16	S phase TC	MCM4
3.40216e-20	1.83603	0.533	0.161	4.89026e-16	S phase TC	CAMK2N2
3.46888e-20	1.31592	0.785	0.434	4.98617e-16	S phase TC	SLBP
6.35235e-19	1.0021	0.896	0.741	9.13087e-15	S phase TC	CCND3
8.32511e-19	1.88142	0.511	0.165	1.19665e-14	S phase TC	CBX2
8.02106e-18	1.57266	0.6	0.238	1.15295e-13	S phase TC	SLC1A4
1.28151e-17	1.3103	0.756	0.466	1.84204e-13	S phase TC	DHCR24
3.06502e-17	1.66544	0.556	0.201	4.40566e-13	S phase TC	CENPU
7.85508e-17	1.54444	0.57	0.218	1.12909e-12	S phase TC	VSIG10
1.23311e-16	1.18181	0.748	0.382	1.77247e-12	S phase TC	TIMELESS
1.76828e-16	1.39488	0.696	0.352	2.54173e-12	S phase TC	MYBL2
2.37683e-16	1.17712	0.733	0.439	3.41645e-12	S phase TC	C19orf48
3.11302e-16	1.6203	0.556	0.218	4.47465e-12	S phase TC	PIDD1
3.96055e-16	1.27016	0.674	0.31	5.69289e-12	S phase TC	XRCC3
5.27394e-16	1.44769	0.615	0.278	7.58076e-12	S phase TC	NETO2
1.29955e-15	1.07007	0.77	0.494	1.86797e-11	S phase TC	CDK2
1.62513e-15	1.10905	0.748	0.467	2.33596e-11	S phase TC	MYO19
3.85152e-15	1.24402	0.674	0.337	5.53618e-11	S phase TC	CHAF1B
9.50678e-15	1.45748	0.585	0.262	1.36651e-10	S phase TC	GALNT16
1.28032e-14	1.06196	0.748	0.477	1.84033e-10	S phase TC	POLD1
1.43468e-14	1.14558	0.681	0.406	2.06221e-10	S phase TC	CABLES2
2.61001e-14	1.3863	0.644	0.36	3.75162e-10	S phase TC	C1QL1
3.20478e-14	1.0751	0.748	0.477	4.60655e-10	S phase TC	DHFR
3.43042e-14	1.59162	0.504	0.218	4.93089e-10	S phase TC	SDC1
6.42825e-14	1.08117	0.726	0.453	9.23997e-10	S phase TC	MCM6
6.55633e-14	1.41425	0.57	0.266	9.42407e-10	S phase TC	LHX2
7.91958e-14	1.19115	0.652	0.385	1.13836e-09	S phase TC	SLC20A1
1.00404e-13	1.07039	0.704	0.364	1.44321e-09	S phase TC	ADCY3
1.86605e-13	1.3459	0.541	0.221	2.68225e-09	S phase TC	CENPK
1.9097e-13	1.30501	0.607	0.29	2.745e-09	S phase TC	POLE2
1.96666e-13	1.04851	0.711	0.452	2.82687e-09	S phase TC	SIPA1
4.79026e-13	1.17027	0.674	0.398	6.88551e-09	S phase TC	SAMD1
9.13297e-13	1.14188	0.652	0.342	1.31277e-08	S phase TC	TYRO3
1.31626e-12	1.35209	0.556	0.259	1.89199e-08	S phase TC	FEN1
1.66384e-12	1.14218	0.659	0.367	2.3916e-08	S phase TC	FANCG
1.72425e-12	1.10158	0.659	0.348	2.47844e-08	S phase TC	ANKRD9
2.08113e-12	1.12348	0.674	0.409	2.99141e-08	S phase TC	TMEM200B
2.14848e-12	1.20193	0.63	0.317	3.08822e-08	S phase TC	NEMP1
2.17914e-12	1.45165	0.511	0.235	3.13229e-08	S phase TC	ATAD5
2.34568e-12	1.28383	0.6	0.293	3.37167e-08	S phase TC	SYTL4
4.04197e-12	1.10905	0.689	0.396	5.80992e-08	S phase TC	MBOAT1
6.72267e-12	1.12855	0.548	0.244	9.66316e-08	S phase TC	RRM2
6.98067e-12	1.25293	0.563	0.266	1.0034e-07	S phase TC	PASK
8.05409e-12	1.25427	0.585	0.291	1.15769e-07	S phase TC	RECQL4
9.6512e-12	1.24293	0.607	0.322	1.38726e-07	S phase TC	LRRC45
2.62977e-11	1.28328	0.526	0.244	3.78003e-07	S phase TC	DCK
3.63803e-11	1.08233	0.548	0.253	5.22931e-07	S phase TC	BRIP1
9.11437e-11	1.00887	0.652	0.427	1.3101e-06	S phase TC	CLN6
1.17449e-10	1.13642	0.585	0.341	1.68821e-06	S phase TC	IMPA2
1.18727e-10	1.08594	0.644	0.367	1.70658e-06	S phase TC	SLF1
1.33554e-10	1.12174	0.6	0.317	1.91971e-06	S phase TC	CEP131
2.43905e-10	1.05938	0.615	0.396	3.50589e-06	S phase TC	SFI1
2.54142e-10	1.10905	0.57	0.285	3.65304e-06	S phase TC	RIBC2
4.28298e-10	1.15896	0.504	0.23	6.15635e-06	S phase TC	ARRB2
5.86387e-10	1.19881	0.519	0.276	8.42873e-06	S phase TC	COCH
6.38113e-10	1.27745	0.504	0.244	9.17223e-06	S phase TC	C1orf112
6.99239e-10	1.07734	0.615	0.354	1.00509e-05	S phase TC	AMPH
8.85941e-10	1.18462	0.541	0.295	1.27345e-05	S phase TC	MMP24
1.73576e-09	1.08826	0.563	0.324	2.49498e-05	S phase TC	WDHD1
2.10921e-09	1.15008	0.511	0.246	3.03178e-05	S phase TC	MCM8
8.89607e-09	1.0191	0.6	0.363	0.000127872	S phase TC	EIF4EBP1
1.20096e-08	1.06569	0.519	0.306	0.000172626	S phase TC	PRXL2A
1.28933e-08	1.07343	0.541	0.295	0.000185328	S phase TC	BCL7A
3.75736e-08	1.04835	0.548	0.31	0.000540083	S phase TC	ITGB3BP
5.26535e-08	1.0415	0.526	0.29	0.000756842	S phase TC	RAD54B
7.47665e-08	1.02829	0.541	0.33	0.00107469	S phase TC	FBLN7
4.09972e-07	1.01594	0.504	0.284	0.00589294	S phase TC	TCF7
7.22585e-07	1.00501	0.504	0.295	0.0103864	S phase TC	RELT
7.46995e-07	1.03866	0.511	0.303	0.0107373	S phase TC	MAP3K6
1.70631e-35	2.36989	0.975	0.556	2.45265e-31	RSPO3+ TC	HMCN1
3.48298e-35	2.97136	0.975	0.274	5.00643e-31	RSPO3+ TC	KIF26B
3.02407e-31	3.7678	0.875	0.208	4.34679e-27	RSPO3+ TC	EPYC
6.40657e-30	5.25477	0.725	0.052	9.2088e-26	RSPO3+ TC	NKD2
1.2612e-29	1.82917	1	0.972	1.81285e-25	RSPO3+ TC	SOX4
3.85676e-29	2.41486	0.85	0.55	5.54371e-25	RSPO3+ TC	MAFB
1.10059e-28	2.44017	0.875	0.582	1.58198e-24	RSPO3+ TC	SULF1
1.10691e-28	5.12273	0.65	0.032	1.59108e-24	RSPO3+ TC	RSPO3
3.36227e-28	1.91196	0.975	0.624	4.83293e-24	RSPO3+ TC	DPYSL3
1.9049e-25	2.02456	0.95	0.501	2.7381e-21	RSPO3+ TC	DOCK4
4.10689e-24	3.63739	0.8	0.248	5.90324e-20	RSPO3+ TC	CXCL14
6.18634e-22	3.21664	0.75	0.135	8.89224e-18	RSPO3+ TC	PDE3A
4.61478e-21	3.61147	0.625	0.088	6.63328e-17	RSPO3+ TC	LEF1
1.474e-20	1.5344	1	0.925	2.11872e-16	RSPO3+ TC	MMP2
6.24127e-19	2.77265	0.725	0.234	8.9712e-15	RSPO3+ TC	AHR
1.08726e-18	1.64714	0.95	0.738	1.56283e-14	RSPO3+ TC	IGFBP4
1.2502e-17	1.29991	1	0.861	1.79704e-13	RSPO3+ TC	MFAP2
1.66864e-17	1.6439	1	0.858	2.39851e-13	RSPO3+ TC	GJA1
1.43675e-16	1.25505	0.975	0.906	2.06519e-12	RSPO3+ TC	PAM
1.44551e-15	3.52982	0.5	0.077	2.07778e-11	RSPO3+ TC	SLC7A8
5.6107e-15	1.20701	1	0.983	8.06482e-11	RSPO3+ TC	MDK
5.72294e-15	1.27267	1	0.864	8.22616e-11	RSPO3+ TC	ANTXR1
8.85742e-15	1.28492	0.975	0.749	1.27317e-10	RSPO3+ TC	CFI
1.04447e-14	1.28901	0.925	0.779	1.50133e-10	RSPO3+ TC	ADAMTS7
1.31925e-14	2.71453	0.625	0.151	1.89629e-10	RSPO3+ TC	PCOLCE2
1.98277e-14	1.852	0.75	0.481	2.85003e-10	RSPO3+ TC	LRRN1
3.58631e-14	1.22151	0.975	0.905	5.15496e-10	RSPO3+ TC	CD276
4.41499e-14	3.49637	0.5	0.055	6.34611e-10	RSPO3+ TC	ST8SIA1
1.04773e-13	1.39241	0.9	0.711	1.50601e-09	RSPO3+ TC	GASK1B
1.25386e-13	1.58452	1	0.816	1.8023e-09	RSPO3+ TC	PLK2
3.38418e-13	1.81876	0.825	0.431	4.86442e-09	RSPO3+ TC	ZNF503
7.52524e-13	1.43885	0.975	0.694	1.08168e-08	RSPO3+ TC	MXRA8
1.16354e-12	1.87341	0.8	0.438	1.67248e-08	RSPO3+ TC	LHX9
1.25713e-12	1.74296	0.8	0.402	1.80699e-08	RSPO3+ TC	ROBO1
3.04414e-12	1.02167	1	0.973	4.37564e-08	RSPO3+ TC	MARCKSL1
1.86904e-11	1.35308	0.925	0.714	2.68656e-07	RSPO3+ TC	ENC1
2.38079e-11	1.19876	0.975	0.877	3.42215e-07	RSPO3+ TC	DAAM2
2.78757e-11	1.80457	0.825	0.358	4.00685e-07	RSPO3+ TC	CSF1
5.98291e-11	1.21187	1	0.882	8.59984e-07	RSPO3+ TC	PTN
6.41433e-11	1.91844	0.65	0.29	9.21995e-07	RSPO3+ TC	LTBP3
8.19642e-11	1.30693	0.9	0.634	1.17815e-06	RSPO3+ TC	DCHS1
1.18316e-10	1.18263	1	0.972	1.70067e-06	RSPO3+ TC	TGFBI
1.33696e-10	1.46156	0.9	0.489	1.92175e-06	RSPO3+ TC	DIPK2A
1.53851e-10	1.60297	0.85	0.471	2.21146e-06	RSPO3+ TC	LAMA4
1.89479e-10	1.91891	0.7	0.263	2.72357e-06	RSPO3+ TC	NR2F1
4.23125e-10	1.12718	1	0.784	6.082e-06	RSPO3+ TC	BGN
4.86581e-10	1.95513	0.7	0.25	6.99412e-06	RSPO3+ TC	FLRT2
6.18246e-10	2.36511	0.55	0.228	8.88667e-06	RSPO3+ TC	FZD4
6.55296e-10	2.58518	0.525	0.135	9.41923e-06	RSPO3+ TC	NPY
8.32779e-10	1.01521	0.95	0.799	1.19704e-05	RSPO3+ TC	CADM1
1.12266e-09	1.05268	0.975	0.809	1.61371e-05	RSPO3+ TC	DDAH2
1.1281e-09	1.21972	0.925	0.576	1.62153e-05	RSPO3+ TC	AFF2
1.56891e-09	2.01633	0.625	0.236	2.25516e-05	RSPO3+ TC	COL24A1
1.69262e-09	1.8296	0.675	0.292	2.43297e-05	RSPO3+ TC	EPN2
2.36216e-09	1.01482	0.975	0.908	3.39537e-05	RSPO3+ TC	TUBB2B
2.49299e-09	1.40535	0.875	0.458	3.58343e-05	RSPO3+ TC	TNFRSF21
2.50062e-09	1.55336	0.7	0.397	3.59439e-05	RSPO3+ TC	SLC44A1
4.18917e-09	1.23434	0.9	0.567	6.02152e-05	RSPO3+ TC	TNFRSF19
5.10031e-09	1.30675	0.825	0.582	7.33119e-05	RSPO3+ TC	FSCN1
6.52146e-09	1.82462	0.7	0.317	9.37395e-05	RSPO3+ TC	COLEC12
7.8923e-09	1.5835	0.75	0.39	0.000113444	RSPO3+ TC	NRP2
9.03481e-09	1.04421	0.95	0.769	0.000129866	RSPO3+ TC	MID1
1.16855e-08	1.56394	0.725	0.348	0.000167967	RSPO3+ TC	NFIA
1.2098e-08	1.87301	0.625	0.312	0.000173896	RSPO3+ TC	PRRX1
1.30382e-08	1.46099	0.65	0.37	0.000187411	RSPO3+ TC	NR2F2
1.44928e-08	1.05574	0.975	0.714	0.00020832	RSPO3+ TC	GLI3
1.56144e-08	1.02116	0.925	0.781	0.000224441	RSPO3+ TC	TCF12
1.88816e-08	1.35337	0.8	0.429	0.000271404	RSPO3+ TC	PLXDC2
2.40468e-08	1.90592	0.625	0.224	0.000345649	RSPO3+ TC	FGFR2
2.9555e-08	1.62622	0.7	0.353	0.000424824	RSPO3+ TC	RUNX1T1
3.86733e-08	1.07688	0.775	0.622	0.00055589	RSPO3+ TC	TEAD2
4.77277e-08	1.36079	0.85	0.457	0.000686037	RSPO3+ TC	CPXM1
5.62894e-08	1.96801	0.525	0.213	0.000809104	RSPO3+ TC	GUCY1A2
8.26317e-08	1.3782	0.825	0.418	0.00118775	RSPO3+ TC	MEX3A
1.55779e-07	1.7722	0.625	0.254	0.00223917	RSPO3+ TC	CTXN1
2.00117e-07	1.30159	0.8	0.406	0.00287649	RSPO3+ TC	PTPRG
2.46416e-07	1.26109	0.8	0.457	0.00354199	RSPO3+ TC	RAP2B
2.54271e-07	1.76878	0.6	0.2	0.0036549	RSPO3+ TC	FAM20C
5.34063e-07	1.31958	0.775	0.431	0.00767662	RSPO3+ TC	ZNF711
5.63959e-07	1.17692	0.825	0.504	0.00810635	RSPO3+ TC	BDH2
6.52525e-07	1.48662	0.675	0.313	0.0093794	RSPO3+ TC	KIFAP3
6.787e-07	1.87393	0.55	0.192	0.00975563	RSPO3+ TC	TRIB2
7.30869e-07	1.06562	0.85	0.636	0.0105055	RSPO3+ TC	GPR173
7.69496e-07	1.5437	0.65	0.311	0.0110607	RSPO3+ TC	SLC2A12
8.40491e-07	1.40311	0.625	0.375	0.0120812	RSPO3+ TC	RIN2
8.64773e-07	1.73196	0.675	0.338	0.0124302	RSPO3+ TC	ADAMTS14
1.01458e-06	1.60652	0.525	0.271	0.0145835	RSPO3+ TC	FZD1
1.04587e-06	1.18182	0.775	0.534	0.0150334	RSPO3+ TC	MAF
1.71762e-06	1.49445	0.625	0.236	0.0246891	RSPO3+ TC	GABRE
1.83492e-06	1.43286	0.675	0.335	0.0263751	RSPO3+ TC	FLNB
2.04131e-06	1.69963	0.55	0.185	0.0293417	RSPO3+ TC	FIGNL2
2.15811e-06	1.58928	0.625	0.279	0.0310206	RSPO3+ TC	AMOT
2.70701e-06	1.47831	0.6	0.349	0.0389106	RSPO3+ TC	SATB1
3.15104e-06	1.60042	0.625	0.259	0.045293	RSPO3+ TC	SNAP25

## Sheet: PRMS TME clusters
(B) PRMS annotated TME clusters: DEGs (LFC 1, pct 0.5, p-value <0.05)
p_val	avg_log2FC	pct.1	pct.2	p_val_adj	cluster	gene
5.48422e-248	4.18972	1	0.892	8.20165e-244	Macrophages	CD74
1.18166e-237	6.95853	0.899	0.052	1.76717e-233	Macrophages	CD163
4.13805e-212	6.00509	0.905	0.13	6.18846e-208	Macrophages	C1QA
9.87371e-211	5.93288	0.868	0.069	1.47661e-206	Macrophages	MS4A6A
2.42828e-203	6.49008	0.847	0.044	3.63149e-199	Macrophages	CSF1R
1.61005e-202	6.4238	0.844	0.037	2.40783e-198	Macrophages	SLCO2B1
1.99247e-198	5.84434	0.856	0.043	2.97974e-194	Macrophages	SPI1
3.46872e-195	5.49693	0.868	0.088	5.18747e-191	Macrophages	STAB1
2.88764e-194	3.32529	0.939	0.453	4.31847e-190	Macrophages	FCGRT
6.31865e-194	6.194	0.831	0.046	9.44954e-190	Macrophages	CYBB
8.02863e-193	7.27643	0.804	0.028	1.20068e-188	Macrophages	MS4A7
4.40373e-189	6.19684	0.85	0.1	6.58577e-185	Macrophages	C1QC
2.06811e-186	5.98646	0.862	0.117	3.09286e-182	Macrophages	C1QB
1.00755e-185	7.2	0.791	0.024	1.50679e-181	Macrophages	MRC1
5.89668e-179	6.3127	0.788	0.024	8.81849e-175	Macrophages	ALOX5
1.15248e-178	3.10331	0.975	0.79	1.72353e-174	Macrophages	CTSZ
6.46474e-171	3.13678	0.988	0.872	9.66802e-167	Macrophages	CTSB
7.09789e-171	3.41232	0.92	0.354	1.06149e-166	Macrophages	SAT1
1.29927e-169	6.26558	0.764	0.031	1.94306e-165	Macrophages	TNFSF13
4.27944e-169	5.61252	0.807	0.069	6.3999e-165	Macrophages	FGL2
4.34627e-168	7.07475	0.742	0.024	6.49985e-164	Macrophages	HSPA6
1.17169e-166	4.50528	0.865	0.12	1.75227e-162	Macrophages	CIITA
2.52796e-166	4.03676	0.862	0.298	3.78056e-162	Macrophages	GLUL
4.68172e-166	6.14205	0.767	0.054	7.00152e-162	Macrophages	FCGR3A
7.42093e-166	7.43766	0.706	0.006	1.1098e-161	Macrophages	CSF2RA
3.15721e-161	5.70264	0.748	0.026	4.72161e-157	Macrophages	FGD2
4.94965e-161	4.99267	0.837	0.202	7.40221e-157	Macrophages	IFI30
4.5274e-159	6.39797	0.742	0.053	6.77072e-155	Macrophages	CD14
1.31387e-156	6.40332	0.721	0.024	1.96489e-152	Macrophages	MSR1
9.81708e-156	2.88195	0.997	0.867	1.46814e-151	Macrophages	PSAP
2.50779e-155	6.83612	0.702	0.017	3.7504e-151	Macrophages	FCGR2A
8.12075e-155	7.45099	0.672	0.006	1.21446e-150	Macrophages	SIGLEC1
5.93523e-154	6.58491	0.712	0.022	8.87614e-150	Macrophages	MPEG1
7.50122e-152	4.78901	0.877	0.316	1.12181e-147	Macrophages	APOE
2.29883e-148	2.41031	0.991	0.902	3.43791e-144	Macrophages	GRN
3.03878e-147	5.81237	0.702	0.026	4.5445e-143	Macrophages	LAIR1
3.97546e-144	6.32297	0.678	0.019	5.9453e-140	Macrophages	CLEC7A
8.04777e-144	4.98415	0.73	0.138	1.20354e-139	Macrophages	CD68
1.47508e-141	6.49375	0.666	0.021	2.20599e-137	Macrophages	TLR2
1.58585e-141	6.40705	0.77	0.088	2.37163e-137	Macrophages	LYZ
3.23303e-136	6.71476	0.635	0.013	4.83499e-132	Macrophages	MS4A4A
8.97707e-134	3.4119	0.813	0.242	1.34252e-129	Macrophages	DAB2
8.61724e-133	6.86454	0.623	0.014	1.28871e-128	Macrophages	CPVL
6.34929e-132	2.99414	0.825	0.328	9.49536e-128	Macrophages	MFSD1
1.55136e-130	2.53119	0.88	0.552	2.32006e-126	Macrophages	SDC3
5.24937e-130	5.25647	0.672	0.035	7.85043e-126	Macrophages	ADAP2
4.52492e-129	7.16417	0.592	0.007	6.76702e-125	Macrophages	TFEC
3.32517e-128	2.72206	0.905	0.367	4.97279e-124	Macrophages	TYMP
7.47362e-128	3.06194	0.834	0.288	1.11768e-123	Macrophages	CEBPD
6.7618e-127	6.71705	0.61	0.018	1.01123e-122	Macrophages	VSIG4
1.82458e-126	2.94718	0.804	0.301	2.72867e-122	Macrophages	KCTD12
2.67446e-126	3.66212	0.785	0.174	3.99966e-122	Macrophages	CTSH
6.05924e-124	5.30301	0.656	0.052	9.06159e-120	Macrophages	FCER1G
1.90322e-122	6.53703	0.601	0.019	2.84627e-118	Macrophages	FOLR2
6.03796e-119	3.89596	0.736	0.1	9.02977e-115	Macrophages	THEMIS2
7.47751e-119	6.33874	0.586	0.017	1.11826e-114	Macrophages	TYROBP
1.25218e-116	3.26125	0.804	0.269	1.87264e-112	Macrophages	CTSC
4.54352e-116	5.26369	0.709	0.135	6.79484e-112	Macrophages	RNASE1
2.35812e-115	3.0164	0.831	0.22	3.52657e-111	Macrophages	RGS1
1.41151e-114	4.13889	0.724	0.114	2.11091e-110	Macrophages	F13A1
2.44794e-114	2.37634	0.917	0.486	3.6609e-110	Macrophages	MAFB
7.61483e-113	2.80227	0.825	0.515	1.1388e-108	Macrophages	PLD3
2.60615e-112	5.65063	0.558	0.013	3.8975e-108	Macrophages	SYK
3.60789e-112	4.76239	0.629	0.036	5.3956e-108	Macrophages	ITGAX
5.21103e-112	6.38623	0.555	0.015	7.79309e-108	Macrophages	SERPINA1
1.34459e-111	6.77269	0.537	0.009	2.01084e-107	Macrophages	FPR3
2.91007e-109	4.96888	0.604	0.035	4.35202e-105	Macrophages	EMILIN2
3.15051e-108	6.02934	0.54	0.013	4.71159e-104	Macrophages	HCK
6.26246e-108	5.80323	0.552	0.017	9.36551e-104	Macrophages	KCNMA1
1.35368e-107	6.31671	0.537	0.014	2.02443e-103	Macrophages	CD209
2.84084e-106	3.92825	0.681	0.096	4.24847e-102	Macrophages	FMN1
4.15455e-105	3.20667	0.767	0.165	6.21312e-101	Macrophages	CD4
1.19716e-103	2.41703	0.828	0.395	1.79035e-99	Macrophages	CYBA
1.70565e-103	3.12988	0.745	0.241	2.55081e-99	Macrophages	TMEM176B
8.0859e-101	3.52118	0.742	0.178	1.20925e-96	Macrophages	TNFAIP2
1.34908e-99	4.33561	0.601	0.067	2.01754e-95	Macrophages	SLAMF8
1.46514e-99	3.34833	0.663	0.155	2.19112e-95	Macrophages	GAA
2.48149e-99	5.78918	0.515	0.016	3.71107e-95	Macrophages	C3AR1
2.20367e-97	2.81788	0.831	0.639	3.29558e-93	Macrophages	LGMN
3.36471e-97	3.69397	0.656	0.14	5.03192e-93	Macrophages	CTSS
1.04805e-96	5.67315	0.518	0.02	1.56736e-92	Macrophages	AIF1
1.51187e-95	3.91226	0.638	0.116	2.261e-91	Macrophages	CREG1
6.59903e-95	4.76966	0.552	0.048	9.86885e-91	Macrophages	CXCL16
2.70946e-94	2.57399	0.804	0.441	4.052e-90	Macrophages	CST3
9.13379e-94	3.59148	0.669	0.127	1.36596e-89	Macrophages	FMNL2
1.88605e-93	2.02881	0.89	0.566	2.82059e-89	Macrophages	TPP1
2.19964e-93	2.26895	0.785	0.362	3.28955e-89	Macrophages	GRINA
2.58304e-93	3.65052	0.647	0.228	3.86293e-89	Macrophages	CTSD
1.04688e-90	3.56566	0.632	0.142	1.56562e-86	Macrophages	C2
3.1e-90	3.82876	0.613	0.144	4.63605e-86	Macrophages	PLTP
3.71465e-90	3.73282	0.653	0.13	5.55526e-86	Macrophages	ARHGEF10L
4.35785e-89	4.06716	0.574	0.059	6.51717e-85	Macrophages	DMXL2
1.95983e-88	1.99422	0.908	0.66	2.93093e-84	Macrophages	FTH1
2.71129e-88	4.08982	0.592	0.181	4.05473e-84	Macrophages	SELENOP
5.24586e-88	3.92677	0.595	0.085	7.84518e-84	Macrophages	MAP3K8
6.24291e-88	3.19827	0.681	0.118	9.33628e-84	Macrophages	RASSF4
5.65419e-87	3.30561	0.666	0.181	8.45584e-83	Macrophages	CAPG
1.54888e-86	3.65868	0.595	0.097	2.31635e-82	Macrophages	SLC15A3
2.85445e-86	2.93929	0.69	0.19	4.26883e-82	Macrophages	AP1B1
8.13594e-86	4.44235	0.531	0.041	1.21673e-81	Macrophages	NPL
5.45642e-85	2.2754	0.853	0.304	8.16007e-81	Macrophages	SRGN
5.97628e-84	2.92329	0.675	0.114	8.93752e-80	Macrophages	ARRB2
9.69773e-83	4.05529	0.552	0.051	1.4503e-78	Macrophages	IRF8
1.38766e-82	3.58751	0.601	0.088	2.07525e-78	Macrophages	RGL1
1.62146e-82	2.66906	0.764	0.287	2.42489e-78	Macrophages	LAPTM5
2.62904e-82	2.94234	0.656	0.179	3.93173e-78	Macrophages	MAN2B1
2.17138e-80	4.96072	0.503	0.042	3.2473e-76	Macrophages	PDK4
2.28818e-80	2.73059	0.69	0.21	3.42198e-76	Macrophages	SIRPA
1.81185e-79	2.52295	0.712	0.359	2.70963e-75	Macrophages	FTL
4.47974e-79	2.85064	0.687	0.14	6.69945e-75	Macrophages	ARHGAP18
4.20097e-78	3.79852	0.54	0.062	6.28255e-74	Macrophages	SLC8A1
4.67109e-78	2.91892	0.663	0.15	6.98562e-74	Macrophages	SYNGR2
3.98041e-77	3.67867	0.506	0.039	5.9527e-73	Macrophages	CD300A
1.77335e-76	1.7692	0.862	0.575	2.65204e-72	Macrophages	TTYH3
2.01211e-76	2.41528	0.739	0.359	3.00911e-72	Macrophages	NPC2
3.04775e-76	3.3232	0.567	0.068	4.55791e-72	Macrophages	SH3TC1
6.75755e-76	2.79497	0.632	0.111	1.01059e-71	Macrophages	FOS
7.76801e-76	1.96606	0.822	0.292	1.16171e-71	Macrophages	HCLS1
3.43739e-75	3.12679	0.62	0.126	5.14061e-71	Macrophages	FCHO2
3.54183e-75	2.69885	0.696	0.197	5.29681e-71	Macrophages	ITPR2
6.08754e-75	2.21085	0.644	0.113	9.10392e-71	Macrophages	HAVCR2
1.17952e-73	2.46872	0.666	0.128	1.76397e-69	Macrophages	NCKAP1L
8.21212e-73	1.8672	0.571	0.087	1.22812e-68	Macrophages	CD93
2.38879e-72	2.61601	0.699	0.234	3.57243e-68	Macrophages	HERPUD1
7.08436e-69	2.77638	0.571	0.084	1.05947e-64	Macrophages	AOAH
1.32305e-68	3.20679	0.58	0.137	1.97862e-64	Macrophages	ARRDC2
1.51496e-68	2.39398	0.712	0.231	2.26562e-64	Macrophages	ITGB2
2.18279e-68	2.99575	0.604	0.124	3.26436e-64	Macrophages	ADA2
3.23154e-67	3.07492	0.623	0.162	4.83278e-63	Macrophages	SGK1
8.90758e-67	3.10637	0.564	0.1	1.33213e-62	Macrophages	MPP1
1.19906e-65	2.73962	0.592	0.166	1.7932e-61	Macrophages	IFNGR2
3.03933e-65	3.54036	0.515	0.074	4.54532e-61	Macrophages	HMOX1
7.71909e-65	3.3184	0.518	0.074	1.15439e-60	Macrophages	PRKCD
1.34104e-63	2.8536	0.567	0.104	2.00552e-59	Macrophages	VAMP8
3.92638e-63	3.22167	0.509	0.069	5.8719e-59	Macrophages	FGD4
7.68255e-63	2.7283	0.577	0.162	1.14893e-58	Macrophages	NCOA4
1.57861e-62	3.2416	0.521	0.09	2.36082e-58	Macrophages	SLC1A3
2.12856e-62	2.8212	0.592	0.152	3.18326e-58	Macrophages	ACSL1
4.2899e-62	2.91471	0.552	0.131	6.41555e-58	Macrophages	RNF130
5.09887e-62	2.4081	0.687	0.208	7.62536e-58	Macrophages	SFMBT2
3.68419e-61	3.30091	0.543	0.126	5.50971e-57	Macrophages	PFKFB3
3.69607e-61	2.64851	0.598	0.197	5.52747e-57	Macrophages	AP2A2
6.40848e-61	2.54633	0.58	0.11	9.58388e-57	Macrophages	DOCK4
1.5387e-60	2.45638	0.623	0.141	2.30113e-56	Macrophages	CYTH4
4.65421e-60	3.24245	0.512	0.097	6.96037e-56	Macrophages	ABCA1
7.4113e-60	3.01013	0.54	0.113	1.10836e-55	Macrophages	BMP2K
3.32486e-59	2.6541	0.546	0.095	4.97234e-55	Macrophages	GRK3
3.94901e-59	3.04964	0.534	0.122	5.90574e-55	Macrophages	PPT1
6.79831e-59	2.27728	0.632	0.149	1.01669e-54	Macrophages	PARVG
1.3771e-58	2.71662	0.574	0.131	2.05946e-54	Macrophages	MGAT4A
2.78598e-58	3.03965	0.518	0.09	4.16644e-54	Macrophages	RNF135
2.56126e-57	2.68324	0.567	0.132	3.83037e-53	Macrophages	CCDC88A
7.30952e-57	2.57133	0.552	0.105	1.09314e-52	Macrophages	DENND3
1.99538e-56	2.71699	0.537	0.097	2.98408e-52	Macrophages	KLHL6
5.72985e-56	1.94166	0.647	0.168	8.56899e-52	Macrophages	CD84
6.06071e-56	2.94293	0.528	0.103	9.06379e-52	Macrophages	CD40
1.59887e-55	2.91097	0.509	0.127	2.39111e-51	Macrophages	SLC16A3
2.29179e-54	1.1496	0.957	0.868	3.42737e-50	Macrophages	PLXNB2
2.39259e-54	2.66707	0.534	0.106	3.57811e-50	Macrophages	REL
1.32044e-53	2.1371	0.635	0.172	1.97472e-49	Macrophages	FERMT3
1.16677e-52	2.89975	0.5	0.126	1.7449e-48	Macrophages	TMEM176A
4.02002e-52	1.88695	0.626	0.166	6.01194e-48	Macrophages	MYO1F
1.19588e-51	2.64894	0.561	0.156	1.78844e-47	Macrophages	SCO2
2.00324e-51	1.34339	0.911	0.719	2.99584e-47	Macrophages	PLEKHO1
5.71217e-51	2.20339	0.592	0.149	8.54255e-47	Macrophages	PLCB2
6.22418e-51	1.38892	0.663	0.199	9.30826e-47	Macrophages	A2M
8.16704e-51	1.17336	0.991	0.869	1.22138e-46	Macrophages	TXNIP
9.64673e-51	2.13542	0.561	0.128	1.44267e-46	Macrophages	PIK3R5
1.28873e-50	1.20169	0.954	0.891	1.92729e-46	Macrophages	TGFBI
2.27198e-50	1.80834	0.712	0.268	3.39775e-46	Macrophages	PLXDC2
2.34766e-50	1.35257	0.69	0.232	3.51092e-46	Macrophages	DOCK2
9.86048e-50	1.51598	0.801	0.516	1.47463e-45	Macrophages	GNAQ
3.48182e-49	1.93842	0.681	0.27	5.20706e-45	Macrophages	DPYD
3.73092e-49	1.62445	0.752	0.399	5.57958e-45	Macrophages	SAMHD1
3.99941e-48	2.66087	0.512	0.127	5.98112e-44	Macrophages	IFNGR1
8.29677e-48	1.95184	0.617	0.294	1.24078e-43	Macrophages	GNS
1.23352e-47	1.68042	0.785	0.479	1.84473e-43	Macrophages	MAF
3.28861e-47	2.53066	0.506	0.122	4.91812e-43	Macrophages	TMEM106A
4.29354e-46	2.33963	0.552	0.153	6.42098e-42	Macrophages	ODF3B
2.07078e-45	2.19866	0.632	0.274	3.09686e-41	Macrophages	ZFP36
9.28661e-45	2.22966	0.555	0.204	1.38881e-40	Macrophages	CYFIP1
1.02177e-44	1.40297	0.831	0.677	1.52806e-40	Macrophages	CTSL
1.08367e-44	1.48082	0.84	0.558	1.62063e-40	Macrophages	DUSP1
5.29618e-44	1.85688	0.613	0.306	7.92044e-40	Macrophages	ITM2B
5.58651e-44	1.43731	0.733	0.293	8.35462e-40	Macrophages	ARHGAP4
1.03662e-43	1.83075	0.626	0.312	1.55026e-39	Macrophages	MGAT1
1.21322e-43	2.43069	0.647	0.259	1.81437e-39	Macrophages	GPNMB
1.55782e-43	2.2891	0.534	0.191	2.32972e-39	Macrophages	RAP2B
2.97377e-43	1.6412	0.681	0.249	4.44727e-39	Macrophages	LCP2
7.78018e-43	1.60974	0.73	0.364	1.16353e-38	Macrophages	ZEB2
4.35303e-42	1.26848	0.828	0.609	6.50996e-38	Macrophages	DSE
5.02377e-42	2.20123	0.531	0.142	7.51305e-38	Macrophages	TBC1D14
3.4927e-41	2.12432	0.571	0.197	5.22334e-37	Macrophages	LITAF
1.42935e-40	1.2848	0.727	0.314	2.13759e-36	Macrophages	PLXND1
2.40896e-40	1.74541	0.656	0.325	3.6026e-36	Macrophages	NRP1
4.14376e-40	1.8759	0.607	0.247	6.19699e-36	Macrophages	LAP3
4.4199e-40	1.92171	0.589	0.214	6.60996e-36	Macrophages	SCPEP1
5.17562e-40	1.07721	0.923	0.743	7.74014e-36	Macrophages	APLP2
5.54841e-40	2.28275	0.503	0.133	8.29764e-36	Macrophages	DOK2
9.19521e-40	2.03141	0.525	0.205	1.37514e-35	Macrophages	GNB4
1.95469e-39	2.22516	0.534	0.179	2.92324e-35	Macrophages	ATP6V1B2
3.77135e-39	1.09762	0.88	0.711	5.64005e-35	Macrophages	QKI
7.68368e-39	1.76285	0.577	0.335	1.14909e-34	Macrophages	EPHX1
2.29673e-38	1.63902	0.641	0.283	3.43475e-34	Macrophages	M6PR
4.75998e-38	1.70177	0.635	0.244	7.11856e-34	Macrophages	RIN3
9.78634e-38	2.38361	0.561	0.219	1.46355e-33	Macrophages	SOD2
1.465e-37	1.12159	0.88	0.615	2.19091e-33	Macrophages	EHBP1L1
3.74932e-37	1.08915	0.939	0.73	5.6071e-33	Macrophages	FKBP5
8.26069e-37	1.84165	0.561	0.224	1.23539e-32	Macrophages	NAGK
1.15926e-36	1.65905	0.592	0.203	1.73368e-32	Macrophages	CD53
2.95288e-36	1.32377	0.721	0.47	4.41603e-32	Macrophages	CNDP2
3.22068e-36	1.33635	0.663	0.264	4.81652e-32	Macrophages	SMAP2
6.05234e-35	1.85533	0.595	0.234	9.05127e-31	Macrophages	CEBPB
1.41718e-34	1.66846	0.518	0.158	2.11939e-30	Macrophages	IL10RA
4.70989e-34	1.57772	0.644	0.343	7.04365e-30	Macrophages	SLC12A7
7.95708e-34	1.79416	0.567	0.244	1.18998e-29	Macrophages	CHID1
4.12336e-33	1.8399	0.577	0.312	6.16648e-29	Macrophages	JUNB
4.16362e-33	1.88767	0.528	0.196	6.22669e-29	Macrophages	PLEKHO2
1.70585e-32	1.54347	0.61	0.273	2.5511e-28	Macrophages	DPP7
2.91374e-32	1.82242	0.518	0.179	4.3575e-28	Macrophages	RALGDS
2.94053e-32	1.07719	0.819	0.692	4.39757e-28	Macrophages	CTSA
3.78767e-32	1.81893	0.564	0.262	5.66446e-28	Macrophages	LHFPL2
3.81589e-32	1.63393	0.561	0.268	5.70666e-28	Macrophages	BRI3
4.34895e-32	1.61591	0.515	0.167	6.50385e-28	Macrophages	APBB1IP
6.35735e-32	1.51517	0.641	0.295	9.50742e-28	Macrophages	TNS3
1.70518e-31	1.38647	0.678	0.355	2.55009e-27	Macrophages	BST2
3.83273e-31	1.66889	0.564	0.208	5.73184e-27	Macrophages	NABP1
4.02383e-31	1.55466	0.607	0.295	6.01764e-27	Macrophages	SUSD6
3.16072e-30	1.28213	0.543	0.199	4.72685e-26	Macrophages	KCNAB2
5.60918e-30	1.53517	0.592	0.264	8.38852e-26	Macrophages	NECAP2
2.24148e-29	1.41824	0.623	0.337	3.35213e-25	Macrophages	HEXA
2.60483e-29	1.78361	0.509	0.2	3.89552e-25	Macrophages	GNA13
3.99975e-29	1.30254	0.718	0.445	5.98162e-25	Macrophages	METRNL
9.96272e-29	1.51651	0.583	0.263	1.48992e-24	Macrophages	CLCN7
1.60728e-28	1.11812	0.745	0.509	2.40369e-24	Macrophages	PDXK
2.22019e-28	1.37375	0.66	0.356	3.32029e-24	Macrophages	RNF149
6.25239e-27	1.31058	0.65	0.351	9.35045e-23	Macrophages	ARAP1
6.37872e-27	1.40205	0.604	0.285	9.53938e-23	Macrophages	TCIRG1
8.43841e-27	1.37131	0.613	0.305	1.26196e-22	Macrophages	EFHD2
5.77534e-26	1.53576	0.543	0.236	8.63702e-22	Macrophages	GRB2
7.94968e-26	1.37157	0.558	0.232	1.18887e-21	Macrophages	CORO7
1.00907e-25	1.33156	0.574	0.249	1.50906e-21	Macrophages	AKIRIN2
2.4047e-25	1.30356	0.574	0.249	3.59623e-21	Macrophages	ADCY7
3.68261e-25	1.27216	0.632	0.363	5.50734e-21	Macrophages	PICALM
2.84297e-22	1.10659	0.607	0.295	4.25166e-18	Macrophages	CYTH1
2.94507e-21	1.2072	0.607	0.334	4.40436e-17	Macrophages	ARRDC3
2.56941e-20	1.39483	0.534	0.263	3.84256e-16	Macrophages	TNFRSF14
2.21786e-19	1.28602	0.518	0.244	3.31681e-15	Macrophages	AFF1
2.59446e-19	1.22389	0.567	0.344	3.88001e-15	Macrophages	ABR
3.29797e-19	1.13575	0.647	0.366	4.93211e-15	Macrophages	NFKBIA
4.12577e-19	1.02803	0.712	0.494	6.17008e-15	Macrophages	STAT1
6.81442e-19	1.23517	0.54	0.315	1.0191e-14	Macrophages	RAB5C
1.29823e-18	1.17066	0.589	0.343	1.9415e-14	Macrophages	PARP14
1.14758e-17	1.15142	0.558	0.314	1.71621e-13	Macrophages	DPYSL2
1.12278e-195	6.70726	0.791	0.022	1.67911e-191	T cells	CD2
9.44034e-187	6.05145	0.793	0.037	1.4118e-182	T cells	TRAC
4.15641e-154	2.9081	0.864	0.332	6.21592e-150	T cells	AKNA
3.0175e-149	6.86438	0.665	0.021	4.51267e-145	T cells	TRBC2
5.913e-149	3.34577	0.856	0.207	8.84289e-145	T cells	IKZF1
8.81389e-136	5.70559	0.636	0.027	1.31812e-131	T cells	SEPTIN1
4.39609e-129	5.12712	0.636	0.049	6.57435e-125	T cells	IKZF3
2.99986e-123	5.99913	0.576	0.017	4.4863e-119	T cells	CD96
4.38519e-120	2.97135	0.759	0.248	6.55805e-116	T cells	CLEC2D
3.92664e-117	5.82823	0.558	0.019	5.87229e-113	T cells	ITK
5.34527e-116	5.01876	0.594	0.033	7.99385e-112	T cells	ACAP1
3.57398e-115	3.47257	0.73	0.148	5.34488e-111	T cells	IL2RG
2.43097e-114	2.12976	0.974	0.578	3.63552e-110	T cells	SYNE2
5.1658e-112	3.22293	0.733	0.157	7.72545e-108	T cells	CYTIP
1.2089e-111	3.45874	0.717	0.168	1.8079e-107	T cells	CORO1A
1.85112e-110	3.75654	0.662	0.118	2.76835e-106	T cells	RAC2
3.32463e-110	6.58304	0.508	0.01	4.97199e-106	T cells	CD3E
7.35646e-110	5.84207	0.526	0.013	1.10016e-105	T cells	ZAP70
1.79738e-108	1.91938	0.984	0.701	2.68798e-104	T cells	EVL
5.74271e-105	6.31435	0.5	0.014	8.58822e-101	T cells	IL2RB
1.8508e-101	1.966	0.924	0.566	2.76788e-97	T cells	ARHGEF1
4.12202e-101	4.93174	0.534	0.033	6.16448e-97	T cells	TBC1D10C
1.13774e-100	3.66506	0.634	0.089	1.70149e-96	T cells	ITGAL
1.69464e-98	5.4945	0.5	0.019	2.53433e-94	T cells	TIGIT
4.22763e-98	5.9879	0.5	0.031	6.32243e-94	T cells	CD8A
6.97852e-98	4.45958	0.534	0.044	1.04364e-93	T cells	TRAF3IP3
1.7308e-97	2.38992	0.796	0.3	2.58841e-93	T cells	ETS1
7.46558e-97	3.06185	0.662	0.196	1.11648e-92	T cells	RESF1
3.58818e-96	3.42453	0.647	0.117	5.36612e-92	T cells	TMC8
3.05261e-95	4.67493	0.55	0.06	4.56518e-91	T cells	CCL5
1.09938e-92	2.70808	0.749	0.252	1.64412e-88	T cells	CXCR4
1.27455e-87	3.36257	0.586	0.111	1.9061e-83	T cells	PSTPIP1
1.35441e-87	3.52356	0.568	0.069	2.02553e-83	T cells	TRAF1
5.0988e-85	2.22333	0.733	0.337	7.62526e-81	T cells	BTG1
1.07708e-83	3.73963	0.534	0.078	1.61077e-79	T cells	RASAL3
7.16638e-76	2.07512	0.696	0.347	1.07173e-71	T cells	NLRC5
9.7773e-76	2.79978	0.628	0.142	1.46219e-71	T cells	ARHGAP15
1.97612e-74	1.66249	0.94	0.6	2.95529e-70	T cells	OGT
1.03394e-69	2.39675	0.686	0.234	1.54626e-65	T cells	SLA
5.82331e-69	2.81946	0.513	0.186	8.70876e-65	T cells	DGKA
6.12106e-69	2.95287	0.524	0.141	9.15404e-65	T cells	CASP8
1.45307e-63	1.48291	0.916	0.593	2.17306e-59	T cells	CELF2
1.6403e-60	1.30685	0.976	0.746	2.45307e-56	T cells	RNF213
1.89722e-60	1.41469	0.929	0.6	2.8373e-56	T cells	OGA
3.51009e-58	2.21447	0.531	0.272	5.24934e-54	T cells	PRDM1
2.43055e-57	2.05783	0.537	0.269	3.63488e-53	T cells	LIMD2
6.36185e-56	1.9562	0.767	0.432	9.51414e-52	T cells	IL32
1.22806e-54	1.61297	0.791	0.417	1.83657e-50	T cells	LSP1
3.0524e-53	1.6776	0.539	0.329	4.56487e-49	T cells	SEPTIN9
6.37874e-53	1.58346	0.796	0.48	9.5394e-49	T cells	MLLT6
1.38098e-52	2.07487	0.626	0.213	2.06525e-48	T cells	FYB1
3.17856e-52	1.4283	0.681	0.481	4.75354e-48	T cells	WIPF1
4.04464e-52	1.86268	0.678	0.248	6.04875e-48	T cells	LCP1
4.4597e-52	1.16938	0.929	0.534	6.66949e-48	T cells	EZR
3.02646e-51	1.92561	0.534	0.294	4.52608e-47	T cells	SUN2
3.1402e-50	1.82131	0.518	0.279	4.69617e-46	T cells	NAP1L4
4.37314e-50	1.92601	0.513	0.259	6.54003e-46	T cells	STK10
6.04754e-50	2.28563	0.537	0.173	9.0441e-46	T cells	DEF6
1.8029e-48	2.40157	0.5	0.144	2.69623e-44	T cells	ARHGAP9
2.01661e-48	1.07553	0.979	0.718	3.01584e-44	T cells	WNK1
4.78804e-48	1.4743	0.777	0.482	7.16051e-44	T cells	RABGAP1L
5.41435e-48	1.37904	0.825	0.392	8.09715e-44	T cells	HELLS
1.73657e-47	1.95955	0.526	0.252	2.59703e-43	T cells	STK4
2.89896e-47	1.79691	0.599	0.299	4.3354e-43	T cells	FMNL1
1.53676e-46	1.78397	0.555	0.302	2.29823e-42	T cells	CDKN1B
8.21118e-46	2.14479	0.545	0.193	1.22798e-41	T cells	CCDC88B
2.16042e-42	1.61931	0.602	0.356	3.2309e-38	T cells	ADGRE5
4.10372e-42	1.45301	0.717	0.441	6.13712e-38	T cells	CD44
1.56873e-41	2.18842	0.503	0.159	2.34603e-37	T cells	SASH3
1.96246e-40	1.22999	0.825	0.476	2.93485e-36	T cells	DIDO1
2.11164e-37	1.89187	0.5	0.228	3.15796e-33	T cells	ITPKB
3.03951e-36	2.00958	0.531	0.21	4.54559e-32	T cells	TNIK
2.90196e-35	1.02325	0.882	0.569	4.33988e-31	T cells	NCOR1
3.70014e-34	1.30089	0.777	0.442	5.53356e-30	T cells	CASK
5.49146e-33	1.23182	0.681	0.454	8.21248e-29	T cells	CFLAR
8.85469e-33	1.20126	0.749	0.396	1.32422e-28	T cells	RBM15
9.16927e-33	1.7377	0.508	0.198	1.37126e-28	T cells	LBH
1.81712e-32	1.36317	0.526	0.34	2.71751e-28	T cells	GRK2
8.0416e-30	1.03554	0.882	0.694	1.20262e-25	T cells	ZFP36L2
1.11654e-29	1.27086	0.72	0.417	1.66978e-25	T cells	CNTRL
1.64014e-29	1.04144	0.704	0.357	2.45283e-25	T cells	EZH2
1.60837e-28	1.15401	0.728	0.409	2.40532e-24	T cells	PLCG1
4.01299e-27	1.52359	0.521	0.292	6.00143e-23	T cells	KLHDC4
6.09642e-27	1.2189	0.675	0.37	9.1172e-23	T cells	CCND3
6.7267e-27	1.06932	0.749	0.429	1.00598e-22	T cells	SMAD3
2.46034e-25	1.21032	0.565	0.366	3.67945e-21	T cells	FNBP1
3.67721e-25	1.34462	0.759	0.477	5.49927e-21	T cells	ITM2C
4.23844e-25	1.0192	0.61	0.444	6.33858e-21	T cells	TAP1
4.58079e-25	1.012	0.508	0.397	6.85057e-21	T cells	RBM33
2.65712e-24	1.3274	0.531	0.271	3.97372e-20	T cells	DOCK2
8.90292e-24	1.2082	0.654	0.403	1.33143e-19	T cells	ESYT1
1.73324e-23	1.22808	0.576	0.321	2.59206e-19	T cells	ARHGDIB
1.06507e-22	1.44418	0.503	0.296	1.59281e-18	T cells	TNFAIP3
1.53676e-21	1.27223	0.524	0.311	2.29822e-17	T cells	CSK
6.87608e-21	1.08264	0.597	0.323	1.02832e-16	T cells	ARHGAP4
1.05268e-19	1.01789	0.691	0.469	1.57428e-15	T cells	KANSL1
3.34794e-16	1.08499	0.521	0.349	5.00685e-12	T cells	S100A4
3.79761e-16	1.04148	0.534	0.368	5.67932e-12	T cells	CHD2
6.58801e-15	1.04851	0.547	0.414	9.85236e-11	T cells	ARID5B
6.68657e-13	1.00077	0.521	0.352	9.99977e-09	T cells	ZNF644
8.19188e-104	8.69436	0.986	0.02	1.2251e-99	Endothelial cells	EGFL7
1.33556e-102	8.30576	0.971	0.019	1.99734e-98	Endothelial cells	CDH5
1.33349e-99	8.48887	0.942	0.027	1.99423e-95	Endothelial cells	PLVAP
1.80394e-99	4.21908	0.942	0.307	2.6978e-95	Endothelial cells	HSPG2
4.30153e-85	7.93052	0.884	0.026	6.43294e-81	Endothelial cells	PODXL
1.49573e-84	4.05897	0.957	0.209	2.23686e-80	Endothelial cells	PECAM1
5.05958e-82	7.16859	0.884	0.029	7.5666e-78	Endothelial cells	CD34
1.22566e-76	4.90506	0.899	0.157	1.83298e-72	Endothelial cells	HYAL2
7.60112e-76	7.50041	0.826	0.016	1.13675e-71	Endothelial cells	AFAP1L1
2.68163e-75	8.53306	0.797	0.008	4.01038e-71	Endothelial cells	CLEC14A
4.62111e-75	8.17397	0.812	0.01	6.91087e-71	Endothelial cells	MMRN2
4.41931e-73	8.82514	0.754	0.003	6.60908e-69	Endothelial cells	ROBO4
1.50377e-72	7.96511	0.783	0.01	2.24888e-68	Endothelial cells	ESAM
5.09754e-72	10.9813	0.696	0	7.62338e-68	Endothelial cells	NOVA2
6.848e-72	7.04616	0.841	0.026	1.02412e-67	Endothelial cells	VWF
6.96007e-72	7.15265	0.797	0.021	1.04088e-67	Endothelial cells	VWA1
1.17092e-71	7.56647	0.797	0.016	1.75111e-67	Endothelial cells	SEMA3F
1.64071e-71	6.37809	0.812	0.044	2.45368e-67	Endothelial cells	INSR
2.93771e-71	7.01626	0.797	0.012	4.39334e-67	Endothelial cells	ADGRL4
6.30672e-71	7.24576	0.783	0.02	9.4317e-67	Endothelial cells	CALCRL
6.12395e-70	8.12679	0.754	0.007	9.15836e-66	Endothelial cells	FLT4
4.38994e-69	2.33945	1	0.904	6.56515e-65	Endothelial cells	APP
4.81333e-69	7.35157	0.812	0.019	7.19833e-65	Endothelial cells	FLT1
7.6635e-66	7.41877	0.739	0.016	1.14608e-61	Endothelial cells	RAPGEF5
5.75593e-65	3.48037	0.899	0.431	8.60799e-61	Endothelial cells	COL15A1
2.51202e-64	7.271	0.725	0.009	3.75673e-60	Endothelial cells	TIE1
2.85342e-64	2.4556	0.826	0.525	4.26728e-60	Endothelial cells	ITGA5
1.84164e-63	2.89465	0.971	0.387	2.75417e-59	Endothelial cells	PLXND1
4.06489e-62	7.25384	0.725	0.012	6.07905e-58	Endothelial cells	PTPRB
6.82273e-62	6.88875	0.739	0.015	1.02034e-57	Endothelial cells	RAMP2
1.11185e-61	4.05338	0.884	0.15	1.66277e-57	Endothelial cells	NPDC1
7.17643e-61	3.71026	0.812	0.189	1.07324e-56	Endothelial cells	DOCK9
6.38725e-60	5.58835	0.768	0.054	9.55213e-56	Endothelial cells	HECW2
1.06875e-59	3.72693	0.884	0.192	1.59832e-55	Endothelial cells	EPAS1
1.32921e-58	4.94708	0.797	0.102	1.98783e-54	Endothelial cells	SLC9A3R2
5.57959e-58	4.27623	0.884	0.117	8.34428e-54	Endothelial cells	MCAM
5.67178e-57	7.70352	0.638	0.005	8.48214e-53	Endothelial cells	DIPK2B
1.56453e-56	8.64363	0.609	0.002	2.33976e-52	Endothelial cells	ECSCR
2.1174e-56	3.51535	0.841	0.282	3.16656e-52	Endothelial cells	ENG
7.27414e-56	8.20193	0.623	0.006	1.08785e-51	Endothelial cells	DLL4
9.97341e-56	5.59689	0.725	0.037	1.49152e-51	Endothelial cells	MCF2L
4.80002e-55	6.33551	0.696	0.02	7.17843e-51	Endothelial cells	JAG2
5.04451e-55	7.1219	0.652	0.01	7.54406e-51	Endothelial cells	SHANK3
9.64347e-55	5.89364	0.696	0.024	1.44218e-50	Endothelial cells	BCAM
1.998e-54	7.52286	0.623	0.006	2.98801e-50	Endothelial cells	PCDH17
2.69133e-54	5.81243	0.725	0.032	4.02489e-50	Endothelial cells	PCDH1
1.02129e-53	6.7208	0.667	0.021	1.52734e-49	Endothelial cells	EFNB2
1.22732e-53	7.26137	0.623	0.008	1.83546e-49	Endothelial cells	RASIP1
4.68939e-53	4.95488	0.768	0.058	7.01299e-49	Endothelial cells	ITGA6
4.24719e-52	5.88127	0.681	0.033	6.35168e-48	Endothelial cells	PCDH12
6.37999e-52	3.64294	0.87	0.172	9.54127e-48	Endothelial cells	CD93
1.08042e-50	8.31906	0.565	0.004	1.61577e-46	Endothelial cells	NPR1
5.85626e-50	2.6594	0.841	0.547	8.75804e-46	Endothelial cells	PLPP3
6.27787e-50	3.13456	1	0.261	9.38856e-46	Endothelial cells	COL4A2
7.64001e-50	3.29104	0.812	0.185	1.14256e-45	Endothelial cells	PTPRM
1.0273e-49	4.31708	0.783	0.048	1.53633e-45	Endothelial cells	ADGRF5
2.45306e-49	6.36757	0.638	0.014	3.66855e-45	Endothelial cells	TNXB
3.94475e-49	4.57526	0.754	0.063	5.89938e-45	Endothelial cells	DOCK6
1.87075e-48	7.30041	0.594	0.016	2.79771e-44	Endothelial cells	APLNR
2.02989e-48	7.17625	0.594	0.01	3.03571e-44	Endothelial cells	CLDN5
4.06148e-48	7.44165	0.565	0.007	6.07394e-44	Endothelial cells	SOX18
1.35643e-47	8.9172	0.507	0.001	2.02854e-43	Endothelial cells	EXOC3L1
1.38364e-47	7.90843	0.536	0.003	2.06924e-43	Endothelial cells	KDR
1.44699e-47	2.74326	0.797	0.388	2.16398e-43	Endothelial cells	PLK2
3.20329e-47	7.51088	0.551	0.005	4.79052e-43	Endothelial cells	DIPK1B
4.35441e-47	4.45054	0.71	0.095	6.51203e-43	Endothelial cells	TP53I11
4.65905e-47	3.22824	0.986	0.304	6.96761e-43	Endothelial cells	COL4A1
4.68036e-47	3.98303	0.783	0.1	6.99948e-43	Endothelial cells	CRIP2
5.70392e-47	2.33627	0.87	0.644	8.53021e-43	Endothelial cells	PXDN
1.04794e-46	6.38823	0.594	0.013	1.56719e-42	Endothelial cells	KANK3
1.9175e-46	4.67259	0.739	0.061	2.86762e-42	Endothelial cells	SPRY1
4.73404e-46	4.20061	0.754	0.09	7.07976e-42	Endothelial cells	ARHGAP29
4.83206e-46	4.59376	0.812	0.12	7.22635e-42	Endothelial cells	AQP1
5.34961e-46	6.67773	0.58	0.012	8.00034e-42	Endothelial cells	PREX2
1.23861e-45	5.03173	0.667	0.041	1.85235e-41	Endothelial cells	S1PR1
2.25688e-45	4.43607	0.681	0.073	3.37517e-41	Endothelial cells	EPHB4
2.82745e-45	6.62522	0.565	0.01	4.22845e-41	Endothelial cells	RAPGEF3
2.43998e-44	6.92011	0.536	0.007	3.64899e-40	Endothelial cells	ARHGEF15
6.93685e-44	3.72942	0.783	0.132	1.03741e-39	Endothelial cells	DYSF
1.0828e-43	5.95005	0.609	0.046	1.61933e-39	Endothelial cells	IGFBP3
6.72395e-42	2.75045	0.986	0.264	1.00557e-37	Endothelial cells	IGFBP7
1.66741e-41	3.44737	0.754	0.181	2.4936e-37	Endothelial cells	ADAM15
1.94441e-41	4.44209	0.667	0.079	2.90787e-37	Endothelial cells	JUP
4.19397e-41	2.57656	0.841	0.321	6.27208e-37	Endothelial cells	LAMA5
6.38239e-41	4.00374	0.739	0.069	9.54486e-37	Endothelial cells	PTP4A3
6.79732e-41	3.44778	0.768	0.143	1.01654e-36	Endothelial cells	DCHS1
7.26105e-41	2.0216	0.841	0.484	1.08589e-36	Endothelial cells	PTPRK
3.00831e-40	4.0282	0.696	0.082	4.49893e-36	Endothelial cells	NFIB
5.52556e-40	5.03114	0.609	0.027	8.26347e-36	Endothelial cells	IL3RA
3.19898e-39	4.46011	0.638	0.035	4.78407e-35	Endothelial cells	TCIM
3.7537e-39	2.23979	0.913	0.561	5.61365e-35	Endothelial cells	NID1
4.34851e-39	2.44644	0.899	0.538	6.5032e-35	Endothelial cells	RHOB
4.63502e-39	4.09595	0.696	0.07	6.93168e-35	Endothelial cells	TMEM255B
4.38829e-38	5.19997	0.565	0.026	6.56269e-34	Endothelial cells	TEK
5.01723e-38	4.67755	0.609	0.053	7.50327e-34	Endothelial cells	RASGRP3
7.34692e-38	3.01239	0.71	0.281	1.09873e-33	Endothelial cells	IVNS1ABP
8.24195e-38	4.43223	0.594	0.068	1.23258e-33	Endothelial cells	MTUS1
1.63231e-37	5.7208	0.536	0.021	2.44112e-33	Endothelial cells	BCL6B
2.18193e-37	3.45657	0.768	0.145	3.26308e-33	Endothelial cells	PDGFB
2.4633e-37	4.44812	0.58	0.068	3.68386e-33	Endothelial cells	GRB10
4.00008e-37	4.7353	0.609	0.04	5.98212e-33	Endothelial cells	FZD4
1.03531e-36	4.78074	0.594	0.038	1.54831e-32	Endothelial cells	ADCY4
1.09238e-36	3.79188	0.725	0.09	1.63365e-32	Endothelial cells	SH2D3C
1.16321e-36	3.2541	0.739	0.165	1.73959e-32	Endothelial cells	RGS3
1.44876e-36	2.63123	0.87	0.601	2.16662e-32	Endothelial cells	DDIT4
2.98234e-36	4.78296	0.594	0.04	4.46008e-32	Endothelial cells	PLEKHG5
4.42141e-36	3.67641	0.696	0.067	6.61222e-32	Endothelial cells	SPARCL1
7.87779e-36	3.90933	0.667	0.08	1.17812e-31	Endothelial cells	HSPA12B
9.88568e-36	3.28784	0.623	0.22	1.4784e-31	Endothelial cells	KLF2
1.97086e-35	2.84454	0.87	0.257	2.94742e-31	Endothelial cells	LAMA4
3.92656e-35	5.95298	0.536	0.034	5.87216e-31	Endothelial cells	STC1
9.07148e-35	2.56843	0.754	0.293	1.35664e-30	Endothelial cells	NDST1
1.19918e-34	2.975	0.841	0.208	1.79337e-30	Endothelial cells	EMP1
1.4242e-34	4.2574	0.623	0.061	2.1299e-30	Endothelial cells	ITGA9
2.216e-34	4.8375	0.551	0.046	3.31403e-30	Endothelial cells	ADAMTS9
3.36904e-34	4.22384	0.609	0.061	5.0384e-30	Endothelial cells	SPRY4
7.75851e-34	2.68031	0.725	0.242	1.16029e-29	Endothelial cells	EHD4
9.80338e-34	4.86519	0.536	0.03	1.4661e-29	Endothelial cells	SHE
3.22178e-33	3.77868	0.551	0.118	4.81817e-29	Endothelial cells	ACKR3
3.8816e-33	1.67296	0.87	0.625	5.80493e-29	Endothelial cells	SHC1
8.97728e-33	3.02349	0.58	0.181	1.34255e-28	Endothelial cells	ADAMTS7
9.04334e-33	3.17331	0.739	0.153	1.35243e-28	Endothelial cells	PPM1F
1.24529e-32	4.44165	0.551	0.045	1.86233e-28	Endothelial cells	SEMA6B
1.5297e-32	4.66635	0.551	0.038	2.28767e-28	Endothelial cells	ICAM2
2.38181e-32	3.01442	0.754	0.179	3.56199e-28	Endothelial cells	ECE1
2.42212e-32	4.76387	0.522	0.031	3.62228e-28	Endothelial cells	GRPEL2
3.51969e-32	3.96591	0.565	0.101	5.26369e-28	Endothelial cells	PLPP1
7.92556e-32	2.79979	0.667	0.224	1.18527e-27	Endothelial cells	CCDC85B
2.00812e-31	3.3703	0.638	0.122	3.00314e-27	Endothelial cells	SCARF1
2.51188e-31	3.65585	0.609	0.094	3.75652e-27	Endothelial cells	JCAD
3.04721e-31	4.34046	0.551	0.057	4.5571e-27	Endothelial cells	CDH13
2.25823e-30	3.39059	0.652	0.112	3.37718e-26	Endothelial cells	ARHGAP23
1.26545e-29	4.68446	0.507	0.034	1.89248e-25	Endothelial cells	PLCB1
2.06359e-29	4.42029	0.536	0.044	3.08609e-25	Endothelial cells	KALRN
4.06842e-29	2.55338	0.768	0.228	6.08432e-25	Endothelial cells	SPTBN1
6.06397e-29	4.11621	0.536	0.052	9.06866e-25	Endothelial cells	FGD5
1.06473e-28	3.85205	0.551	0.077	1.5923e-24	Endothelial cells	SYNPO
1.24245e-28	4.24275	0.536	0.047	1.85808e-24	Endothelial cells	GNG11
1.72382e-28	3.79742	0.58	0.065	2.57797e-24	Endothelial cells	ADGRL2
1.79897e-28	2.42827	0.768	0.284	2.69036e-24	Endothelial cells	NAV1
3.58325e-28	3.51023	0.594	0.083	5.35875e-24	Endothelial cells	TSPAN18
3.77748e-28	1.99092	0.797	0.506	5.64922e-24	Endothelial cells	VASH1
5.3469e-28	2.84667	0.696	0.202	7.99629e-24	Endothelial cells	FSCN1
1.10529e-27	3.21513	0.681	0.124	1.65296e-23	Endothelial cells	ADAMTS4
1.10771e-27	2.58668	0.783	0.195	1.65659e-23	Endothelial cells	CD9
4.48843e-27	1.5731	1	0.968	6.71245e-23	Endothelial cells	GSN
1.19948e-26	1.74308	0.884	0.66	1.79383e-22	Endothelial cells	CAVIN1
1.31167e-26	4.21315	0.507	0.082	1.9616e-22	Endothelial cells	ADAMTS1
1.97315e-26	3.8728	0.536	0.058	2.95084e-22	Endothelial cells	DUSP6
2.05585e-26	3.79956	0.536	0.051	3.07452e-22	Endothelial cells	PPP1R13B
4.34297e-25	1.94847	0.899	0.296	6.49491e-21	Endothelial cells	LAMB1
8.93191e-25	2.00499	0.841	0.355	1.33577e-20	Endothelial cells	NOTCH1
1.77148e-24	3.76547	0.522	0.051	2.64925e-20	Endothelial cells	ADGRG1
3.47403e-24	3.7208	0.507	0.051	5.19541e-20	Endothelial cells	PIK3C2B
7.02553e-24	2.27392	0.855	0.286	1.05067e-19	Endothelial cells	A2M
7.24423e-24	3.57566	0.536	0.092	1.08337e-19	Endothelial cells	PIK3R3
1.00266e-23	2.97234	0.652	0.131	1.49948e-19	Endothelial cells	TNFRSF25
1.01676e-23	3.08758	0.594	0.145	1.52056e-19	Endothelial cells	ARL15
1.92704e-23	3.58987	0.522	0.073	2.88189e-19	Endothelial cells	PNP
3.18344e-23	2.99701	0.536	0.12	4.76084e-19	Endothelial cells	ELK3
8.25072e-23	2.99382	0.609	0.125	1.23389e-18	Endothelial cells	TNS2
1.12758e-22	2.71799	0.652	0.147	1.6863e-18	Endothelial cells	TMEM204
1.63298e-22	3.4905	0.507	0.062	2.44212e-18	Endothelial cells	SMAD1
1.74647e-22	2.97438	0.609	0.118	2.61184e-18	Endothelial cells	AFDN
3.97719e-22	2.43671	0.667	0.228	5.94789e-18	Endothelial cells	SEC14L1
1.51996e-21	2.46138	0.638	0.205	2.2731e-17	Endothelial cells	TMEM184B
6.32167e-21	1.40561	1	0.982	9.45406e-17	Endothelial cells	SPARC
8.49147e-21	1.42545	0.841	0.613	1.2699e-16	Endothelial cells	TCF4
9.20388e-21	1.41778	0.768	0.603	1.37644e-16	Endothelial cells	AGRN
1.04078e-20	1.65471	0.783	0.458	1.55649e-16	Endothelial cells	HDAC7
2.9343e-20	1.45195	0.899	0.782	4.38825e-16	Endothelial cells	APLP2
4.78733e-20	2.67641	0.58	0.13	7.15945e-16	Endothelial cells	ARHGAP31
1.83188e-19	2.62303	0.609	0.157	2.73957e-15	Endothelial cells	S100A16
3.09951e-19	3.13584	0.551	0.116	4.63532e-15	Endothelial cells	ACE
2.19854e-18	2.80545	0.507	0.076	3.28792e-14	Endothelial cells	ASAP2
2.63483e-18	1.52132	0.652	0.545	3.94039e-14	Endothelial cells	COL27A1
3.04048e-18	2.92155	0.565	0.138	4.54704e-14	Endothelial cells	RGCC
3.74545e-18	2.29881	0.652	0.176	5.60132e-14	Endothelial cells	SNRK
4.27901e-18	1.41472	0.913	0.421	6.39925e-14	Endothelial cells	ETS1
8.45731e-18	1.71177	0.754	0.455	1.26479e-13	Endothelial cells	GASK1B
1.01514e-17	2.8728	0.522	0.109	1.51814e-13	Endothelial cells	SLC27A3
1.81608e-17	1.39723	0.826	0.597	2.71594e-13	Endothelial cells	LAMC1
1.99608e-17	2.41031	0.623	0.154	2.98513e-13	Endothelial cells	ETS2
3.00336e-17	2.74206	0.536	0.105	4.49153e-13	Endothelial cells	PALD1
3.93178e-17	1.7331	0.725	0.421	5.87998e-13	Endothelial cells	TGFBR2
4.29079e-17	1.24176	0.957	0.869	6.41688e-13	Endothelial cells	SERPINH1
7.98353e-17	2.39136	0.58	0.212	1.19394e-12	Endothelial cells	EFCAB14
1.22626e-16	2.30705	0.609	0.174	1.83387e-12	Endothelial cells	LRRC8A
1.31636e-16	2.00849	0.696	0.257	1.96862e-12	Endothelial cells	SH3BP5
1.68091e-16	2.75041	0.507	0.096	2.5138e-12	Endothelial cells	ZBTB46
1.84462e-16	1.31588	0.957	0.731	2.75863e-12	Endothelial cells	MARCKSL1
1.88739e-16	1.10304	0.928	0.516	2.8226e-12	Endothelial cells	COL18A1
2.35025e-16	1.3275	0.826	0.642	3.5148e-12	Endothelial cells	INF2
2.46278e-16	2.66267	0.522	0.105	3.68308e-12	Endothelial cells	FAM219A
3.36862e-16	2.02892	0.652	0.266	5.03778e-12	Endothelial cells	ARHGEF7
6.12261e-16	1.59703	0.812	0.387	9.15636e-12	Endothelial cells	NRP1
6.36228e-16	2.47735	0.536	0.153	9.51479e-12	Endothelial cells	HEG1
1.72269e-15	2.40729	0.551	0.134	2.57628e-11	Endothelial cells	MYO6
1.91431e-15	2.34785	0.565	0.192	2.86286e-11	Endothelial cells	MICALL2
2.05467e-15	2.22791	0.551	0.182	3.07276e-11	Endothelial cells	CTNNB1
2.51768e-15	2.3201	0.565	0.137	3.76519e-11	Endothelial cells	NEDD9
2.84944e-15	2.21657	0.551	0.217	4.26134e-11	Endothelial cells	UNC5B
4.10761e-15	2.34307	0.522	0.109	6.14294e-11	Endothelial cells	RBPMS
4.99267e-15	1.93047	0.681	0.249	7.46654e-11	Endothelial cells	MYO15B
6.36446e-15	1.13784	0.87	0.815	9.51806e-11	Endothelial cells	CD276
6.44956e-15	1.6894	0.696	0.329	9.64532e-11	Endothelial cells	SELENON
7.32731e-15	1.94203	0.652	0.261	1.0958e-10	Endothelial cells	MYO1B
8.04622e-15	1.74156	0.696	0.226	1.20331e-10	Endothelial cells	OAF
9.96165e-15	2.13584	0.623	0.207	1.48977e-10	Endothelial cells	DOCK4
1.02997e-14	1.63962	0.609	0.36	1.54031e-10	Endothelial cells	FMNL3
1.5729e-14	2.28726	0.594	0.191	2.35227e-10	Endothelial cells	IFI27
2.43974e-14	2.36894	0.507	0.107	3.64863e-10	Endothelial cells	NOL4L
2.99615e-14	2.2382	0.551	0.138	4.48075e-10	Endothelial cells	PTK2
3.38264e-14	1.49643	0.783	0.444	5.05874e-10	Endothelial cells	SLC44A2
3.84241e-14	1.97537	0.638	0.207	5.74632e-10	Endothelial cells	TAOK2
3.99733e-14	2.25542	0.536	0.158	5.978e-10	Endothelial cells	RAPGEF2
5.34604e-14	1.96195	0.638	0.239	7.99501e-10	Endothelial cells	ERF
5.50379e-14	1.95471	0.609	0.237	8.23092e-10	Endothelial cells	NECTIN2
1.18372e-13	2.14014	0.565	0.155	1.77026e-09	Endothelial cells	TECPR1
1.45702e-13	2.21727	0.536	0.153	2.17898e-09	Endothelial cells	TSPAN9
9.88949e-13	1.90897	0.565	0.159	1.47897e-08	Endothelial cells	NCKAP1
1.07656e-12	1.02831	0.899	0.772	1.61e-08	Endothelial cells	RHOC
1.45656e-12	2.12331	0.536	0.156	2.17829e-08	Endothelial cells	ARHGEF12
1.79869e-12	2.06029	0.507	0.186	2.68995e-08	Endothelial cells	ZEB1
1.81184e-12	1.64536	0.696	0.287	2.70961e-08	Endothelial cells	ITPKB
1.91696e-12	1.58174	0.681	0.302	2.86682e-08	Endothelial cells	GNAI2
2.02533e-12	1.4559	0.681	0.46	3.02888e-08	Endothelial cells	ID3
2.43451e-12	1.05333	0.913	0.765	3.6408e-08	Endothelial cells	IGFBP4
2.73209e-12	1.52507	0.71	0.357	4.08584e-08	Endothelial cells	DPYSL2
4.08264e-12	2.21459	0.507	0.141	6.10559e-08	Endothelial cells	PTPN14
5.74346e-12	1.26868	0.623	0.209	8.58934e-08	Endothelial cells	TIMP3
6.53862e-12	1.31727	0.725	0.55	9.7785e-08	Endothelial cells	BHLHE40
6.73341e-12	1.37745	0.739	0.412	1.00698e-07	Endothelial cells	CDC37
7.06518e-12	2.09757	0.536	0.167	1.0566e-07	Endothelial cells	FHOD1
9.74027e-12	2.0727	0.536	0.174	1.45666e-07	Endothelial cells	KLHL5
1.078e-11	2.08955	0.507	0.138	1.61215e-07	Endothelial cells	ARRB1
1.66197e-11	2.17902	0.58	0.224	2.48548e-07	Endothelial cells	NID2
2.34017e-11	1.63685	0.623	0.281	3.49972e-07	Endothelial cells	TRIOBP
2.42002e-11	1.27968	0.652	0.48	3.61914e-07	Endothelial cells	PLOD1
2.87614e-11	1.66801	0.638	0.246	4.30126e-07	Endothelial cells	MAP4K4
4.60018e-11	1.30073	0.71	0.619	6.87957e-07	Endothelial cells	LOXL2
7.64215e-11	1.75251	0.565	0.214	1.14288e-06	Endothelial cells	CDC42BPB
9.02638e-11	1.71508	0.623	0.25	1.3499e-06	Endothelial cells	SIN3B
1.09093e-10	1.67072	0.594	0.251	1.63149e-06	Endothelial cells	MYO18A
1.1333e-10	2.02751	0.551	0.19	1.69486e-06	Endothelial cells	DENND11
1.86614e-10	1.35545	0.623	0.379	2.79081e-06	Endothelial cells	MLEC
1.9736e-10	1.85367	0.551	0.221	2.95152e-06	Endothelial cells	NIBAN2
2.12273e-10	1.52113	0.623	0.239	3.17454e-06	Endothelial cells	MIDN
4.69435e-10	1.85364	0.507	0.176	7.02041e-06	Endothelial cells	MAP3K11
6.84422e-10	1.25622	0.58	0.212	1.02355e-05	Endothelial cells	FYN
6.94397e-10	1.02851	0.681	0.559	1.03847e-05	Endothelial cells	TJP1
1.20987e-09	1.13467	0.797	0.551	1.80936e-05	Endothelial cells	CTNND1
1.21662e-09	1.75337	0.536	0.205	1.81946e-05	Endothelial cells	DOCK1
1.3275e-09	1.18656	0.797	0.467	1.98528e-05	Endothelial cells	SULF2
2.2713e-09	1.25875	0.565	0.211	3.39673e-05	Endothelial cells	PPFIBP1
3.38617e-09	1.03769	0.812	0.693	5.06402e-05	Endothelial cells	GJA1
4.06479e-09	1.74085	0.507	0.185	6.07889e-05	Endothelial cells	GRAMD1A
5.25906e-09	1.61781	0.58	0.256	7.86492e-05	Endothelial cells	IER2
5.47802e-09	1.74782	0.507	0.175	8.19238e-05	Endothelial cells	PARVB
5.52423e-09	1.72283	0.507	0.213	8.26148e-05	Endothelial cells	SWAP70
6.56594e-09	1.72441	0.507	0.174	9.81937e-05	Endothelial cells	ARHGAP27
6.61878e-09	1.34996	0.58	0.225	9.89838e-05	Endothelial cells	BCAR1
1.15144e-08	1.4829	0.536	0.196	0.000172198	Endothelial cells	RGL2
1.15287e-08	1.30316	0.565	0.368	0.000172412	Endothelial cells	PXN
1.36133e-08	1.66505	0.522	0.201	0.000203587	Endothelial cells	CAVIN3
1.90731e-08	1.76099	0.507	0.2	0.000285238	Endothelial cells	KANK2
2.14934e-08	1.63834	0.522	0.203	0.000321433	Endothelial cells	SH2B3
2.47112e-08	1.71713	0.522	0.23	0.000369556	Endothelial cells	MYO1E
3.16887e-08	1.66239	0.507	0.283	0.000473904	Endothelial cells	OLFML2A
3.23004e-08	1.7859	0.551	0.275	0.000483052	Endothelial cells	LBH
3.59347e-08	1.33041	0.594	0.367	0.000537403	Endothelial cells	CYTH2
4.40628e-08	1.37228	0.594	0.258	0.000658959	Endothelial cells	ENTPD1
8.13184e-08	1.5244	0.507	0.191	0.00121612	Endothelial cells	GIT1
9.15302e-08	1.28372	0.551	0.223	0.00136883	Endothelial cells	NUMB
9.34474e-08	1.55389	0.507	0.197	0.00139751	Endothelial cells	DAB2IP
1.10136e-07	1.04838	0.638	0.498	0.00164708	Endothelial cells	DBN1
3.9016e-07	1.2526	0.522	0.214	0.00583484	Endothelial cells	GIMAP6
4.29266e-07	1.06884	0.725	0.491	0.00641967	Endothelial cells	PLCG1
5.40377e-07	1.05131	0.623	0.3	0.00808134	Endothelial cells	ITGB1
6.11872e-07	1.44041	0.536	0.282	0.00915055	Endothelial cells	STOM
7.64159e-07	1.25906	0.638	0.37	0.011428	Endothelial cells	UACA
7.92612e-07	1.23205	0.594	0.288	0.0118535	Endothelial cells	PKN1
1.38048e-06	1.17592	0.536	0.237	0.020645	Endothelial cells	STRN4
1.43912e-06	1.13195	0.667	0.443	0.021522	Endothelial cells	RAB13
0	3.80119	1	0.767	0	Fibroblasts	AEBP1
1.29068e-307	4.33868	1	0.765	1.93021e-303	Fibroblasts	COL6A3
2.72654e-278	3.6048	1	0.943	4.07754e-274	Fibroblasts	FN1
8.1539e-268	3.09155	0.996	0.689	1.21942e-263	Fibroblasts	COL16A1
7.62332e-257	3.82224	0.964	0.597	1.14007e-252	Fibroblasts	DCN
1.7831e-253	3.46873	1	0.821	2.66662e-249	Fibroblasts	COL6A1
4.64143e-250	3.67211	1	0.985	6.94127e-246	Fibroblasts	COL3A1
8.32579e-241	3.19991	0.964	0.714	1.24512e-236	Fibroblasts	CTHRC1
5.61511e-232	5.47401	0.984	0.133	8.39739e-228	Fibroblasts	POSTN
4.80526e-229	2.92568	1	0.841	7.18626e-225	Fibroblasts	VCAN
1.6751e-228	2.8108	0.996	0.827	2.50511e-224	Fibroblasts	THBS2
7.93992e-227	3.51379	1	0.991	1.18741e-222	Fibroblasts	COL1A2
2.45685e-217	2.97833	1	0.897	3.67422e-213	Fibroblasts	COL6A2
2.89416e-212	3.36816	0.956	0.477	4.32822e-208	Fibroblasts	ADAM12
6.43402e-202	2.65163	1	0.918	9.62207e-198	Fibroblasts	COL5A1
2.44708e-196	3.48304	0.964	0.833	3.6596e-192	Fibroblasts	MMP2
7.97653e-196	3.13997	0.928	0.508	1.19289e-191	Fibroblasts	CDH11
3.99262e-194	3.23854	0.908	0.399	5.97096e-190	Fibroblasts	MRC2
1.75264e-192	2.66176	0.972	0.78	2.62108e-188	Fibroblasts	FBN1
2.45258e-184	4.42524	0.968	0.096	3.66783e-180	Fibroblasts	ADAMTS2
1.60007e-181	3.50312	0.94	0.406	2.3929e-177	Fibroblasts	MXRA8
1.96226e-180	2.96966	1	1	2.93455e-176	Fibroblasts	COL1A1
7.31595e-177	4.0576	0.9	0.51	1.0941e-172	Fibroblasts	HTRA1
6.78358e-176	5.5939	0.88	0.046	1.01448e-171	Fibroblasts	PODN
3.51838e-174	3.92294	0.968	0.124	5.26174e-170	Fibroblasts	PRRX1
1.60001e-173	2.94352	0.98	0.818	2.39281e-169	Fibroblasts	LUM
5.6829e-171	2.39242	1	0.832	8.49877e-167	Fibroblasts	COL5A2
2.35029e-166	5.31997	0.884	0.088	3.51485e-162	Fibroblasts	C1S
5.13419e-161	4.54853	0.892	0.073	7.67819e-157	Fibroblasts	FAP
7.61635e-161	3.45122	0.9	0.66	1.13903e-156	Fibroblasts	TNC
8.15948e-159	2.42599	0.896	0.685	1.22025e-154	Fibroblasts	SERPINF1
1.58421e-155	5.17569	0.863	0.105	2.36918e-151	Fibroblasts	CTSK
2.60101e-154	4.31194	0.9	0.139	3.88982e-150	Fibroblasts	C1R
5.3201e-154	2.99499	0.972	0.715	7.95622e-150	Fibroblasts	BGN
9.87367e-152	5.5286	0.819	0.067	1.47661e-147	Fibroblasts	FBLN1
2.68532e-151	6.96093	0.751	0.04	4.01589e-147	Fibroblasts	LRRC15
5.74282e-151	5.27641	0.819	0.075	8.58838e-147	Fibroblasts	FBLN2
4.03215e-150	4.73505	0.859	0.087	6.03009e-146	Fibroblasts	MEGF6
1.65796e-149	2.39121	0.952	0.777	2.47947e-145	Fibroblasts	MXRA5
4.39989e-149	2.36924	0.984	0.833	6.58004e-145	Fibroblasts	COL12A1
4.87735e-144	6.10152	0.799	0.073	7.29408e-140	Fibroblasts	SFRP2
1.35509e-142	2.80279	0.94	0.811	2.02654e-138	Fibroblasts	CCN1
1.46804e-142	2.3779	0.944	0.535	2.19545e-138	Fibroblasts	KIAA1217
8.90115e-141	3.08667	0.896	0.351	1.33117e-136	Fibroblasts	PCOLCE
4.27766e-139	3.88426	0.912	0.698	6.39725e-135	Fibroblasts	MMP11
9.36786e-136	2.07323	0.908	0.659	1.40096e-131	Fibroblasts	CERCAM
4.3813e-135	4.66833	0.823	0.242	6.55223e-131	Fibroblasts	CCN2
5.35773e-133	4.95522	0.787	0.087	8.01249e-129	Fibroblasts	LTBP2
2.38386e-127	3.77641	0.843	0.099	3.56506e-123	Fibroblasts	CRISPLD2
7.09773e-126	4.12239	0.815	0.087	1.06147e-121	Fibroblasts	CPXM1
1.23206e-125	6.48855	0.683	0.021	1.84254e-121	Fibroblasts	GREM1
2.03735e-125	5.62125	0.695	0.024	3.04685e-121	Fibroblasts	SPON1
5.90126e-124	5.76116	0.691	0.022	8.82533e-120	Fibroblasts	ABI3BP
1.91464e-121	5.89161	0.647	0.013	2.86334e-117	Fibroblasts	ADAM33
5.8472e-121	1.90612	0.968	0.781	8.74449e-117	Fibroblasts	LRP1
2.2715e-120	2.34174	0.948	0.179	3.39703e-116	Fibroblasts	LAMB1
2.7123e-120	2.73664	0.807	0.408	4.05625e-116	Fibroblasts	SULF2
5.7826e-120	2.40972	0.992	0.97	8.64788e-116	Fibroblasts	MMP14
8.86943e-119	2.08353	0.88	0.597	1.32642e-114	Fibroblasts	ITGB5
6.04131e-118	4.95113	0.687	0.028	9.03478e-114	Fibroblasts	PDZRN3
1.21508e-117	3.98233	0.787	0.076	1.81716e-113	Fibroblasts	SPON2
1.38726e-117	6.11957	0.618	0.01	2.07465e-113	Fibroblasts	DPT
1.57207e-111	1.71422	0.956	0.727	2.35103e-107	Fibroblasts	FKBP10
4.16177e-111	4.80508	0.691	0.044	6.22393e-107	Fibroblasts	TMEM119
3.16049e-110	2.33316	0.908	0.642	4.72651e-106	Fibroblasts	THY1
7.84552e-110	5.8227	0.618	0.018	1.1733e-105	Fibroblasts	F2RL2
3.16641e-108	2.31482	0.839	0.119	4.73537e-104	Fibroblasts	PDGFRB
3.50657e-107	3.74914	0.771	0.093	5.24407e-103	Fibroblasts	SPHK1
2.33719e-106	3.03758	0.747	0.072	3.49527e-102	Fibroblasts	ADAMTS12
2.27292e-105	6.76812	0.546	0.005	3.39916e-101	Fibroblasts	ITGBL1
2.42211e-105	5.51205	0.635	0.039	3.62227e-101	Fibroblasts	MFAP4
1.49953e-104	5.61806	0.598	0.017	2.24255e-100	Fibroblasts	COL14A1
4.51219e-104	6.594	0.566	0.011	6.74798e-100	Fibroblasts	CCN5
4.11839e-101	5.46356	0.554	0.01	6.15906e-97	Fibroblasts	FBLN5
1.34995e-100	4.14838	0.671	0.046	2.01885e-96	Fibroblasts	CYP7B1
4.0933e-100	2.0891	0.827	0.135	6.12153e-96	Fibroblasts	PLXDC1
1.21119e-99	2.46099	0.843	0.64	1.81134e-95	Fibroblasts	PRSS23
2.81357e-99	1.93557	0.956	0.833	4.2077e-95	Fibroblasts	FSTL1
5.62327e-99	3.74201	0.751	0.102	8.40961e-95	Fibroblasts	SULF1
9.33755e-99	3.93444	0.711	0.086	1.39643e-94	Fibroblasts	C1QTNF6
5.95856e-98	5.2461	0.57	0.016	8.91102e-94	Fibroblasts	SGCD
1.76526e-96	2.58177	0.815	0.423	2.63995e-92	Fibroblasts	CCDC80
1.9198e-96	5.01104	0.598	0.029	2.87105e-92	Fibroblasts	SSC5D
4.13454e-96	7.10247	0.514	0.007	6.18321e-92	Fibroblasts	MFAP5
6.28512e-95	5.82681	0.542	0.014	9.39939e-91	Fibroblasts	PDGFRL
2.76422e-93	1.81977	0.871	0.628	4.13389e-89	Fibroblasts	GOLM1
1.46599e-92	2.89099	0.831	0.181	2.19239e-88	Fibroblasts	GAS7
1.72811e-91	4.70925	0.606	0.042	2.58439e-87	Fibroblasts	SDC1
3.7813e-91	1.84002	0.96	0.851	5.65494e-87	Fibroblasts	COL11A1
1.0245e-90	5.453	0.538	0.016	1.53215e-86	Fibroblasts	NKD2
4.36435e-90	2.80708	0.815	0.177	6.52689e-86	Fibroblasts	SH3PXD2B
4.58726e-90	3.11438	0.703	0.078	6.86024e-86	Fibroblasts	CD248
5.87649e-90	2.13872	0.92	0.738	8.78829e-86	Fibroblasts	IGFBP4
9.90812e-90	1.82306	0.968	0.939	1.48176e-85	Fibroblasts	TIMP2
6.68379e-88	4.05658	0.61	0.043	9.99561e-84	Fibroblasts	KIF26B
2.47534e-87	2.53637	0.815	0.316	3.70187e-83	Fibroblasts	FGFR1
1.63829e-85	3.66143	0.659	0.069	2.45007e-81	Fibroblasts	ARMC9
2.1031e-85	1.69297	0.896	0.7	3.14519e-81	Fibroblasts	RCN3
2.50633e-85	1.99548	0.811	0.52	3.74822e-81	Fibroblasts	EMILIN1
8.39954e-85	2.00931	0.683	0.094	1.25615e-80	Fibroblasts	PRKG1
8.93127e-85	5.18705	0.522	0.019	1.33567e-80	Fibroblasts	CADPS
3.92735e-83	5.21393	0.534	0.027	5.87334e-79	Fibroblasts	ASPN
4.26621e-83	3.86759	0.602	0.047	6.38011e-79	Fibroblasts	GLT8D2
1.88799e-82	2.73679	0.735	0.358	2.82349e-78	Fibroblasts	ANGPTL2
2.03344e-82	4.08605	0.574	0.038	3.041e-78	Fibroblasts	PCDH7
3.18007e-81	1.23835	0.807	0.181	4.7558e-77	Fibroblasts	IGFBP7
3.54953e-81	3.36883	0.659	0.078	5.30833e-77	Fibroblasts	LRRC32
7.04172e-81	1.21591	0.771	0.174	1.05309e-76	Fibroblasts	LAMA4
7.91331e-81	2.35944	0.663	0.078	1.18344e-76	Fibroblasts	IGFBP5
1.42654e-80	2.77251	0.795	0.201	2.13339e-76	Fibroblasts	GLI3
3.18416e-79	4.36341	0.558	0.039	4.76192e-75	Fibroblasts	SUSD2
9.5739e-79	1.74994	1	0.979	1.43178e-74	Fibroblasts	SPARC
1.71222e-78	2.71666	0.655	0.081	2.56062e-74	Fibroblasts	GGT5
2.62975e-78	2.34559	0.771	0.523	3.9328e-74	Fibroblasts	INHBA
4.375e-78	2.83163	0.751	0.313	6.54281e-74	Fibroblasts	NBL1
5.16867e-78	3.62224	0.614	0.063	7.72974e-74	Fibroblasts	IL1R1
5.45287e-78	2.14358	0.731	0.126	8.15476e-74	Fibroblasts	NID2
1.92505e-77	2.81567	0.739	0.163	2.87891e-73	Fibroblasts	ECM1
4.14002e-77	2.87749	0.751	0.207	6.19141e-73	Fibroblasts	OLFML2B
6.63697e-76	1.60704	0.956	0.854	9.92559e-72	Fibroblasts	SERPINH1
9.18859e-76	2.20968	0.851	0.261	1.37415e-71	Fibroblasts	LTBP3
4.23003e-74	1.71129	0.871	0.591	6.32601e-70	Fibroblasts	ANTXR1
5.23204e-74	3.68353	0.57	0.05	7.82451e-70	Fibroblasts	ADAMTS14
1.19623e-73	3.83752	0.566	0.05	1.78896e-69	Fibroblasts	GEM
3.27511e-73	3.47048	0.606	0.07	4.89793e-69	Fibroblasts	DNM1
1.77756e-72	1.91087	0.88	0.486	2.65833e-68	Fibroblasts	PHLDB1
4.37638e-72	1.51248	0.835	0.685	6.54487e-68	Fibroblasts	ITGA11
7.11479e-72	3.67075	0.558	0.05	1.06402e-67	Fibroblasts	CLMP
1.92627e-70	3.59104	0.578	0.068	2.88073e-66	Fibroblasts	FZD1
5.66067e-69	3.02288	0.55	0.053	8.46554e-65	Fibroblasts	ANO1
5.70045e-69	3.24025	0.562	0.057	8.52502e-65	Fibroblasts	RFX8
1.21275e-68	3.37765	0.526	0.044	1.81366e-64	Fibroblasts	ECM2
1.21534e-68	1.89249	0.695	0.133	1.81754e-64	Fibroblasts	EMP1
6.35907e-68	2.46382	0.711	0.14	9.50998e-64	Fibroblasts	OAF
8.03267e-68	3.98002	0.554	0.061	1.20129e-63	Fibroblasts	HTRA3
8.7787e-68	2.98154	0.606	0.079	1.31285e-63	Fibroblasts	SRPX2
2.0507e-65	1.84902	0.747	0.437	3.06682e-61	Fibroblasts	PTGFRN
6.28465e-65	3.42927	0.566	0.074	9.3987e-61	Fibroblasts	TSKU
2.22911e-64	1.5742	0.839	0.57	3.33363e-60	Fibroblasts	RRBP1
3.40148e-64	2.3409	0.671	0.125	5.08692e-60	Fibroblasts	DPYSL3
3.93635e-64	3.43654	0.534	0.055	5.88681e-60	Fibroblasts	TPST1
8.14181e-64	3.88096	0.506	0.047	1.21761e-59	Fibroblasts	CXCL14
1.47914e-63	2.67372	0.627	0.101	2.21205e-59	Fibroblasts	P4HA2
6.96029e-63	2.63223	0.614	0.096	1.04091e-58	Fibroblasts	CTTN
1.60396e-62	2.60693	0.647	0.116	2.39873e-58	Fibroblasts	PPIC
7.38367e-62	1.72263	0.839	0.517	1.10423e-57	Fibroblasts	FRMD6
1.06998e-61	2.22799	0.542	0.071	1.60016e-57	Fibroblasts	COL5A3
1.87026e-61	2.97962	0.574	0.079	2.79697e-57	Fibroblasts	RNF144A
1.06217e-60	3.40425	0.53	0.061	1.58848e-56	Fibroblasts	TWIST1
1.45711e-60	3.65632	0.53	0.065	2.17911e-56	Fibroblasts	F3
1.45722e-60	2.73334	0.614	0.103	2.17928e-56	Fibroblasts	EVC
3.45686e-60	2.71208	0.57	0.08	5.16973e-56	Fibroblasts	NFATC4
9.58431e-60	2.73263	0.574	0.083	1.43333e-55	Fibroblasts	MME
2.35585e-59	1.41544	0.827	0.735	3.52318e-55	Fibroblasts	CXCL12
6.23455e-59	2.91018	0.502	0.054	9.32377e-55	Fibroblasts	HIC1
1.53025e-58	1.46498	0.787	0.671	2.28849e-54	Fibroblasts	CHPF
3.2188e-58	1.99996	0.779	0.237	4.81372e-54	Fibroblasts	ITGAV
4.55604e-57	1.53494	0.839	0.529	6.81356e-53	Fibroblasts	BMP1
4.99773e-57	2.69144	0.506	0.061	7.47411e-53	Fibroblasts	SEMA5A
1.20879e-56	2.55561	0.522	0.067	1.80774e-52	Fibroblasts	OSMR
6.8324e-56	2.37036	0.55	0.085	1.02179e-51	Fibroblasts	VSTM4
2.37739e-55	2.12857	0.562	0.095	3.55539e-51	Fibroblasts	PTPRG
3.55575e-54	1.35998	0.851	0.712	5.31762e-50	Fibroblasts	LOXL1
3.97257e-54	2.58536	0.627	0.14	5.94098e-50	Fibroblasts	OLFML3
7.36096e-54	2.26696	0.618	0.125	1.10083e-49	Fibroblasts	FAM114A1
8.06216e-54	2.13063	0.639	0.137	1.2057e-49	Fibroblasts	UNC5B
5.06998e-52	2.89921	0.51	0.072	7.58216e-48	Fibroblasts	LRP3
1.30759e-51	2.11316	0.518	0.085	1.9555e-47	Fibroblasts	FAT1
2.10575e-51	2.50876	0.562	0.1	3.14916e-47	Fibroblasts	GXYLT2
6.20295e-51	3.32365	0.606	0.141	9.27651e-47	Fibroblasts	TIMP3
3.20514e-50	1.17229	0.892	0.453	4.79329e-46	Fibroblasts	COL18A1
4.43799e-50	2.39531	0.614	0.137	6.63702e-46	Fibroblasts	PPFIBP1
5.31512e-50	1.5562	0.755	0.465	7.94877e-46	Fibroblasts	PTPRS
5.31997e-50	1.85099	0.554	0.109	7.95602e-46	Fibroblasts	ADGRA2
7.78523e-50	1.22272	0.972	0.81	1.16428e-45	Fibroblasts	NNMT
2.01913e-49	2.56645	0.562	0.108	3.01961e-45	Fibroblasts	CFH
5.02033e-49	1.94571	0.635	0.153	7.50791e-45	Fibroblasts	FAM20A
1.21753e-48	1.40599	0.791	0.282	1.82082e-44	Fibroblasts	PLXDC2
2.75574e-48	2.161	0.602	0.134	4.12121e-44	Fibroblasts	PARVA
6.63376e-48	1.31983	0.916	0.815	9.92079e-44	Fibroblasts	ISLR
2.7028e-47	2.46369	0.534	0.097	4.04204e-43	Fibroblasts	BTBD19
4.22522e-47	2.16854	0.586	0.128	6.31882e-43	Fibroblasts	TNKS1BP1
2.19383e-46	2.05262	0.618	0.151	3.28087e-42	Fibroblasts	MYO1D
4.49499e-46	2.23504	0.566	0.119	6.72226e-42	Fibroblasts	VCL
1.33378e-45	1.90977	0.598	0.142	1.99467e-41	Fibroblasts	FARP1
1.38487e-45	1.42531	0.558	0.137	2.07107e-41	Fibroblasts	SMTN
8.83092e-45	2.1817	0.51	0.096	1.32066e-40	Fibroblasts	LRIG1
1.15419e-44	1.53648	0.763	0.424	1.72608e-40	Fibroblasts	LAMB2
1.43676e-44	1.42867	0.775	0.588	2.14868e-40	Fibroblasts	LOXL2
4.63026e-44	2.12385	0.683	0.235	6.92456e-40	Fibroblasts	APOL1
4.77624e-44	1.32465	0.787	0.57	7.14287e-40	Fibroblasts	MFAP2
5.14287e-44	2.10681	0.518	0.102	7.69117e-40	Fibroblasts	TGFB1I1
8.59679e-44	1.55667	0.506	0.104	1.28565e-39	Fibroblasts	JAG1
9.43403e-44	1.51285	0.863	0.811	1.41086e-39	Fibroblasts	TIMP1
1.09099e-42	1.51302	0.594	0.16	1.63158e-38	Fibroblasts	BCAR1
3.98911e-42	2.27202	0.53	0.111	5.96572e-38	Fibroblasts	ZCCHC24
5.31859e-42	2.08679	0.635	0.248	7.95395e-38	Fibroblasts	SNAI2
9.83715e-42	1.94571	0.606	0.162	1.47115e-37	Fibroblasts	CLEC11A
2.71087e-41	1.87823	0.663	0.209	4.0541e-37	Fibroblasts	KIAA0930
3.94568e-41	1.81886	0.55	0.131	5.90077e-37	Fibroblasts	MICALL2
1.27226e-40	1.44538	0.823	0.553	1.90266e-36	Fibroblasts	LMCD1
2.055e-40	1.19182	0.932	0.732	3.07325e-36	Fibroblasts	RUNX1
2.25986e-40	2.35825	0.502	0.102	3.37961e-36	Fibroblasts	CYBRD1
3.44802e-40	2.28897	0.51	0.106	5.15651e-36	Fibroblasts	SELENOM
4.35457e-40	2.11063	0.522	0.114	6.51225e-36	Fibroblasts	MARVELD1
1.26439e-39	1.63413	0.747	0.31	1.89089e-35	Fibroblasts	SERPING1
1.79413e-39	1.82245	0.659	0.212	2.68312e-35	Fibroblasts	LIMA1
4.63098e-39	1.15315	0.671	0.235	6.92563e-35	Fibroblasts	NRP2
6.30896e-39	2.66848	0.546	0.143	9.43504e-35	Fibroblasts	C3
7.53197e-39	2.08842	0.514	0.114	1.12641e-34	Fibroblasts	FKBP9
1.14469e-38	1.40759	0.659	0.482	1.71189e-34	Fibroblasts	FNDC1
1.99978e-38	1.70213	0.562	0.15	2.99068e-34	Fibroblasts	GALNT10
4.88202e-37	1.62128	0.562	0.155	7.30106e-33	Fibroblasts	ANPEP
9.44403e-37	1.94531	0.55	0.144	1.41235e-32	Fibroblasts	TWSG1
8.79284e-36	2.11172	0.502	0.118	1.31497e-31	Fibroblasts	SETBP1
9.34374e-36	2.00926	0.61	0.203	1.39736e-31	Fibroblasts	RIN2
1.88154e-35	1.52363	0.546	0.156	2.81385e-31	Fibroblasts	BASP1
2.41382e-35	1.74804	0.542	0.148	3.60986e-31	Fibroblasts	FAS
4.02067e-35	1.13125	0.771	0.682	6.01292e-31	Fibroblasts	GJA1
7.50408e-35	1.46633	0.643	0.222	1.12223e-30	Fibroblasts	IFITM3
2.69219e-34	1.12255	0.767	0.597	4.02617e-30	Fibroblasts	SCARF2
3.81229e-34	1.59459	0.602	0.194	5.70129e-30	Fibroblasts	PLXNC1
5.22479e-32	1.02705	0.98	0.981	7.81368e-28	Fibroblasts	VMP1
5.50349e-32	1.40147	0.558	0.178	8.23047e-28	Fibroblasts	PLAUR
1.19222e-31	1.71731	0.546	0.165	1.78297e-27	Fibroblasts	FAM20C
7.28885e-31	1.70249	0.522	0.153	1.09005e-26	Fibroblasts	SERINC5
8.94538e-31	1.39181	0.723	0.344	1.33778e-26	Fibroblasts	PMP22
3.09523e-30	1.26398	0.739	0.487	4.62891e-26	Fibroblasts	PMEPA1
2.48567e-29	1.12092	0.831	0.788	3.71732e-25	Fibroblasts	PDLIM7
4.00867e-29	1.34533	0.727	0.38	5.99496e-25	Fibroblasts	ARHGAP1
9.04857e-29	1.24527	0.594	0.22	1.35321e-24	Fibroblasts	PLBD2
1.32148e-28	1.38704	0.506	0.161	1.97627e-24	Fibroblasts	C11orf24
1.16009e-27	1.54406	0.675	0.318	1.73492e-23	Fibroblasts	IFI6
1.21943e-26	1.4226	0.691	0.399	1.82366e-22	Fibroblasts	LGALS3BP
2.10503e-26	1.23628	0.622	0.255	3.14807e-22	Fibroblasts	TTLL3
1.35866e-25	1.23538	0.643	0.275	2.03188e-21	Fibroblasts	SPATS2L
2.34636e-24	1.33252	0.554	0.211	3.50898e-20	Fibroblasts	PLOD3
5.71834e-24	1.29177	0.675	0.322	8.55178e-20	Fibroblasts	LY6E
9.02795e-24	1.09265	0.514	0.197	1.35013e-19	Fibroblasts	LTBR
2.14192e-23	1.39097	0.51	0.184	3.20324e-19	Fibroblasts	PWWP3A
2.36357e-23	1.07853	0.631	0.281	3.53472e-19	Fibroblasts	SELENON
2.92618e-23	1.56691	0.606	0.421	4.37611e-19	Fibroblasts	TAGLN
5.57096e-23	1.25035	0.502	0.185	8.33138e-19	Fibroblasts	ANXA4
6.60939e-23	1.0819	0.655	0.526	9.88434e-19	Fibroblasts	GAS1
7.09396e-23	1.04879	0.639	0.293	1.0609e-18	Fibroblasts	PCED1A
9.33391e-23	1.19371	0.502	0.509	1.39589e-18	Fibroblasts	THBS1
2.05433e-22	1.09173	0.715	0.412	3.07225e-18	Fibroblasts	GASK1B
1.93074e-21	1.01765	0.759	0.563	2.88743e-17	Fibroblasts	SH3PXD2A
3.46785e-21	1.14478	0.514	0.205	5.18617e-17	Fibroblasts	LAPTM4A
6.15368e-21	1.05786	0.586	0.261	9.20283e-17	Fibroblasts	PPIB
1.18763e-20	1.06231	0.767	0.495	1.7761e-16	Fibroblasts	STAT2
2.74622e-20	1.04456	0.671	0.452	4.10697e-16	Fibroblasts	CREB3L1
3.63158e-20	1.02013	0.771	0.574	5.43103e-16	Fibroblasts	ST5
5.65789e-20	1.05558	0.546	0.235	8.46138e-16	Fibroblasts	DAPK3
1.21259e-19	1.1775	0.683	0.396	1.81343e-15	Fibroblasts	SEPTIN8
1.60098e-19	1.1287	0.562	0.25	2.39427e-15	Fibroblasts	APOL2
4.98276e-16	1.18582	0.643	0.349	7.45171e-12	Fibroblasts	GBP1
1.7593e-15	1.25565	0.526	0.262	2.63104e-11	Fibroblasts	PLAGL1
2.04256e-137	4.20101	1	0.45	3.05465e-133	VSMCs	NOTCH3
2.41562e-92	3.65517	1	0.508	3.61257e-88	VSMCs	COL18A1
8.41997e-82	6.19358	0.872	0.035	1.25921e-77	VSMCs	CCDC102B
1.15837e-68	5.16454	0.808	0.051	1.73235e-64	VSMCs	ENPEP
4.70276e-67	3.51293	0.974	0.213	7.03298e-63	VSMCs	PDGFRB
9.79031e-66	7.98164	0.667	0.006	1.46414e-61	VSMCs	ABCC9
6.40747e-63	7.70903	0.641	0.005	9.58237e-59	VSMCs	TRPC6
9.74354e-63	4.23962	0.846	0.125	1.45715e-58	VSMCs	ITGA1
1.67957e-59	5.53318	0.731	0.045	2.5118e-55	VSMCs	S1PR3
5.38814e-59	3.31402	0.987	0.257	8.05797e-55	VSMCs	COL4A2
2.11337e-58	4.00805	0.821	0.14	3.16055e-54	VSMCs	ARHGEF17
2.12045e-58	3.01887	0.91	0.35	3.17114e-54	VSMCs	UACA
8.31014e-58	3.70403	0.897	0.164	1.24278e-53	VSMCs	PRKG1
1.29585e-57	3.38954	0.974	0.3	1.93795e-53	VSMCs	COL4A1
2.80054e-55	3.14507	0.885	0.243	4.18821e-51	VSMCs	MYO1B
1.78854e-54	3.40194	0.705	0.279	2.67477e-50	VSMCs	GJC1
9.5084e-53	4.11128	0.821	0.087	1.42198e-48	VSMCs	PHLDA1
5.33218e-52	3.22582	0.897	0.228	7.97427e-48	VSMCs	PLXDC1
4.95839e-51	4.72772	0.692	0.057	7.41527e-47	VSMCs	HEYL
1.45749e-50	5.69591	0.615	0.035	2.17968e-46	VSMCs	CPE
2.24575e-49	3.71072	0.769	0.121	3.35853e-45	VSMCs	DLC1
3.06364e-49	2.35339	1	0.912	4.58167e-45	VSMCs	COL6A2
9.8808e-46	4.10637	0.654	0.1	1.47767e-41	VSMCs	LHFPL6
2.75387e-45	2.92037	0.923	0.262	4.11842e-41	VSMCs	IGFBP7
2.97262e-45	3.68011	0.808	0.12	4.44556e-41	VSMCs	COL5A3
8.83141e-45	7.64866	0.5	0.009	1.32074e-40	VSMCs	RGS5
1.56846e-42	3.138	0.692	0.269	2.34563e-38	VSMCs	OLFML2A
1.03749e-41	4.48089	0.654	0.055	1.55156e-37	VSMCs	CYGB
1.34753e-41	5.75077	0.538	0.027	2.01523e-37	VSMCs	TBX2
1.02811e-39	2.60078	0.897	0.251	1.53753e-35	VSMCs	LAMA4
1.61478e-38	3.71093	0.692	0.102	2.41491e-34	VSMCs	NR2F2
1.89845e-38	1.89765	1	0.846	2.83913e-34	VSMCs	COL6A1
2.39216e-38	5.60029	0.5	0.027	3.57748e-34	VSMCs	RNF152
4.32648e-38	4.44647	0.59	0.042	6.47025e-34	VSMCs	TFPI
1.09111e-37	1.75616	0.756	0.603	1.63175e-33	VSMCs	AGRN
7.61304e-37	4.73754	0.564	0.045	1.13853e-32	VSMCs	TPPP3
1.21353e-34	1.98772	0.859	0.562	1.81483e-30	VSMCs	NID1
3.93225e-34	3.14086	0.705	0.135	5.88069e-30	VSMCs	FAT1
1.59261e-33	2.16608	0.923	0.29	2.38175e-29	VSMCs	LAMB1
3.07748e-33	2.12114	0.949	0.813	4.60237e-29	VSMCs	TIMP1
6.3259e-33	4.14461	0.513	0.064	9.46039e-29	VSMCs	EBF1
1.8221e-32	4.05715	0.538	0.065	2.72496e-28	VSMCs	GUCY1B1
2.32865e-32	4.073	0.615	0.086	3.48249e-28	VSMCs	MGP
3.95006e-32	1.69056	0.91	0.248	5.90731e-28	VSMCs	PRRX1
4.6795e-32	1.49493	1	0.888	6.99819e-28	VSMCs	CALD1
8.64476e-32	4.64565	0.5	0.032	1.29282e-27	VSMCs	LPL
1.37441e-31	3.05388	0.705	0.135	2.05544e-27	VSMCs	SEPTIN5
1.46753e-31	1.73522	0.5	0.433	2.19469e-27	VSMCs	ITGA7
1.73719e-31	2.96078	0.667	0.165	2.59797e-27	VSMCs	ADGRA2
3.73252e-31	2.84374	0.731	0.158	5.58199e-27	VSMCs	GGT5
3.86844e-31	4.07375	0.538	0.049	5.78526e-27	VSMCs	SEPTIN4
6.35473e-31	1.91004	1	0.75	9.5035e-27	VSMCs	BGN
1.57671e-30	2.75388	0.718	0.122	2.35797e-26	VSMCs	MCAM
2.22636e-30	1.91847	0.949	0.677	3.32952e-26	VSMCs	THY1
2.28056e-30	2.69314	0.756	0.167	3.41058e-26	VSMCs	ADAMTS12
2.43354e-30	3.35438	0.577	0.056	3.63935e-26	VSMCs	ADGRF5
2.46904e-30	2.17673	0.808	0.331	3.69244e-26	VSMCs	PCED1A
4.44475e-30	4.16395	0.538	0.051	6.64713e-26	VSMCs	C11orf96
1.04312e-29	1.61435	1	0.855	1.55998e-25	VSMCs	COL5A2
3.96053e-29	2.71634	0.756	0.164	5.92297e-25	VSMCs	CD248
5.33521e-29	3.62141	0.526	0.073	7.97881e-25	VSMCs	EDNRA
7.31342e-29	3.00882	0.679	0.124	1.09372e-24	VSMCs	HES4
4.97685e-28	3.96771	0.513	0.073	7.44288e-24	VSMCs	PCDH18
1.70107e-27	1.41952	1	0.987	2.54395e-23	VSMCs	COL3A1
1.39145e-26	2.94822	0.641	0.115	2.08091e-22	VSMCs	SEMA5A
1.53601e-26	1.89849	0.756	0.424	2.2971e-22	VSMCs	EHD2
1.2318e-25	3.60141	0.513	0.062	1.84215e-21	VSMCs	PLEKHH3
1.29514e-25	2.66919	0.654	0.164	1.93689e-21	VSMCs	ZNF703
2.73116e-25	2.74658	0.641	0.153	4.08445e-21	VSMCs	CYTH3
4.09365e-25	2.5607	0.551	0.071	6.12205e-21	VSMCs	DOCK6
1.51955e-24	2.72725	0.654	0.153	2.27249e-20	VSMCs	RAPH1
1.57445e-24	2.85771	0.628	0.119	2.35459e-20	VSMCs	ANO1
4.24023e-24	1.64246	0.859	0.543	6.34127e-20	VSMCs	PHLDB1
6.47541e-24	2.94822	0.577	0.097	9.68397e-20	VSMCs	GUCY1A1
8.16935e-24	2.54582	0.667	0.142	1.22173e-19	VSMCs	TMEM204
1.16755e-23	3.27015	0.513	0.072	1.74607e-19	VSMCs	EPS8
1.27652e-23	1.77206	0.885	0.349	1.90903e-19	VSMCs	NOTCH1
1.69224e-23	1.58007	0.872	0.608	2.53074e-19	VSMCs	LOXL2
3.77841e-23	1.28735	0.923	0.777	5.65061e-19	VSMCs	MFGE8
3.7867e-23	2.78383	0.628	0.153	5.663e-19	VSMCs	JAG1
6.76543e-23	3.23345	0.526	0.1	1.01177e-18	VSMCs	GP1BB
8.46465e-23	3.37974	0.513	0.074	1.26589e-18	VSMCs	SPARCL1
3.54976e-22	2.9348	0.538	0.085	5.30866e-18	VSMCs	KCNE4
5.17639e-22	2.96139	0.5	0.064	7.74129e-18	VSMCs	SPRY4
1.23146e-21	2.18652	0.782	0.287	1.84165e-17	VSMCs	A2M
3.37454e-21	2.56326	0.603	0.122	5.04663e-17	VSMCs	TNS2
3.79009e-21	3.01596	0.538	0.105	5.66807e-17	VSMCs	RBPMS
1.31896e-20	2.20942	0.667	0.232	1.9725e-16	VSMCs	SOGA1
1.56905e-20	2.61323	0.577	0.15	2.34651e-16	VSMCs	VSTM4
5.4215e-20	1.28	1	0.982	8.10786e-16	VSMCs	SPARC
9.12324e-20	2.62332	0.551	0.136	1.36438e-15	VSMCs	KIRREL1
1.52242e-19	2.40569	0.603	0.145	2.27679e-15	VSMCs	TNS1
2.02225e-19	1.09055	1	0.993	3.02427e-15	VSMCs	COL1A2
2.02603e-19	2.29287	0.615	0.147	3.02993e-15	VSMCs	TNFRSF21
2.42325e-19	2.48683	0.603	0.148	3.62397e-15	VSMCs	NFATC4
2.75982e-19	1.37845	0.974	0.867	4.12731e-15	VSMCs	SERPINH1
3.81254e-19	2.13599	0.667	0.216	5.70165e-15	VSMCs	NID2
8.469e-19	2.04687	0.679	0.2	1.26654e-14	VSMCs	EPAS1
1.94716e-18	1.18472	0.821	0.722	2.91198e-14	VSMCs	NREP
2.22348e-18	1.38221	0.679	0.556	3.32522e-14	VSMCs	DAAM2
1.08181e-17	1.22847	0.731	0.601	1.61785e-13	VSMCs	LAMC1
2.41335e-17	1.49178	0.744	0.522	3.60917e-13	VSMCs	PMEPA1
3.12741e-17	2.27837	0.577	0.196	4.67704e-13	VSMCs	SMTN
1.42477e-16	2.58304	0.5	0.118	2.13075e-12	VSMCs	HIC1
1.73624e-16	1.26372	0.769	0.577	2.59654e-12	VSMCs	BMP1
2.05972e-16	2.05236	0.641	0.218	3.08031e-12	VSMCs	ADCY3
8.18249e-16	2.20571	0.538	0.127	1.22369e-11	VSMCs	PLEKHG2
2.21669e-15	1.18931	0.859	0.643	3.31506e-11	VSMCs	PXDN
9.82737e-15	2.03333	0.603	0.221	1.46968e-10	VSMCs	BCAR1
1.69247e-14	2.45772	0.513	0.131	2.53108e-10	VSMCs	ADAMTS4
2.11964e-14	1.81929	0.526	0.131	3.16993e-10	VSMCs	F3
2.52922e-14	1.02831	0.936	0.762	3.78245e-10	VSMCs	IGFBP4
3.23581e-14	1.72002	0.577	0.166	4.83915e-10	VSMCs	LRRC32
4.25118e-14	1.95834	0.538	0.225	6.35764e-10	VSMCs	RFTN1
4.9411e-14	1.0353	0.654	0.24	7.38942e-10	VSMCs	ADAMTS2
5.08487e-14	2.16723	0.5	0.121	7.60443e-10	VSMCs	TRANK1
6.00896e-14	1.19914	0.692	0.566	8.9864e-10	VSMCs	SLC38A2
6.85123e-14	1.01394	0.885	0.821	1.0246e-09	VSMCs	CHSY1
7.54122e-14	1.92391	0.564	0.164	1.12779e-09	VSMCs	TRIB2
7.87768e-14	1.30641	0.821	0.434	1.17811e-09	VSMCs	PCOLCE
1.42298e-13	1.93528	0.564	0.191	2.12806e-09	VSMCs	DAB2IP
2.66899e-13	2.13608	0.5	0.131	3.99147e-09	VSMCs	DCLK2
3.73651e-13	1.07092	0.987	0.93	5.58796e-09	VSMCs	COL5A1
6.3655e-13	2.13475	0.513	0.164	9.5196e-09	VSMCs	PTPRG
1.48573e-12	1.63465	0.628	0.328	2.22191e-08	VSMCs	SPATS2L
2.78111e-12	1.04211	0.897	0.763	4.15915e-08	VSMCs	FKBP10
3.23638e-12	1.57389	0.513	0.29	4.84e-08	VSMCs	IFITM3
4.03679e-12	1.59559	0.615	0.219	6.03702e-08	VSMCs	CRISPLD2
4.19444e-12	1.54254	0.641	0.323	6.27278e-08	VSMCs	ITGAV
4.51667e-12	1.67321	0.615	0.228	6.75469e-08	VSMCs	OAF
4.58633e-12	1.06368	1	0.864	6.85885e-08	VSMCs	VCAN
5.78769e-12	1.24329	0.769	0.472	8.65549e-08	VSMCs	LAMB2
1.13395e-11	1.73572	0.564	0.228	1.69583e-07	VSMCs	CLEC11A
1.41576e-11	1.11	0.756	0.351	2.11726e-07	VSMCs	LTBP3
1.44098e-11	1.84202	0.5	0.145	2.15499e-07	VSMCs	CSNK1E
2.19555e-11	1.24417	0.718	0.567	3.28344e-07	VSMCs	EMILIN1
2.5715e-11	1.68702	0.577	0.268	3.84568e-07	VSMCs	ARHGEF7
5.59033e-11	1.78577	0.526	0.175	8.36034e-07	VSMCs	CFH
1.11726e-10	1.26176	0.744	0.372	1.67086e-06	VSMCs	SERPING1
1.18646e-10	1.09085	0.808	0.434	1.77435e-06	VSMCs	ZEB2
2.26957e-10	1.80905	0.5	0.174	3.39415e-06	VSMCs	STK38L
3.9394e-10	1.49054	0.577	0.22	5.89138e-06	VSMCs	EMP1
4.37731e-10	1.74534	0.526	0.212	6.54627e-06	VSMCs	FARP1
5.46875e-10	1.1483	0.551	0.207	8.17852e-06	VSMCs	SULF1
1.21985e-09	1.39056	0.667	0.556	1.82428e-05	VSMCs	PLPP3
1.23094e-09	1.66726	0.5	0.173	1.84087e-05	VSMCs	SETBP1
1.60057e-09	1.41108	0.551	0.209	2.39365e-05	VSMCs	PPFIBP1
1.82605e-09	1.71078	0.513	0.19	2.73087e-05	VSMCs	GRK3
2.47138e-09	1.72491	0.5	0.209	3.69594e-05	VSMCs	MYC
3.23126e-09	1.38682	0.59	0.292	4.83234e-05	VSMCs	NAV1
3.40296e-09	1.39363	0.628	0.297	5.08912e-05	VSMCs	GLI3
7.86335e-09	1.44233	0.513	0.193	0.000117596	VSMCs	MICALL2
1.10864e-08	1.36529	0.564	0.301	0.000165797	VSMCs	ITGB1
1.36198e-08	1.20717	0.628	0.292	0.000203684	VSMCs	OLFML2B
6.01242e-08	1.48735	0.526	0.242	0.000899158	VSMCs	LTBR
1.5219e-07	1.34447	0.526	0.223	0.00227601	VSMCs	MYO1D
3.90649e-07	1.03676	0.808	0.735	0.00584215	VSMCs	MMP11
1.0498e-06	1.19387	0.526	0.239	0.0156997	VSMCs	SPTBN1
1.66302e-144	2.43426	0.989	0.923	2.48705e-140	Mesenchymal stem-like cells	FLNA
2.05602e-132	2.4062	0.978	0.726	3.07478e-128	Mesenchymal stem-like cells	MYH10
1.29393e-117	2.28076	0.978	0.815	1.93508e-113	Mesenchymal stem-like cells	MAGED1
3.18097e-105	2.11811	0.989	0.806	4.75714e-101	Mesenchymal stem-like cells	PKM
7.77475e-105	2.3872	0.972	0.736	1.16271e-100	Mesenchymal stem-like cells	SOX4
3.59617e-102	2.62532	0.865	0.449	5.37808e-98	Mesenchymal stem-like cells	TUBB2B
8.29735e-99	2.6241	0.876	0.488	1.24087e-94	Mesenchymal stem-like cells	PHGDH
1.94907e-95	1.87478	0.972	0.87	2.91484e-91	Mesenchymal stem-like cells	CNN3
1.50938e-81	2.49947	0.916	0.572	2.25728e-77	Mesenchymal stem-like cells	FLNC
2.4645e-80	2.82605	0.803	0.421	3.68566e-76	Mesenchymal stem-like cells	PNMA5
4.54194e-73	2.09026	0.899	0.543	6.79247e-69	Mesenchymal stem-like cells	G6PD
1.09088e-70	1.65809	0.989	0.953	1.63141e-66	Mesenchymal stem-like cells	LMNA
1.16746e-70	2.03162	0.871	0.509	1.74594e-66	Mesenchymal stem-like cells	PFN2
1.91216e-66	1.83622	0.949	0.71	2.85963e-62	Mesenchymal stem-like cells	MARCKSL1
5.29861e-65	1.56494	0.983	0.92	7.92408e-61	Mesenchymal stem-like cells	ANXA5
9.90515e-64	1.86078	0.961	0.788	1.48131e-59	Mesenchymal stem-like cells	MDK
1.89533e-63	1.53589	0.966	0.841	2.83447e-59	Mesenchymal stem-like cells	HNRNPA0
1.12099e-62	1.80568	0.893	0.624	1.67643e-58	Mesenchymal stem-like cells	IGF1R
2.31916e-62	1.93436	0.916	0.574	3.4683e-58	Mesenchymal stem-like cells	DYNLL2
2.50957e-62	1.9521	0.848	0.504	3.75306e-58	Mesenchymal stem-like cells	ALPK3
4.61157e-61	1.69349	0.938	0.787	6.8966e-57	Mesenchymal stem-like cells	S100A10
6.8262e-61	1.60918	0.949	0.796	1.02086e-56	Mesenchymal stem-like cells	GPC1
7.6736e-61	2.14302	0.826	0.577	1.14759e-56	Mesenchymal stem-like cells	DES
4.55488e-57	2.27498	0.921	0.729	6.81182e-53	Mesenchymal stem-like cells	NES
8.51051e-57	2.0093	0.86	0.52	1.27275e-52	Mesenchymal stem-like cells	KRT8
3.96254e-55	1.82588	0.848	0.56	5.92598e-51	Mesenchymal stem-like cells	CD24
4.81526e-55	1.69297	0.983	0.932	7.20122e-51	Mesenchymal stem-like cells	S100A6
8.8663e-55	1.7289	0.86	0.562	1.32596e-50	Mesenchymal stem-like cells	USP11
4.02486e-53	1.51388	0.989	0.88	6.01917e-49	Mesenchymal stem-like cells	ANXA2
6.83885e-53	1.6989	0.865	0.656	1.02275e-48	Mesenchymal stem-like cells	MTSS2
1.18465e-52	1.87646	0.803	0.534	1.77164e-48	Mesenchymal stem-like cells	PTN
3.31615e-52	1.86957	0.815	0.537	4.9593e-48	Mesenchymal stem-like cells	TUBB
1.48421e-50	2.10491	0.944	0.714	2.21964e-46	Mesenchymal stem-like cells	HIST1H1C
5.10666e-50	2.10228	0.725	0.411	7.63701e-46	Mesenchymal stem-like cells	RAB13
5.67356e-50	2.57668	0.663	0.226	8.48481e-46	Mesenchymal stem-like cells	KIF1C
3.53086e-49	2.01873	0.758	0.404	5.2804e-45	Mesenchymal stem-like cells	RFLNB
6.34955e-49	1.72477	0.882	0.561	9.49574e-45	Mesenchymal stem-like cells	PSMA7
4.46897e-48	1.69939	0.798	0.534	6.68334e-44	Mesenchymal stem-like cells	LMO7
1.12836e-47	1.51557	0.944	0.785	1.68746e-43	Mesenchymal stem-like cells	MAGED2
1.78637e-47	1.87252	0.753	0.389	2.67152e-43	Mesenchymal stem-like cells	NEDD4L
8.25418e-47	2.25569	0.753	0.418	1.23441e-42	Mesenchymal stem-like cells	TNNT1
5.36514e-46	1.74956	0.837	0.505	8.02356e-42	Mesenchymal stem-like cells	BEX3
5.27809e-45	1.35016	0.972	0.882	7.89339e-41	Mesenchymal stem-like cells	CALD1
6.51384e-45	3.10255	0.528	0.129	9.74144e-41	Mesenchymal stem-like cells	TPX2
6.78771e-45	1.49529	0.921	0.741	1.0151e-40	Mesenchymal stem-like cells	HSP90AB1
8.64592e-45	1.61248	0.787	0.499	1.293e-40	Mesenchymal stem-like cells	EIF6
9.51377e-45	2.4965	0.685	0.303	1.42278e-40	Mesenchymal stem-like cells	S100A2
4.31252e-44	1.57278	0.871	0.533	6.44938e-40	Mesenchymal stem-like cells	SNRPC
2.30084e-43	1.63279	0.837	0.548	3.4409e-39	Mesenchymal stem-like cells	CDK16
1.02262e-42	1.21538	0.978	0.956	1.52934e-38	Mesenchymal stem-like cells	PFN1
2.15135e-42	1.76071	0.742	0.414	3.21735e-38	Mesenchymal stem-like cells	CXXC5
1.05225e-41	1.4613	0.882	0.661	1.57364e-37	Mesenchymal stem-like cells	YWHAE
1.27722e-41	1.47259	0.882	0.571	1.91008e-37	Mesenchymal stem-like cells	DEK
1.74844e-41	2.53527	0.59	0.221	2.6148e-37	Mesenchymal stem-like cells	KRT80
4.46244e-41	1.37537	0.927	0.798	6.67358e-37	Mesenchymal stem-like cells	H3F3A
7.06384e-41	2.19767	0.652	0.272	1.0564e-36	Mesenchymal stem-like cells	NDUFB11
7.53436e-41	1.48458	0.944	0.832	1.12676e-36	Mesenchymal stem-like cells	MYL9
2.88225e-40	1.43533	0.871	0.631	4.3104e-36	Mesenchymal stem-like cells	PDHA1
4.02236e-40	1.79734	0.798	0.42	6.01544e-36	Mesenchymal stem-like cells	UHRF1
5.43452e-40	1.33452	0.944	0.788	8.12733e-36	Mesenchymal stem-like cells	USP9X
5.63153e-40	1.826	0.73	0.424	8.42196e-36	Mesenchymal stem-like cells	HDGFL3
3.65776e-39	2.04115	0.747	0.481	5.47019e-35	Mesenchymal stem-like cells	TEX29
1.47542e-38	1.261	0.882	0.763	2.20649e-34	Mesenchymal stem-like cells	RHOC
3.4178e-38	2.50458	0.596	0.205	5.11131e-34	Mesenchymal stem-like cells	SHISA2
3.44504e-38	2.59937	0.556	0.182	5.15206e-34	Mesenchymal stem-like cells	MEST
1.06965e-37	1.38298	0.938	0.826	1.59966e-33	Mesenchymal stem-like cells	ACTN1
7.11975e-37	1.24481	0.966	0.822	1.06476e-32	Mesenchymal stem-like cells	NNMT
8.7509e-37	1.6851	0.73	0.419	1.3087e-32	Mesenchymal stem-like cells	KLHDC3
1.75088e-36	1.30163	0.876	0.673	2.61843e-32	Mesenchymal stem-like cells	TSPAN3
5.4036e-36	1.80423	0.708	0.395	8.08109e-32	Mesenchymal stem-like cells	ROMO1
1.20755e-35	1.61487	0.815	0.481	1.80589e-31	Mesenchymal stem-like cells	POLA1
4.02515e-35	1.39025	0.73	0.533	6.01961e-31	Mesenchymal stem-like cells	PGRMC1
3.51234e-34	2.0173	0.59	0.303	5.25271e-30	Mesenchymal stem-like cells	AMOTL2
1.03981e-33	2.38684	0.545	0.178	1.55503e-29	Mesenchymal stem-like cells	HSD17B10
2.90987e-33	1.48047	0.691	0.422	4.3517e-29	Mesenchymal stem-like cells	MYO18B
3.60742e-33	1.42836	0.781	0.531	5.3949e-29	Mesenchymal stem-like cells	TJP1
5.25133e-33	1.30401	0.899	0.686	7.85336e-29	Mesenchymal stem-like cells	EDIL3
1.82218e-32	1.64334	0.747	0.411	2.72507e-28	Mesenchymal stem-like cells	SNRPB
3.37817e-32	1.32409	0.893	0.652	5.05206e-28	Mesenchymal stem-like cells	ADRM1
3.50892e-32	1.2131	0.955	0.886	5.2476e-28	Mesenchymal stem-like cells	TPM1
4.91905e-32	2.1889	0.551	0.245	7.35645e-28	Mesenchymal stem-like cells	ALDH1B1
6.15705e-32	2.04783	0.618	0.258	9.20787e-28	Mesenchymal stem-like cells	MID1IP1
2.16643e-31	1.82386	0.663	0.303	3.2399e-27	Mesenchymal stem-like cells	FOXP4
2.24413e-31	1.23762	0.899	0.672	3.35609e-27	Mesenchymal stem-like cells	BAG6
2.67872e-31	1.66725	0.708	0.381	4.00603e-27	Mesenchymal stem-like cells	PRPF8
4.11404e-31	1.26676	0.91	0.693	6.15255e-27	Mesenchymal stem-like cells	IRAK1
4.46482e-31	2.28039	0.551	0.167	6.67713e-27	Mesenchymal stem-like cells	RPA1
5.5723e-31	1.52664	0.803	0.522	8.33338e-27	Mesenchymal stem-like cells	CDKN1A
7.00737e-31	1.24621	0.888	0.682	1.04795e-26	Mesenchymal stem-like cells	CPNE1
1.1854e-30	1.67812	0.669	0.349	1.77276e-26	Mesenchymal stem-like cells	CUTA
1.24748e-30	1.47807	0.736	0.468	1.86561e-26	Mesenchymal stem-like cells	DBN1
1.43118e-30	2.15766	0.556	0.222	2.14032e-26	Mesenchymal stem-like cells	RAB15
1.9055e-30	1.58747	0.685	0.412	2.84968e-26	Mesenchymal stem-like cells	ARMCX2
2.03344e-30	1.32234	0.865	0.643	3.04101e-26	Mesenchymal stem-like cells	ENAH
2.57218e-30	1.44317	0.747	0.504	3.8467e-26	Mesenchymal stem-like cells	PRDX2
3.90343e-30	1.17786	0.955	0.81	5.83759e-26	Mesenchymal stem-like cells	COL8A1
5.41049e-30	1.5918	0.674	0.424	8.09139e-26	Mesenchymal stem-like cells	DDAH2
1.03483e-29	1.3608	0.826	0.659	1.54758e-25	Mesenchymal stem-like cells	PALLD
1.35026e-29	1.41927	0.831	0.56	2.01931e-25	Mesenchymal stem-like cells	NUAK1
1.58974e-29	1.45591	0.73	0.478	2.37746e-25	Mesenchymal stem-like cells	HAPLN1
1.66118e-29	1.88307	0.702	0.347	2.48429e-25	Mesenchymal stem-like cells	HIST1H1E
2.81834e-29	1.02187	0.978	0.943	4.21483e-25	Mesenchymal stem-like cells	MARCKS
4.94206e-29	2.00704	0.556	0.218	7.39085e-25	Mesenchymal stem-like cells	CDH2
5.54099e-29	1.09976	1	0.999	8.28655e-25	Mesenchymal stem-like cells	TMSB4X
6.84853e-29	1.71238	0.697	0.354	1.0242e-24	Mesenchymal stem-like cells	LMNB2
1.22358e-28	1.644	0.669	0.344	1.82987e-24	Mesenchymal stem-like cells	HDGF
1.30173e-28	1.14954	0.893	0.73	1.94674e-24	Mesenchymal stem-like cells	TAX1BP3
1.31676e-28	1.20741	0.837	0.651	1.96922e-24	Mesenchymal stem-like cells	FLOT1
2.15678e-28	1.23672	0.882	0.737	3.22546e-24	Mesenchymal stem-like cells	TPM2
2.87417e-28	1.27826	0.792	0.573	4.29833e-24	Mesenchymal stem-like cells	MXRA7
3.3744e-28	1.2122	0.893	0.682	5.04641e-24	Mesenchymal stem-like cells	SLC2A4RG
2.67988e-27	2.15713	0.506	0.192	4.00776e-23	Mesenchymal stem-like cells	KDM1A
2.8247e-27	1.98533	0.567	0.251	4.22434e-23	Mesenchymal stem-like cells	PFAS
3.93772e-27	1.82245	0.624	0.274	5.88886e-23	Mesenchymal stem-like cells	ABCF1
6.57559e-27	1.29505	0.809	0.564	9.83379e-23	Mesenchymal stem-like cells	HSP90AA1
3.1695e-26	1.50573	0.657	0.417	4.73999e-22	Mesenchymal stem-like cells	MYBBP1A
3.75949e-26	1.53416	0.713	0.404	5.62232e-22	Mesenchymal stem-like cells	GID8
4.93768e-26	1.18997	0.966	0.863	7.3843e-22	Mesenchymal stem-like cells	JUN
5.86527e-26	1.52404	0.674	0.389	8.77152e-22	Mesenchymal stem-like cells	COMMD4
8.80216e-26	1.17687	0.781	0.602	1.31636e-21	Mesenchymal stem-like cells	NARS
1.7035e-25	1.20167	0.848	0.601	2.54758e-21	Mesenchymal stem-like cells	IDH3G
2.17265e-25	1.82955	0.663	0.463	3.2492e-21	Mesenchymal stem-like cells	TNNI1
3.338e-25	1.29567	0.764	0.526	4.99198e-21	Mesenchymal stem-like cells	CLPTM1L
6.661e-25	1.25026	0.82	0.499	9.96152e-21	Mesenchymal stem-like cells	HIPK2
7.36906e-25	1.15786	0.798	0.615	1.10204e-20	Mesenchymal stem-like cells	RHOBTB3
8.41187e-25	1.91334	0.551	0.218	1.25799e-20	Mesenchymal stem-like cells	CBX5
1.04256e-24	1.09525	0.899	0.702	1.55915e-20	Mesenchymal stem-like cells	FAM50A
1.27925e-24	1.36014	0.747	0.515	1.91312e-20	Mesenchymal stem-like cells	NUCKS1
2.47177e-24	1.03316	0.876	0.692	3.69653e-20	Mesenchymal stem-like cells	AKT1
2.9127e-24	1.0445	0.888	0.784	4.35595e-20	Mesenchymal stem-like cells	IDH2
3.14745e-24	1.30722	0.758	0.483	4.70701e-20	Mesenchymal stem-like cells	GNL1
8.36551e-24	1.80119	0.534	0.303	1.25106e-19	Mesenchymal stem-like cells	SRPK3
1.33811e-23	1.36355	0.68	0.435	2.00115e-19	Mesenchymal stem-like cells	CLIC4
2.34346e-23	1.91013	0.539	0.192	3.50465e-19	Mesenchymal stem-like cells	TPGS2
2.78598e-23	1.12871	0.876	0.616	4.16643e-19	Mesenchymal stem-like cells	EZR
3.28852e-23	1.57746	0.584	0.312	4.91799e-19	Mesenchymal stem-like cells	ARF5
3.99558e-23	1.41396	0.657	0.429	5.97539e-19	Mesenchymal stem-like cells	TNFRSF12A
2.5791e-22	1.07916	0.933	0.779	3.85705e-18	Mesenchymal stem-like cells	CKAP4
1.27608e-21	1.12504	0.826	0.63	1.90838e-17	Mesenchymal stem-like cells	CSRP1
2.37201e-21	1.73123	0.556	0.247	3.54735e-17	Mesenchymal stem-like cells	PPP2R5D
6.58736e-21	1.5711	0.511	0.284	9.85139e-17	Mesenchymal stem-like cells	GPX8
8.27387e-21	1.08699	0.848	0.602	1.23736e-16	Mesenchymal stem-like cells	RANBP9
2.45487e-20	1.24491	0.725	0.468	3.67125e-16	Mesenchymal stem-like cells	NAA10
3.08947e-20	1.12893	0.787	0.516	4.6203e-16	Mesenchymal stem-like cells	FMR1
3.82873e-20	1.69291	0.522	0.265	5.72587e-16	Mesenchymal stem-like cells	AMOTL1
2.11778e-19	1.42965	0.629	0.361	3.16714e-15	Mesenchymal stem-like cells	VAT1
2.62303e-19	1.06343	0.792	0.564	3.92274e-15	Mesenchymal stem-like cells	CRK
4.21391e-19	1.6297	0.539	0.271	6.3019e-15	Mesenchymal stem-like cells	RTL8C
1.05989e-18	1.07406	0.719	0.572	1.58506e-14	Mesenchymal stem-like cells	CORO1C
1.7231e-18	1.13547	0.713	0.537	2.5769e-14	Mesenchymal stem-like cells	G3BP2
2.77953e-18	1.38081	0.551	0.363	4.15678e-14	Mesenchymal stem-like cells	WWC3
4.06876e-18	1.06238	0.77	0.553	6.08483e-14	Mesenchymal stem-like cells	KIF13A
4.1217e-18	1.09327	0.753	0.524	6.16401e-14	Mesenchymal stem-like cells	PRPF6
7.00104e-18	1.04199	0.781	0.547	1.04701e-13	Mesenchymal stem-like cells	HMGN1
7.69783e-18	1.12521	0.702	0.519	1.15121e-13	Mesenchymal stem-like cells	YIPF3
1.06598e-17	1.055	0.697	0.494	1.59417e-13	Mesenchymal stem-like cells	SEC11A
1.11374e-17	1.24637	0.624	0.411	1.6656e-13	Mesenchymal stem-like cells	SEC13
1.23037e-17	1.55991	0.545	0.273	1.84002e-13	Mesenchymal stem-like cells	C1orf198
1.316e-17	1.52042	0.5	0.284	1.96808e-13	Mesenchymal stem-like cells	LRRC17
1.49468e-17	1.41226	0.601	0.313	2.23529e-13	Mesenchymal stem-like cells	EMD
1.79489e-17	1.04646	0.764	0.585	2.68426e-13	Mesenchymal stem-like cells	DCTN1
2.46814e-17	1.25808	0.635	0.403	3.6911e-13	Mesenchymal stem-like cells	UBA1
4.24925e-17	1.36801	0.584	0.35	6.35475e-13	Mesenchymal stem-like cells	ALPL
4.98077e-17	1.2035	0.713	0.419	7.44874e-13	Mesenchymal stem-like cells	EZH2
5.10527e-17	1.21049	0.725	0.443	7.63493e-13	Mesenchymal stem-like cells	SRPK1
6.39831e-17	1.03473	0.787	0.567	9.56867e-13	Mesenchymal stem-like cells	PRRC2A
8.66564e-17	1.37809	0.601	0.321	1.29595e-12	Mesenchymal stem-like cells	SUPT16H
8.89394e-17	1.29203	0.596	0.402	1.33009e-12	Mesenchymal stem-like cells	ARPIN
1.03293e-16	1.51598	0.539	0.288	1.54475e-12	Mesenchymal stem-like cells	EMC4
1.16603e-16	1.0422	0.77	0.587	1.7438e-12	Mesenchymal stem-like cells	MFAP2
1.20032e-16	1.4684	0.551	0.286	1.79507e-12	Mesenchymal stem-like cells	CNTROB
1.24575e-16	1.01981	0.742	0.597	1.86302e-12	Mesenchymal stem-like cells	CTNNA1
1.78428e-16	1.30088	0.607	0.361	2.6684e-12	Mesenchymal stem-like cells	NCL
2.0983e-16	1.55587	0.528	0.248	3.138e-12	Mesenchymal stem-like cells	NAA38
4.07895e-16	1.04096	0.82	0.649	6.10007e-12	Mesenchymal stem-like cells	CAVIN1
4.87994e-16	1.19656	0.584	0.399	7.29796e-12	Mesenchymal stem-like cells	PHLDB2
5.75068e-16	1.00131	0.787	0.613	8.60014e-12	Mesenchymal stem-like cells	HUWE1
6.09945e-16	1.05285	0.73	0.536	9.12173e-12	Mesenchymal stem-like cells	DAAM2
6.25749e-16	1.19618	0.646	0.431	9.35807e-12	Mesenchymal stem-like cells	GNAI3
7.49755e-16	1.27949	0.697	0.527	1.12126e-11	Mesenchymal stem-like cells	GAS1
1.07753e-15	1.41556	0.534	0.246	1.61145e-11	Mesenchymal stem-like cells	C12orf57
1.77268e-15	1.05397	0.674	0.486	2.65105e-11	Mesenchymal stem-like cells	ENO1
3.28999e-15	1.27474	0.573	0.334	4.92019e-11	Mesenchymal stem-like cells	KIF5B
3.88729e-15	1.25588	0.573	0.361	5.81344e-11	Mesenchymal stem-like cells	CALM2
6.2944e-15	1.4174	0.522	0.284	9.41328e-11	Mesenchymal stem-like cells	ENSA
8.54834e-15	1.21503	0.607	0.421	1.2784e-10	Mesenchymal stem-like cells	ALKBH5
1.24081e-14	1.22526	0.646	0.372	1.85563e-10	Mesenchymal stem-like cells	PLK2
1.58494e-14	1.28	0.579	0.351	2.37027e-10	Mesenchymal stem-like cells	XPO5
8.6345e-14	1.18964	0.584	0.375	1.29129e-09	Mesenchymal stem-like cells	SEC22B
1.88467e-13	1.38848	0.5	0.268	2.81852e-09	Mesenchymal stem-like cells	TOM1L2
2.31532e-13	1.09604	0.697	0.474	3.46256e-09	Mesenchymal stem-like cells	CITED2
2.56692e-13	1.36923	0.528	0.27	3.83882e-09	Mesenchymal stem-like cells	DYNLRB1
4.76372e-13	1.16982	0.601	0.36	7.12415e-09	Mesenchymal stem-like cells	PALM2-AKAP2
5.56775e-13	1.16036	0.579	0.381	8.32658e-09	Mesenchymal stem-like cells	CUX1
5.94363e-13	1.01363	0.64	0.471	8.8887e-09	Mesenchymal stem-like cells	CREB3L1
6.27207e-13	1.28811	0.511	0.302	9.37988e-09	Mesenchymal stem-like cells	SMARCB1
6.52694e-13	1.11822	0.64	0.399	9.76104e-09	Mesenchymal stem-like cells	PHF10
1.51557e-12	1.04305	0.657	0.401	2.26654e-08	Mesenchymal stem-like cells	ITGA7
1.70916e-12	1.00859	0.663	0.46	2.55605e-08	Mesenchymal stem-like cells	PMPCB
1.8242e-12	1.30193	0.511	0.276	2.72809e-08	Mesenchymal stem-like cells	ITGA3
1.98278e-12	1.19762	0.646	0.444	2.96524e-08	Mesenchymal stem-like cells	ID3
9.06435e-12	1.01189	0.539	0.392	1.35557e-07	Mesenchymal stem-like cells	CD99L2
1.01366e-11	1.2255	0.511	0.283	1.51593e-07	Mesenchymal stem-like cells	TXNL4A
1.19969e-11	1.10424	0.601	0.396	1.79414e-07	Mesenchymal stem-like cells	MCM3
1.24776e-11	1.20216	0.534	0.283	1.86602e-07	Mesenchymal stem-like cells	NDST1
3.02082e-11	1.18141	0.539	0.349	4.51764e-07	Mesenchymal stem-like cells	SPOCK1
3.41593e-11	1.15121	0.551	0.326	5.10852e-07	Mesenchymal stem-like cells	POMGNT1
6.56975e-11	1.04218	0.562	0.38	9.82506e-07	Mesenchymal stem-like cells	DDX24
6.72998e-11	1.07091	0.579	0.387	1.00647e-06	Mesenchymal stem-like cells	PSMD3
1.18089e-10	1.14689	0.59	0.385	1.76603e-06	Mesenchymal stem-like cells	DNAJB4
1.32899e-10	1.05488	0.551	0.384	1.98751e-06	Mesenchymal stem-like cells	PGRMC2
2.76812e-10	1.09315	0.534	0.321	4.13972e-06	Mesenchymal stem-like cells	SIVA1
3.59653e-10	1.13408	0.545	0.323	5.37861e-06	Mesenchymal stem-like cells	TES
6.7593e-10	1.03782	0.607	0.433	1.01085e-05	Mesenchymal stem-like cells	TAGLN
6.93843e-10	1.01669	0.584	0.41	1.03764e-05	Mesenchymal stem-like cells	REXO2
6.96506e-10	1.02979	0.545	0.299	1.04162e-05	Mesenchymal stem-like cells	CIB1
8.89142e-10	1.06663	0.528	0.316	1.32971e-05	Mesenchymal stem-like cells	DDB1
1.72512e-09	1.09997	0.5	0.316	2.57992e-05	Mesenchymal stem-like cells	ARCN1
1.93901e-09	1.06575	0.511	0.338	2.89979e-05	Mesenchymal stem-like cells	NOP56
1.17287e-08	1.02594	0.528	0.324	0.000175402	Mesenchymal stem-like cells	AHSA1
1.47506e-08	1.03013	0.517	0.333	0.000220595	Mesenchymal stem-like cells	ANKRD52
4.1038e-08	1.03838	0.506	0.303	0.000613723	Mesenchymal stem-like cells	BSDC1

## Sheet: PRMS T cell clusters
(C) PRMS annotated T cell clusters: DEGs (LFC 1, pct 0.25, p-value <0.05)
p_val	avg_log2FC	pct.1	pct.2	p_val_adj	cluster	gene
1.09313e-06	6.94251	0.312	0.003	0.0107662	CD4+ T cells	PTPN13
1.27774e-24	4.68508	0.536	0.018	1.25845e-20	CD4+ T reg cells	FOXP3
2.91996e-24	3.5282	0.681	0.109	2.87587e-20	CD4+ T reg cells	CTLA4
1.12223e-20	2.44304	0.797	0.207	1.10529e-16	CD4+ T reg cells	MAF
2.58422e-17	2.61062	0.696	0.185	2.5452e-13	CD4+ T reg cells	CD4
2.47234e-16	3.97204	0.478	0.055	2.43501e-12	CD4+ T reg cells	NTNG2
4.76639e-16	4.52528	0.406	0.029	4.69441e-12	CD4+ T reg cells	IL12RB2
6.18606e-16	2.31513	0.739	0.316	6.09265e-12	CD4+ T reg cells	LTB
1.12762e-14	2.48351	0.609	0.178	1.11059e-10	CD4+ T reg cells	ICOS
2.59351e-13	1.63219	0.754	0.4	2.55434e-09	CD4+ T reg cells	TIGIT
2.78799e-13	4.45419	0.333	0.018	2.74589e-09	CD4+ T reg cells	F5
7.80433e-13	1.95936	0.667	0.4	7.68649e-09	CD4+ T reg cells	TNFRSF1B
9.29801e-13	1.64684	0.797	0.345	9.15761e-09	CD4+ T reg cells	SPOCK2
1.63168e-12	2.88785	0.493	0.095	1.60705e-08	CD4+ T reg cells	TNFRSF18
1.76863e-12	3.06515	0.464	0.087	1.74192e-08	CD4+ T reg cells	PIM2
3.502e-12	1.83826	0.696	0.251	3.44912e-08	CD4+ T reg cells	ARID5B
6.39299e-12	2.6922	0.493	0.102	6.29646e-08	CD4+ T reg cells	IKZF2
4.34838e-11	2.23355	0.536	0.145	4.28272e-07	CD4+ T reg cells	TBC1D4
7.00314e-11	2.52528	0.478	0.109	6.8974e-07	CD4+ T reg cells	ZC3H12D
3.01486e-10	2.49072	0.464	0.109	2.96934e-06	CD4+ T reg cells	DUSP16
1.26891e-09	2.85037	0.348	0.047	1.24975e-05	CD4+ T reg cells	RTKN2
2.28375e-09	1.41908	0.754	0.36	2.24926e-05	CD4+ T reg cells	ANKRD10
7.22952e-09	1.72657	0.594	0.295	7.12036e-05	CD4+ T reg cells	GBP2
1.8345e-08	1.36595	0.739	0.396	0.00018068	CD4+ T reg cells	VMP1
2.66707e-08	1.20403	0.783	0.615	0.000262679	CD4+ T reg cells	IL32
6.89412e-08	3.12029	0.275	0.036	0.000679002	CD4+ T reg cells	LAYN
9.64403e-08	1.79884	0.507	0.182	0.00094984	CD4+ T reg cells	PHTF2
1.74372e-07	1.33234	0.696	0.404	0.00171739	CD4+ T reg cells	TNFAIP3
5.41527e-07	1.88979	0.435	0.167	0.0053335	CD4+ T reg cells	SLAMF1
5.93944e-07	2.4098	0.319	0.065	0.00584976	CD4+ T reg cells	SGPP1
6.83754e-07	2.6062	0.304	0.058	0.0067343	CD4+ T reg cells	TNFRSF4
1.42878e-06	2.53082	0.275	0.069	0.0140721	CD4+ T reg cells	STAM
1.63782e-06	1.42286	0.42	0.135	0.0161309	CD4+ T reg cells	WHRN
1.65882e-06	2.39331	0.304	0.065	0.0163378	CD4+ T reg cells	LINC02694
2.13306e-06	2.35091	0.319	0.084	0.0210085	CD4+ T reg cells	ADAT2
7.35722e-29	2.19995	0.863	0.315	7.24613e-25	Cytotoxic CD8+ T cells	CCL5
1.02997e-23	2.33272	0.748	0.216	1.01441e-19	Cytotoxic CD8+ T cells	NKG7
4.83136e-22	1.85795	0.802	0.286	4.7584e-18	Cytotoxic CD8+ T cells	CD8A
1.41097e-16	1.82275	0.611	0.164	1.38967e-12	Cytotoxic CD8+ T cells	GZMK
1.02603e-14	2.04642	0.603	0.211	1.01054e-10	Cytotoxic CD8+ T cells	GZMA
1.55352e-14	1.58733	0.626	0.202	1.53006e-10	Cytotoxic CD8+ T cells	CTSW
1.65147e-14	1.83057	0.664	0.291	1.62653e-10	Cytotoxic CD8+ T cells	APOBEC3G
2.64096e-14	3.46682	0.344	0.033	2.60108e-10	Cytotoxic CD8+ T cells	DTHD1
2.22698e-12	1.15349	0.809	0.451	2.19335e-08	Cytotoxic CD8+ T cells	IKZF3
2.21127e-11	2.55634	0.42	0.122	2.17788e-07	Cytotoxic CD8+ T cells	HAVCR2
1.05575e-10	1.78051	0.527	0.207	1.0398e-06	Cytotoxic CD8+ T cells	PRF1
1.89762e-09	1.8864	0.496	0.197	1.86897e-05	Cytotoxic CD8+ T cells	ITM2C
3.19062e-09	1.58664	0.527	0.207	3.14244e-05	Cytotoxic CD8+ T cells	LAG3
5.33799e-09	1.17983	0.634	0.3	5.25739e-05	Cytotoxic CD8+ T cells	KLRK1
8.33035e-09	1.42565	0.427	0.136	8.20456e-05	Cytotoxic CD8+ T cells	KLRC4
8.97571e-09	1.6357	0.45	0.15	8.84018e-05	Cytotoxic CD8+ T cells	EOMES
1.83915e-08	1.98669	0.351	0.089	0.000181138	Cytotoxic CD8+ T cells	GZMH
4.10497e-08	1.89162	0.412	0.15	0.000404299	Cytotoxic CD8+ T cells	APOBEC3C
5.31774e-08	1.01649	0.733	0.451	0.000523744	Cytotoxic CD8+ T cells	ADGRE5
9.43059e-08	2.10654	0.336	0.089	0.000928819	Cytotoxic CD8+ T cells	CCL4
1.71919e-07	1.71723	0.412	0.16	0.00169323	Cytotoxic CD8+ T cells	CCR5
5.82143e-07	0.75518	0.901	0.737	0.00573352	Cytotoxic CD8+ T cells	CD74
8.18476e-07	1.43247	0.443	0.188	0.00806117	Cytotoxic CD8+ T cells	RUNX3
2.6635e-06	1.12554	0.58	0.31	0.0262328	Cytotoxic CD8+ T cells	ITM2A
2.99071e-06	1.13244	0.55	0.315	0.0294555	Cytotoxic CD8+ T cells	MSN
3.13475e-06	1.38578	0.45	0.202	0.0308742	Cytotoxic CD8+ T cells	SH2D1A
3.89656e-06	1.18407	0.534	0.277	0.0383772	Cytotoxic CD8+ T cells	RAB27A
3.90389e-26	2.54985	0.83	0.281	3.84494e-22	IL7R+ T cells	IL7R
1.24868e-20	1.48802	0.955	0.691	1.22983e-16	IL7R+ T cells	TXNIP
9.43839e-17	3.49166	0.443	0.043	9.29587e-13	IL7R+ T cells	RASGRP2
3.74381e-15	2.8008	0.523	0.109	3.68728e-11	IL7R+ T cells	KLF2
7.05684e-13	2.38857	0.523	0.133	6.95028e-09	IL7R+ T cells	SCML4
7.38411e-13	2.94937	0.443	0.082	7.27261e-09	IL7R+ T cells	TCF7
2.45416e-10	2.54057	0.375	0.066	2.4171e-06	IL7R+ T cells	MGAT4A
1.54158e-09	0.850448	0.943	0.676	1.5183e-05	IL7R+ T cells	ZFP36L2
1.96206e-08	1.57956	0.511	0.176	0.000193243	IL7R+ T cells	CD69
4.00974e-08	1.55785	0.545	0.242	0.000394919	IL7R+ T cells	ATM
2.9194e-06	2.20108	0.318	0.094	0.0287531	IL7R+ T cells	ERN1
9.25239e-28	5.85889	0.725	0.095	9.11268e-24	Proliferating CD8+ T cells	HIST1H1B
5.19445e-23	3.95771	0.8	0.105	5.11601e-19	Proliferating CD8+ T cells	MKI67
2.62906e-21	4.7625	0.65	0.039	2.58936e-17	Proliferating CD8+ T cells	UHRF1
1.22628e-20	4.45325	0.675	0.046	1.20776e-16	Proliferating CD8+ T cells	NUSAP1
1.26654e-19	2.81908	0.775	0.345	1.24742e-15	Proliferating CD8+ T cells	HIST1H1C
3.32238e-19	6.47032	0.5	0.007	3.27221e-15	Proliferating CD8+ T cells	RRM2
2.11154e-18	4.4285	0.6	0.049	2.07965e-14	Proliferating CD8+ T cells	TYMS
4.96482e-18	5.4285	0.525	0.016	4.88985e-14	Proliferating CD8+ T cells	MYBL2
5.37705e-18	3.13036	0.75	0.122	5.29586e-14	Proliferating CD8+ T cells	LMNB1
1.13481e-17	3.44683	0.675	0.062	1.11767e-13	Proliferating CD8+ T cells	TCF19
1.47391e-17	5.55827	0.5	0.013	1.45165e-13	Proliferating CD8+ T cells	NCAPG
1.73909e-17	4.55049	0.575	0.036	1.71283e-13	Proliferating CD8+ T cells	FANCA
4.71959e-17	4.41785	0.575	0.036	4.64833e-13	Proliferating CD8+ T cells	NCAPG2
5.1915e-17	4.84354	0.525	0.026	5.11311e-13	Proliferating CD8+ T cells	KIFC1
7.01408e-17	5.14839	0.5	0.016	6.90817e-13	Proliferating CD8+ T cells	FOXM1
1.24126e-16	7.01346	0.375	0	1.22251e-12	Proliferating CD8+ T cells	BUB1B
1.48281e-16	3.05986	0.775	0.168	1.46042e-12	Proliferating CD8+ T cells	HELLS
1.98792e-16	3.18509	0.725	0.138	1.95791e-12	Proliferating CD8+ T cells	HMGB2
4.63481e-16	3.26549	0.625	0.135	4.56483e-12	Proliferating CD8+ T cells	TUBB
1.18911e-15	3.72437	0.6	0.062	1.17115e-11	Proliferating CD8+ T cells	FANCI
1.64085e-15	6.926	0.35	0	1.61607e-11	Proliferating CD8+ T cells	CDCA5
2.53502e-15	5.35896	0.45	0.013	2.49674e-11	Proliferating CD8+ T cells	HJURP
3.82438e-15	5.12763	0.45	0.013	3.76663e-11	Proliferating CD8+ T cells	CDK1
3.95015e-15	4.24793	0.55	0.049	3.8905e-11	Proliferating CD8+ T cells	TOP2A
1.44913e-14	4.51096	0.475	0.023	1.42725e-10	Proliferating CD8+ T cells	ASF1B
1.89141e-14	3.27392	0.6	0.062	1.86285e-10	Proliferating CD8+ T cells	LIG1
3.60127e-14	3.22298	0.55	0.109	3.54689e-10	Proliferating CD8+ T cells	TACC3
3.83915e-14	3.29797	0.6	0.109	3.78118e-10	Proliferating CD8+ T cells	MCM7
3.84762e-14	3.75607	0.55	0.056	3.78952e-10	Proliferating CD8+ T cells	WDR76
2.94172e-13	4.04148	0.475	0.03	2.8973e-09	Proliferating CD8+ T cells	ZWINT
5.46791e-13	4.852	0.4	0.013	5.38534e-09	Proliferating CD8+ T cells	CIT
8.51219e-13	4.58896	0.375	0.01	8.38366e-09	Proliferating CD8+ T cells	CENPU
9.51178e-13	5.24793	0.375	0.01	9.36815e-09	Proliferating CD8+ T cells	ASPM
9.62739e-13	5.31832	0.375	0.01	9.48202e-09	Proliferating CD8+ T cells	KIF15
9.7479e-13	4.37346	0.45	0.03	9.60071e-09	Proliferating CD8+ T cells	MCM2
1.01698e-12	2.88161	0.625	0.102	1.00162e-08	Proliferating CD8+ T cells	MCM3
1.62384e-12	3.56986	0.5	0.049	1.59932e-08	Proliferating CD8+ T cells	STMN1
1.67525e-12	2.926	0.6	0.086	1.64995e-08	Proliferating CD8+ T cells	USP1
2.94782e-12	4.17393	0.425	0.023	2.9033e-08	Proliferating CD8+ T cells	CDT1
3.12457e-12	6.62644	0.275	0	3.07739e-08	Proliferating CD8+ T cells	NET1
3.33242e-12	2.96553	0.6	0.102	3.2821e-08	Proliferating CD8+ T cells	SMC4
3.40276e-12	5.83289	0.325	0.003	3.35138e-08	Proliferating CD8+ T cells	POLQ
3.40276e-12	5.83289	0.325	0.003	3.35138e-08	Proliferating CD8+ T cells	ANLN
4.99188e-12	4.30451	0.425	0.026	4.9165e-08	Proliferating CD8+ T cells	KIF11
5.5657e-12	3.58496	0.5	0.053	5.48166e-08	Proliferating CD8+ T cells	TPX2
7.43739e-12	2.7866	0.625	0.197	7.32509e-08	Proliferating CD8+ T cells	HIST1H1E
1.30191e-11	5.01346	0.35	0.01	1.28225e-07	Proliferating CD8+ T cells	ESPL1
1.30191e-11	5.01346	0.35	0.01	1.28225e-07	Proliferating CD8+ T cells	GTSE1
1.42269e-11	5.01346	0.35	0.01	1.40121e-07	Proliferating CD8+ T cells	ECT2
2.05704e-11	2.09777	0.75	0.237	2.02598e-07	Proliferating CD8+ T cells	SMC1A
2.27486e-11	2.53696	0.65	0.158	2.24051e-07	Proliferating CD8+ T cells	EZH2
3.75062e-11	5.73335	0.3	0.003	3.69399e-07	Proliferating CD8+ T cells	PKMYT1
5.34619e-11	2.88293	0.525	0.099	5.26546e-07	Proliferating CD8+ T cells	MCM6
5.54278e-11	4.69153	0.35	0.013	5.45908e-07	Proliferating CD8+ T cells	WDR62
8.13237e-11	2.62902	0.575	0.132	8.00957e-07	Proliferating CD8+ T cells	LMNB2
8.37574e-11	3.774	0.4	0.026	8.24927e-07	Proliferating CD8+ T cells	PCNA
8.40427e-11	4.20611	0.375	0.02	8.27737e-07	Proliferating CD8+ T cells	RAD54L
9.41025e-11	4.09592	0.375	0.02	9.26815e-07	Proliferating CD8+ T cells	NUF2
1.01569e-10	3.42076	0.475	0.062	1.00035e-06	Proliferating CD8+ T cells	CENPM
1.07589e-10	4.12763	0.4	0.03	1.05965e-06	Proliferating CD8+ T cells	BUB1
1.16936e-10	2.61507	0.625	0.23	1.1517e-06	Proliferating CD8+ T cells	HIST1H1D
1.56038e-10	3.44956	0.45	0.049	1.53682e-06	Proliferating CD8+ T cells	RRM1
1.5745e-10	4.73335	0.325	0.01	1.55073e-06	Proliferating CD8+ T cells	KIF18B
1.99665e-10	2.926	0.475	0.056	1.9665e-06	Proliferating CD8+ T cells	CHAF1A
2.13945e-10	1.89358	0.625	0.263	2.10714e-06	Proliferating CD8+ T cells	TMPO
2.26251e-10	4.4285	0.35	0.016	2.22834e-06	Proliferating CD8+ T cells	TROAP
2.72975e-10	5.24793	0.3	0.007	2.68853e-06	Proliferating CD8+ T cells	RECQL4
3.97314e-10	5.62644	0.275	0.003	3.91314e-06	Proliferating CD8+ T cells	RAD51AP1
4.56098e-10	4.28857	0.35	0.02	4.49211e-06	Proliferating CD8+ T cells	PRC1
4.67535e-10	3.03703	0.5	0.072	4.60475e-06	Proliferating CD8+ T cells	POLE
4.88842e-10	3.22146	0.45	0.049	4.8146e-06	Proliferating CD8+ T cells	CENPF
5.34268e-10	3.66297	0.4	0.036	5.26201e-06	Proliferating CD8+ T cells	SLC7A1
6.02494e-10	3.7625	0.4	0.039	5.93396e-06	Proliferating CD8+ T cells	KNTC1
6.04655e-10	3.61788	0.4	0.033	5.95524e-06	Proliferating CD8+ T cells	MCM4
6.46768e-10	2.926	0.5	0.089	6.37002e-06	Proliferating CD8+ T cells	NCAPD3
7.10346e-10	4.20611	0.35	0.02	6.9962e-06	Proliferating CD8+ T cells	KIF23
8.97955e-10	3.41143	0.425	0.046	8.84396e-06	Proliferating CD8+ T cells	MASTL
9.93192e-10	4.51096	0.325	0.016	9.78195e-06	Proliferating CD8+ T cells	SPC24
1.39342e-09	4.73335	0.3	0.01	1.37238e-05	Proliferating CD8+ T cells	FEN1
1.57638e-09	2.29128	0.55	0.164	1.55257e-05	Proliferating CD8+ T cells	DNMT1
2.10269e-09	3.926	0.35	0.023	2.07094e-05	Proliferating CD8+ T cells	FBXO5
2.46212e-09	5.14839	0.275	0.007	2.42494e-05	Proliferating CD8+ T cells	E2F2
2.62134e-09	2.53696	0.525	0.145	2.58175e-05	Proliferating CD8+ T cells	MCM5
3.36741e-09	3.36657	0.4	0.043	3.31657e-05	Proliferating CD8+ T cells	CENPP
3.6108e-09	3.37851	0.35	0.056	3.55627e-05	Proliferating CD8+ T cells	HIST1H4C
3.65331e-09	4.28857	0.325	0.02	3.59815e-05	Proliferating CD8+ T cells	CDCA8
3.82134e-09	5.62644	0.25	0.003	3.76364e-05	Proliferating CD8+ T cells	SHCBP1
3.83842e-09	3.40244	0.425	0.062	3.78046e-05	Proliferating CD8+ T cells	H2AFX
3.94182e-09	4.004	0.35	0.026	3.8823e-05	Proliferating CD8+ T cells	SPAG5
4.73466e-09	2.45393	0.55	0.112	4.66316e-05	Proliferating CD8+ T cells	NCAPH2
5.08582e-09	3.48239	0.4	0.049	5.00902e-05	Proliferating CD8+ T cells	INCENP
5.40597e-09	4.41143	0.3	0.013	5.32434e-05	Proliferating CD8+ T cells	ZNF367
6.02506e-09	4.30451	0.3	0.013	5.93408e-05	Proliferating CD8+ T cells	CDCA7
8.45649e-09	1.58577	0.7	0.217	8.32879e-05	Proliferating CD8+ T cells	CXCL13
1.03622e-08	2.774	0.475	0.082	0.000102057	Proliferating CD8+ T cells	POLA1
1.10212e-08	3.004	0.4	0.046	0.000108548	Proliferating CD8+ T cells	CENPE
1.26344e-08	4.62644	0.275	0.01	0.000124436	Proliferating CD8+ T cells	POLE2
1.3813e-08	4.51096	0.275	0.01	0.000136044	Proliferating CD8+ T cells	DIAPH3
1.3813e-08	4.51096	0.275	0.01	0.000136044	Proliferating CD8+ T cells	CENPI
1.56734e-08	3.926	0.325	0.023	0.000154367	Proliferating CD8+ T cells	UBE2T
1.68158e-08	3.926	0.3	0.016	0.000165619	Proliferating CD8+ T cells	NCAPH
1.83838e-08	4.36657	0.3	0.02	0.000181062	Proliferating CD8+ T cells	E2F1
2.27062e-08	5.04148	0.25	0.007	0.000223633	Proliferating CD8+ T cells	HMMR
2.54087e-08	4.926	0.25	0.007	0.00025025	Proliferating CD8+ T cells	KIF14
2.61877e-08	4.83289	0.25	0.007	0.000257923	Proliferating CD8+ T cells	EXO1
2.71383e-08	4.80047	0.25	0.007	0.000267286	Proliferating CD8+ T cells	CDC6
3.22612e-08	2.66966	0.5	0.112	0.00031774	Proliferating CD8+ T cells	KIF22
3.42972e-08	3.23085	0.375	0.053	0.000337793	Proliferating CD8+ T cells	MLH1
3.76555e-08	4.02554	0.3	0.02	0.000370869	Proliferating CD8+ T cells	DLGAP5
4.17068e-08	2.57453	0.475	0.105	0.00041077	Proliferating CD8+ T cells	NCAPD2
4.64267e-08	4.02554	0.3	0.02	0.000457257	Proliferating CD8+ T cells	C21orf58
4.79741e-08	2.44057	0.5	0.115	0.000472497	Proliferating CD8+ T cells	DDX39A
5.13844e-08	4.18903	0.275	0.013	0.000506085	Proliferating CD8+ T cells	RFC3
5.20396e-08	3.73335	0.3	0.02	0.000512538	Proliferating CD8+ T cells	ZGRF1
6.38591e-08	1.96347	0.55	0.204	0.000628948	Proliferating CD8+ T cells	FAM111A
6.6297e-08	1.57236	0.675	0.217	0.000652959	Proliferating CD8+ T cells	PHF19
1.06529e-07	3.02554	0.35	0.039	0.0010492	Proliferating CD8+ T cells	ANAPC11
1.0868e-07	4.51096	0.25	0.01	0.00107039	Proliferating CD8+ T cells	CDCA3
1.19939e-07	4.38543	0.25	0.01	0.00118128	Proliferating CD8+ T cells	CCNE2
1.19939e-07	4.38543	0.25	0.01	0.00118128	Proliferating CD8+ T cells	CCNA2
1.30241e-07	3.64221	0.325	0.036	0.00128274	Proliferating CD8+ T cells	HIST1H2BH
1.38853e-07	3.20611	0.35	0.043	0.00136756	Proliferating CD8+ T cells	CCNF
1.39822e-07	3.926	0.3	0.026	0.0013771	Proliferating CD8+ T cells	TUBA1B
2.22823e-07	3.17393	0.35	0.043	0.00219459	Proliferating CD8+ T cells	SMC2
2.47809e-07	2.30451	0.475	0.122	0.00244067	Proliferating CD8+ T cells	PCNT
2.54542e-07	3.60407	0.3	0.03	0.00250698	Proliferating CD8+ T cells	AURKB
2.57536e-07	2.36961	0.4	0.069	0.00253647	Proliferating CD8+ T cells	MTHFD1
2.91204e-07	4.30451	0.25	0.013	0.00286806	Proliferating CD8+ T cells	CLSPN
2.91204e-07	4.30451	0.25	0.013	0.00286806	Proliferating CD8+ T cells	CDC45
2.91204e-07	4.30451	0.25	0.013	0.00286806	Proliferating CD8+ T cells	NEIL3
3.54453e-07	3.45651	0.3	0.026	0.00349101	Proliferating CD8+ T cells	CEP55
3.63487e-07	4.18903	0.25	0.013	0.00357998	Proliferating CD8+ T cells	KNL1
4.92671e-07	3.22556	0.325	0.036	0.00485232	Proliferating CD8+ T cells	POLH
5.50734e-07	2.54749	0.35	0.082	0.00542418	Proliferating CD8+ T cells	LSM4
5.9201e-07	3.46657	0.3	0.03	0.00583071	Proliferating CD8+ T cells	C1orf112
6.10927e-07	3.41143	0.3	0.03	0.00601702	Proliferating CD8+ T cells	GEN1
6.30696e-07	3.34104	0.275	0.023	0.00621172	Proliferating CD8+ T cells	KIF2C
1.19766e-06	3.926	0.25	0.02	0.0117957	Proliferating CD8+ T cells	PLK1
1.20308e-06	3.80047	0.25	0.016	0.0118492	Proliferating CD8+ T cells	SUV39H1
1.20308e-06	3.80047	0.25	0.016	0.0118492	Proliferating CD8+ T cells	BRCA1
1.65144e-06	3.01346	0.325	0.043	0.0162651	Proliferating CD8+ T cells	POLD3
1.65476e-06	3.16701	0.275	0.026	0.0162978	Proliferating CD8+ T cells	ACOT7
2.36601e-06	2.84354	0.325	0.056	0.0233029	Proliferating CD8+ T cells	POLD1
3.02663e-06	1.52745	0.625	0.224	0.0298093	Proliferating CD8+ T cells	MAT2A
3.06275e-06	3.57808	0.25	0.02	0.030165	Proliferating CD8+ T cells	FANCD2
3.32064e-06	3.05153	0.275	0.03	0.032705	Proliferating CD8+ T cells	MMS22L
3.73235e-06	2.38995	0.4	0.082	0.0367599	Proliferating CD8+ T cells	CARHSP1
3.7963e-06	3.30451	0.275	0.03	0.0373898	Proliferating CD8+ T cells	C19orf48
3.81776e-06	3.62644	0.25	0.023	0.0376011	Proliferating CD8+ T cells	MXD3
4.22865e-06	3.03291	0.3	0.039	0.041648	Proliferating CD8+ T cells	HMGXB4
4.22865e-06	3.03291	0.3	0.039	0.041648	Proliferating CD8+ T cells	IQGAP3
4.83842e-06	1.95917	0.475	0.125	0.0476536	Proliferating CD8+ T cells	CEP192

## Sheet: PRMS fibroblast clusters
(D) PRMS annotated fibroblast clusters: DEGs (LFC 1, pct 0.5,p-value <0.05)
p_val	avg_log2FC	pct.1	pct.2	p_val_adj	cluster	gene
3.88395e-64	1.90474	1	1	4.53878e-60	COL6A+ fibroblasts	COL1A2
3.23141e-59	1.79959	1	1	3.77622e-55	COL6A+ fibroblasts	COL1A1
6.70461e-56	1.69038	1	1	7.83501e-52	COL6A+ fibroblasts	COL3A1
1.70078e-53	1.83322	1	1	1.98753e-49	COL6A+ fibroblasts	SPARC
3.87122e-53	2.00407	0.993	0.99	4.52391e-49	COL6A+ fibroblasts	LRRC15
1.06257e-48	1.3873	1	1	1.24172e-44	COL6A+ fibroblasts	COL6A2
1.42788e-48	1.79599	1	1	1.66862e-44	COL6A+ fibroblasts	BGN
3.91762e-45	1.52919	1	0.99	4.57813e-41	COL6A+ fibroblasts	FBLN2
4.07903e-40	1.51574	1	0.99	4.76676e-36	COL6A+ fibroblasts	TIMP2
5.20667e-39	1.90929	1	0.99	6.08452e-35	COL6A+ fibroblasts	HTRA1
7.61044e-38	1.95904	1	1	8.89356e-34	COL6A+ fibroblasts	MMP2
2.1356e-36	1.74003	1	1	2.49567e-32	COL6A+ fibroblasts	MMP14
4.84093e-36	1.36064	1	1	5.65711e-32	COL6A+ fibroblasts	THY1
1.89419e-33	1.30645	1	0.99	2.21355e-29	COL6A+ fibroblasts	SERPINH1
3.68028e-33	1.06738	1	1	4.30078e-29	COL6A+ fibroblasts	COL6A3
1.34136e-32	1.31618	1	1	1.56751e-28	COL6A+ fibroblasts	C1S
2.47694e-32	1.36603	1	1	2.89455e-28	COL6A+ fibroblasts	FSTL1
3.86822e-30	1.46677	1	0.98	4.5204e-26	COL6A+ fibroblasts	LGALS1
2.36126e-29	1.82466	0.98	0.959	2.75937e-25	COL6A+ fibroblasts	ANGPTL2
3.86512e-28	1.48187	1	0.99	4.51678e-24	COL6A+ fibroblasts	IGFBP4
2.1321e-27	1.28091	0.993	0.98	2.49158e-23	COL6A+ fibroblasts	CD63
2.37294e-27	1.44517	0.987	0.969	2.77301e-23	COL6A+ fibroblasts	SERPING1
5.25556e-27	1.38449	1	1	6.14165e-23	COL6A+ fibroblasts	LUM
8.6651e-26	1.26903	1	1	1.0126e-21	COL6A+ fibroblasts	CTSB
9.70298e-26	1.91778	1	1	1.13389e-21	COL6A+ fibroblasts	SFRP2
3.86738e-25	2.1774	0.583	0.918	4.51942e-21	COL6A+ fibroblasts	COMP
4.59392e-25	1.25482	0.987	0.969	5.36846e-21	COL6A+ fibroblasts	SULF2
1.33507e-24	1.10309	1	1	1.56017e-20	COL6A+ fibroblasts	C1R
1.35745e-24	1.03985	1	1	1.58632e-20	COL6A+ fibroblasts	COL6A1
1.10015e-23	1.45159	0.947	0.959	1.28563e-19	COL6A+ fibroblasts	CHPF
1.3564e-23	1.21057	0.993	0.99	1.58508e-19	COL6A+ fibroblasts	FBLN1
3.73315e-23	1.17353	1	0.98	4.36256e-19	COL6A+ fibroblasts	PSAP
2.4839e-22	1.4525	0.907	0.939	2.90268e-18	COL6A+ fibroblasts	LGALS3BP
3.07371e-22	1.24063	0.993	0.99	3.59194e-18	COL6A+ fibroblasts	CTSK
3.59666e-22	1.3802	0.841	0.939	4.20306e-18	COL6A+ fibroblasts	MFAP4
1.09852e-21	1.21183	1	0.98	1.28373e-17	COL6A+ fibroblasts	MXRA5
1.46542e-20	1.20459	0.974	1	1.71249e-16	COL6A+ fibroblasts	LTBP2
2.78576e-20	1.03087	1	0.949	3.25544e-16	COL6A+ fibroblasts	TXNDC5
3.86225e-20	1.29919	0.993	1	4.51343e-16	COL6A+ fibroblasts	ISLR
7.50601e-20	1.35074	0.954	0.959	8.77152e-16	COL6A+ fibroblasts	OLFML2B
8.93432e-20	1.28704	0.947	0.959	1.04406e-15	COL6A+ fibroblasts	TMEM119
1.61222e-19	1.15243	1	0.98	1.88405e-15	COL6A+ fibroblasts	B2M
4.72177e-19	1.62129	0.96	0.939	5.51786e-15	COL6A+ fibroblasts	CD248
1.36247e-18	1.33171	0.861	0.867	1.59219e-14	COL6A+ fibroblasts	SDC1
2.99044e-18	1.53423	0.98	0.98	3.49463e-14	COL6A+ fibroblasts	PRSS23
3.30453e-17	2.01495	0.974	0.99	3.86167e-13	COL6A+ fibroblasts	MMP11
4.47095e-17	1.29416	0.94	1	5.22476e-13	COL6A+ fibroblasts	NBL1
2.73526e-16	1.00348	0.987	0.969	3.19642e-12	COL6A+ fibroblasts	CMTM3
2.99161e-16	1.09177	0.947	0.929	3.49599e-12	COL6A+ fibroblasts	CAVIN1
3.15533e-16	1.08744	0.954	0.929	3.68732e-12	COL6A+ fibroblasts	C1QTNF6
4.18613e-16	1.03144	0.974	0.949	4.89191e-12	COL6A+ fibroblasts	ACTG1
4.76612e-16	2.36337	0.523	0.061	5.56969e-12	COL6A+ fibroblasts	TMEM109
7.68521e-16	1.15274	0.96	0.949	8.98093e-12	COL6A+ fibroblasts	GPNMB
8.37811e-16	1.04139	0.987	0.949	9.79066e-12	COL6A+ fibroblasts	EMILIN1
1.11885e-15	1.01521	0.536	0.143	1.30748e-11	COL6A+ fibroblasts	ENO1
1.13246e-15	1.94109	0.583	0.102	1.32339e-11	COL6A+ fibroblasts	ZNF358
1.22321e-15	1.01227	0.967	0.949	1.42944e-11	COL6A+ fibroblasts	GRN
2.73203e-15	1.20607	0.934	0.888	3.19265e-11	COL6A+ fibroblasts	LY6E
4.99869e-15	2.20228	0.603	0.112	5.84147e-11	COL6A+ fibroblasts	S100A16
7.18123e-15	1.38869	0.583	0.143	8.39199e-11	COL6A+ fibroblasts	NCL
9.5938e-15	2.24138	0.517	0.071	1.12113e-10	COL6A+ fibroblasts	CNP
1.70591e-14	1.66383	0.98	0.959	1.99353e-10	COL6A+ fibroblasts	TIMP1
2.10475e-14	1.39652	0.755	0.796	2.45962e-10	COL6A+ fibroblasts	SUSD2
2.4064e-14	2.31882	0.556	0.092	2.81212e-10	COL6A+ fibroblasts	CHST14
3.69592e-14	1.05748	0.523	0.143	4.31905e-10	COL6A+ fibroblasts	TMED7
3.75174e-14	3.31176	0.503	0.061	4.38429e-10	COL6A+ fibroblasts	APOD
4.61572e-14	1.40778	0.623	0.163	5.39393e-10	COL6A+ fibroblasts	CTSO
6.58612e-14	1.42521	0.576	0.133	7.69654e-10	COL6A+ fibroblasts	MLEC
6.67631e-14	1.52315	0.556	0.122	7.80194e-10	COL6A+ fibroblasts	YWHAG
6.81919e-14	1.6412	0.536	0.704	7.96891e-10	COL6A+ fibroblasts	AQP1
8.11499e-14	2.24304	0.563	0.102	9.48318e-10	COL6A+ fibroblasts	RBM15B
8.60322e-14	1.0868	0.53	0.143	1.00537e-09	COL6A+ fibroblasts	SUN2
1.55642e-13	1.04212	0.868	0.857	1.81884e-09	COL6A+ fibroblasts	OLFML3
1.94763e-13	1.23136	0.53	0.133	2.276e-09	COL6A+ fibroblasts	JDP2
2.21453e-13	1.39315	0.762	0.847	2.5879e-09	COL6A+ fibroblasts	HTRA3
3.12931e-13	1.06579	0.987	0.959	3.65691e-09	COL6A+ fibroblasts	CD276
3.23878e-13	1.49082	0.762	0.735	3.78484e-09	COL6A+ fibroblasts	ASPN
3.59802e-13	1.07338	0.503	0.133	4.20465e-09	COL6A+ fibroblasts	AGPAT1
3.89101e-13	1.6422	0.503	0.102	4.54703e-09	COL6A+ fibroblasts	TMEM115
4.44973e-13	1.024	0.583	0.173	5.19995e-09	COL6A+ fibroblasts	PIGT
4.46505e-13	1.51926	0.536	0.122	5.21786e-09	COL6A+ fibroblasts	QSOX1
5.22176e-13	1.12524	0.563	0.163	6.10215e-09	COL6A+ fibroblasts	EMC4
7.43352e-13	1.28832	0.841	0.969	8.68681e-09	COL6A+ fibroblasts	IGFBP5
8.29802e-13	1.82527	0.781	0.939	9.69707e-09	COL6A+ fibroblasts	TIMP3
9.4756e-13	1.79481	0.596	0.143	1.10732e-08	COL6A+ fibroblasts	MANF
1.30864e-12	1.27753	0.583	0.163	1.52927e-08	COL6A+ fibroblasts	YWHAZ
1.35916e-12	1.61152	0.517	0.112	1.58831e-08	COL6A+ fibroblasts	PIK3R2
1.38262e-12	1.0367	0.96	0.99	1.61573e-08	COL6A+ fibroblasts	COL4A2
1.624e-12	1.39677	0.583	0.143	1.89781e-08	COL6A+ fibroblasts	XBP1
1.78748e-12	1.28009	0.517	0.122	2.08885e-08	COL6A+ fibroblasts	GAA
1.7947e-12	1.42693	0.556	0.143	2.09729e-08	COL6A+ fibroblasts	TMEM176A
1.85556e-12	1.93702	0.642	0.184	2.16841e-08	COL6A+ fibroblasts	CD81
2.13317e-12	1.25077	0.51	0.133	2.49283e-08	COL6A+ fibroblasts	CANT1
2.94121e-12	1.3274	0.695	0.235	3.4371e-08	COL6A+ fibroblasts	RNF187
2.9927e-12	1.08257	0.589	0.194	3.49727e-08	COL6A+ fibroblasts	CALM3
3.25651e-12	1.78511	0.583	0.143	3.80556e-08	COL6A+ fibroblasts	EVA1B
5.57755e-12	1.04373	0.556	0.173	6.51793e-08	COL6A+ fibroblasts	ECH1
7.22349e-12	1.5987	0.596	0.163	8.44137e-08	COL6A+ fibroblasts	LRP10
1.26199e-11	1.07338	0.503	0.143	1.47476e-07	COL6A+ fibroblasts	CUTA
1.26767e-11	1.80417	0.517	0.112	1.48139e-07	COL6A+ fibroblasts	TMED2
1.2976e-11	1.31093	0.775	0.612	1.51638e-07	COL6A+ fibroblasts	PDGFRL
1.38275e-11	1.7784	0.517	0.112	1.61589e-07	COL6A+ fibroblasts	C4orf3
1.42638e-11	1.47784	0.503	0.122	1.66687e-07	COL6A+ fibroblasts	PUF60
1.60937e-11	1.63006	0.523	0.122	1.88072e-07	COL6A+ fibroblasts	PLTP
1.74082e-11	1.46037	0.503	0.122	2.03432e-07	COL6A+ fibroblasts	FAM102A
1.93966e-11	1.18366	0.523	0.143	2.26668e-07	COL6A+ fibroblasts	CXXC5
2.21478e-11	1.30089	0.967	1	2.58819e-07	COL6A+ fibroblasts	COL4A1
2.39672e-11	1.14413	0.523	0.143	2.80081e-07	COL6A+ fibroblasts	VAMP5
3.12552e-11	1.77116	0.563	0.143	3.65249e-07	COL6A+ fibroblasts	CHMP4B
4.90778e-11	1.08257	0.583	0.194	5.73523e-07	COL6A+ fibroblasts	SZRD1
6.33363e-11	1.0232	0.55	0.184	7.40148e-07	COL6A+ fibroblasts	JAM3
7.16004e-11	1.97897	0.51	0.112	8.36722e-07	COL6A+ fibroblasts	PLAAT4
7.21715e-11	1.02838	0.51	0.163	8.43396e-07	COL6A+ fibroblasts	SORBS3
7.74145e-11	1.6667	0.623	0.194	9.04666e-07	COL6A+ fibroblasts	LOX
7.86262e-11	1.22976	0.828	0.663	9.18826e-07	COL6A+ fibroblasts	TSKU
8.19787e-11	2.19393	0.53	0.122	9.58003e-07	COL6A+ fibroblasts	GBA
1.06108e-10	1.36499	0.543	0.153	1.23998e-06	COL6A+ fibroblasts	SERP1
1.2235e-10	1.03581	0.576	0.194	1.42978e-06	COL6A+ fibroblasts	DCHS1
1.33299e-10	1.30829	0.576	0.173	1.55773e-06	COL6A+ fibroblasts	EPHX1
1.46055e-10	1.81294	0.603	0.184	1.7068e-06	COL6A+ fibroblasts	RCN1
1.59239e-10	1.28651	0.51	0.143	1.86086e-06	COL6A+ fibroblasts	HSPA5
1.87674e-10	1.45159	0.649	0.224	2.19316e-06	COL6A+ fibroblasts	VKORC1
3.04359e-10	1.04468	0.775	0.908	3.55674e-06	COL6A+ fibroblasts	TAGLN
3.55491e-10	1.27753	0.503	0.143	4.15427e-06	COL6A+ fibroblasts	KLF10
3.59215e-10	1.56497	0.642	0.224	4.19778e-06	COL6A+ fibroblasts	NME2
3.71531e-10	1.55563	0.642	0.224	4.34171e-06	COL6A+ fibroblasts	ARF1
5.58385e-10	2.03081	0.576	0.184	6.52529e-06	COL6A+ fibroblasts	OLFML1
5.82976e-10	1.48781	0.517	0.143	6.81266e-06	COL6A+ fibroblasts	TMED10
6.24406e-10	1.28777	0.669	0.255	7.29681e-06	COL6A+ fibroblasts	NOP53
6.91302e-10	1.78381	0.649	0.276	8.07855e-06	COL6A+ fibroblasts	RAB5C
7.37144e-10	1.40379	0.722	0.327	8.61427e-06	COL6A+ fibroblasts	ITM2B
1.08297e-09	1.08391	0.874	0.959	1.26556e-05	COL6A+ fibroblasts	MAFB
1.15193e-09	1.1621	0.841	0.898	1.34615e-05	COL6A+ fibroblasts	COL15A1
1.28825e-09	1.71129	0.51	0.133	1.50545e-05	COL6A+ fibroblasts	PCDHGC3
1.99473e-09	1.10902	0.543	0.184	2.33104e-05	COL6A+ fibroblasts	CTSD
2.32542e-09	1.17808	0.543	0.184	2.71749e-05	COL6A+ fibroblasts	FSCN1
2.64533e-09	1.30475	0.503	0.153	3.09133e-05	COL6A+ fibroblasts	TWF2
3.23496e-09	1.38396	0.695	0.306	3.78037e-05	COL6A+ fibroblasts	FMOD
3.47882e-09	1.5244	0.656	0.265	4.06534e-05	COL6A+ fibroblasts	PDIA6
3.65192e-09	1.63088	0.675	0.418	4.26764e-05	COL6A+ fibroblasts	COL10A1
4.64621e-09	1.29161	0.762	0.418	5.42956e-05	COL6A+ fibroblasts	LAPTM4A
4.77497e-09	1.00754	0.874	0.929	5.58003e-05	COL6A+ fibroblasts	NOTCH3
6.88489e-09	2.06012	0.662	0.357	8.04569e-05	COL6A+ fibroblasts	ISG15
9.25613e-09	1.08257	0.543	0.194	0.000108167	COL6A+ fibroblasts	DDB1
1.24078e-08	1.23294	0.53	0.173	0.000144998	COL6A+ fibroblasts	CDIPT
1.3201e-08	1.29569	0.675	0.296	0.000154267	COL6A+ fibroblasts	UBA52
1.37231e-08	1.02998	0.563	0.214	0.000160368	COL6A+ fibroblasts	ALDH18A1
1.42305e-08	1.10566	0.53	0.184	0.000166297	COL6A+ fibroblasts	POR
1.52406e-08	1.2103	0.589	0.214	0.000178102	COL6A+ fibroblasts	IRF2BPL
1.80321e-08	2.44448	0.53	0.194	0.000210723	COL6A+ fibroblasts	EGFL6
1.9221e-08	1.44108	0.682	0.327	0.000224617	COL6A+ fibroblasts	PRNP
2.43094e-08	1.02975	0.596	0.235	0.00028408	COL6A+ fibroblasts	COPZ2
2.80243e-08	1.55318	0.656	0.316	0.000327492	COL6A+ fibroblasts	ENG
4.54059e-08	1.18989	0.503	0.173	0.000530613	COL6A+ fibroblasts	DNAJB11
7.3367e-08	1.29058	0.609	0.245	0.000857367	COL6A+ fibroblasts	CYBA
7.67509e-08	1.17195	0.728	0.388	0.000896911	COL6A+ fibroblasts	TMED9
8.84103e-08	1.52605	0.649	0.408	0.00103316	COL6A+ fibroblasts	BST2
1.70401e-07	1.04529	0.728	0.857	0.00199131	COL6A+ fibroblasts	C3
2.07009e-07	1.62206	0.536	0.194	0.0024191	COL6A+ fibroblasts	IFI27
2.84359e-07	1.78293	0.556	0.276	0.00332302	COL6A+ fibroblasts	SPOCK1
2.92684e-07	1.34431	0.656	0.378	0.00342031	COL6A+ fibroblasts	RAB31
3.23848e-07	1.29488	0.556	0.214	0.00378449	COL6A+ fibroblasts	MN1
4.59304e-07	1.06352	0.682	0.337	0.00536743	COL6A+ fibroblasts	SDC3
4.90115e-07	1.05438	0.755	0.5	0.00572748	COL6A+ fibroblasts	EID1
5.31599e-07	1.13769	0.543	0.214	0.00621227	COL6A+ fibroblasts	CLSTN1
8.01858e-07	1.11584	0.695	0.367	0.00937052	COL6A+ fibroblasts	MGAT1
8.52205e-07	1.02838	0.656	0.316	0.00995887	COL6A+ fibroblasts	SLIT3
8.62242e-07	1.32532	0.503	0.184	0.0100762	COL6A+ fibroblasts	TMEM204
1.44419e-06	1.0232	0.523	0.214	0.0168768	COL6A+ fibroblasts	KDELR2
1.44424e-06	1.04768	0.695	0.367	0.0168773	COL6A+ fibroblasts	IMPAD1
1.60719e-06	1.3066	0.642	0.337	0.0187816	COL6A+ fibroblasts	FBLN7
1.72674e-06	1.24255	0.636	0.316	0.0201787	COL6A+ fibroblasts	TPM4
2.63354e-06	1.72366	0.503	0.204	0.0307756	COL6A+ fibroblasts	CILP
3.01501e-06	1.14347	0.629	0.306	0.0352334	COL6A+ fibroblasts	CD82
3.88387e-06	1.0784	0.722	0.439	0.0453869	COL6A+ fibroblasts	SELENOM
3.94286e-06	1.05438	0.556	0.245	0.0460762	COL6A+ fibroblasts	STOM
2.17087e-41	2.09456	1	0.828	2.53688e-37	ARGLU+ fibroblasts	CCNL2
8.9796e-35	2.05433	1	0.788	1.04936e-30	ARGLU+ fibroblasts	ARGLU1
7.12216e-33	1.88951	0.99	0.768	8.32295e-29	ARGLU+ fibroblasts	LENG8
1.32071e-32	1.61144	1	0.98	1.54339e-28	ARGLU+ fibroblasts	VMP1
2.9088e-30	1.85051	1	0.828	3.39923e-26	ARGLU+ fibroblasts	WSB1
5.80518e-27	1.67027	1	0.781	6.78394e-23	ARGLU+ fibroblasts	ANKRD10
7.27573e-27	2.21864	0.98	0.55	8.50242e-23	ARGLU+ fibroblasts	RSRP1
6.1766e-23	1.82688	0.99	0.887	7.21798e-19	ARGLU+ fibroblasts	KLF6
1.53461e-21	1.60057	0.99	0.795	1.79334e-17	ARGLU+ fibroblasts	GLI3
7.19382e-21	1.48436	0.959	0.861	8.4067e-17	ARGLU+ fibroblasts	FNDC3B
3.1104e-19	2.06332	0.929	0.477	3.63481e-15	ARGLU+ fibroblasts	FAM118A
3.43511e-19	1.88176	0.694	0.47	4.01426e-15	ARGLU+ fibroblasts	HNRNPDL
5.48295e-18	1.74631	0.867	0.523	6.40738e-14	ARGLU+ fibroblasts	SRRM2
6.1724e-18	1.85782	0.949	0.689	7.21307e-14	ARGLU+ fibroblasts	PRKG1
8.70316e-18	1.31736	0.99	0.894	1.01705e-13	ARGLU+ fibroblasts	SEPTIN11
2.20099e-17	1.51395	0.898	0.656	2.57208e-13	ARGLU+ fibroblasts	SNRNP70
2.49491e-17	1.81364	0.908	0.517	2.91556e-13	ARGLU+ fibroblasts	ADAM33
2.87086e-17	2.03204	0.724	0.404	3.35488e-13	ARGLU+ fibroblasts	LUC7L
3.25163e-17	1.66217	0.531	0.397	3.79985e-13	ARGLU+ fibroblasts	POFUT2
4.20527e-17	2.02224	0.724	0.411	4.91428e-13	ARGLU+ fibroblasts	GABBR1
4.29852e-17	1.82474	0.786	0.497	5.02325e-13	ARGLU+ fibroblasts	ZRANB2
5.70956e-17	2.16946	0.959	0.642	6.6722e-13	ARGLU+ fibroblasts	TSC22D3
1.26709e-16	1.89378	0.816	0.457	1.48073e-12	ARGLU+ fibroblasts	RBM6
2.01986e-16	1.45133	0.949	0.755	2.36041e-12	ARGLU+ fibroblasts	HNRNPA2B1
9.16783e-16	1.76235	0.735	0.503	1.07135e-11	ARGLU+ fibroblasts	N4BP2L2
1.35482e-15	1.63777	0.796	0.47	1.58325e-11	ARGLU+ fibroblasts	RNF115
1.67211e-15	1.59374	0.918	0.57	1.95402e-11	ARGLU+ fibroblasts	SETD5
2.56723e-15	1.54494	0.898	0.583	3.00007e-11	ARGLU+ fibroblasts	DNM1
2.65269e-15	1.57736	0.949	0.636	3.09994e-11	ARGLU+ fibroblasts	PCED1A
3.46475e-15	1.72523	0.878	0.603	4.04891e-11	ARGLU+ fibroblasts	TTLL3
3.48987e-15	1.95608	0.806	0.404	4.07827e-11	ARGLU+ fibroblasts	SETBP1
6.77291e-15	1.29165	0.99	0.887	7.91482e-11	ARGLU+ fibroblasts	CIRBP
7.0349e-15	1.56295	1	0.954	8.22099e-11	ARGLU+ fibroblasts	CCN1
8.65219e-15	1.64162	0.52	0.397	1.01109e-10	ARGLU+ fibroblasts	MAST2
9.96436e-15	1.73473	0.857	0.523	1.16444e-10	ARGLU+ fibroblasts	LUC7L2
1.05779e-14	1.53651	0.898	0.682	1.23613e-10	ARGLU+ fibroblasts	MAT2A
1.23942e-14	1.66878	0.857	0.55	1.44838e-10	ARGLU+ fibroblasts	PILRB
2.22707e-14	1.86945	0.571	0.338	2.60256e-10	ARGLU+ fibroblasts	FER
3.25679e-14	1.21436	0.98	0.795	3.80589e-10	ARGLU+ fibroblasts	PLXDC1
4.28379e-14	1.33631	0.969	0.682	5.00604e-10	ARGLU+ fibroblasts	LUC7L3
4.99189e-14	1.11846	1	0.94	5.83352e-10	ARGLU+ fibroblasts	RUNX1
6.59227e-14	1.60274	0.684	0.497	7.70372e-10	ARGLU+ fibroblasts	BTBD19
7.91942e-14	1.62369	0.622	0.417	9.25463e-10	ARGLU+ fibroblasts	STAG1
8.05721e-14	1.48453	0.52	0.424	9.41566e-10	ARGLU+ fibroblasts	JMJD1C
9.19792e-14	1.60599	0.827	0.543	1.07487e-09	ARGLU+ fibroblasts	ARFGAP1
1.04079e-13	1.74209	0.51	0.377	1.21627e-09	ARGLU+ fibroblasts	TYK2
1.23239e-13	1.66251	0.745	0.49	1.44018e-09	ARGLU+ fibroblasts	MDM4
1.36974e-13	1.49333	0.98	0.834	1.60068e-09	ARGLU+ fibroblasts	PDLIM7
2.08921e-13	1.48788	0.776	0.57	2.44145e-09	ARGLU+ fibroblasts	DYNC1LI2
4.72946e-13	1.61538	0.622	0.417	5.52685e-09	ARGLU+ fibroblasts	RUFY3
5.14293e-13	2.02059	0.531	0.298	6.01003e-09	ARGLU+ fibroblasts	TTC14
5.30751e-13	1.58187	0.531	0.344	6.20236e-09	ARGLU+ fibroblasts	MYO15B
6.53249e-13	1.86277	0.673	0.364	7.63387e-09	ARGLU+ fibroblasts	DMTF1
8.80554e-13	1.60133	0.52	0.338	1.02902e-08	ARGLU+ fibroblasts	SRSF5
1.02974e-12	1.41139	0.898	0.642	1.20335e-08	ARGLU+ fibroblasts	RNF213
1.5266e-12	1.32413	0.51	0.483	1.78398e-08	ARGLU+ fibroblasts	CTIF
1.74885e-12	1.7125	0.5	0.344	2.04371e-08	ARGLU+ fibroblasts	L3HYPDH
1.79787e-12	1.24819	0.949	0.748	2.10099e-08	ARGLU+ fibroblasts	MAP4
1.84017e-12	1.40279	0.51	0.411	2.15042e-08	ARGLU+ fibroblasts	KMT2C
2.03239e-12	1.60874	0.643	0.43	2.37505e-08	ARGLU+ fibroblasts	PNISR
3.11734e-12	1.42278	0.653	0.457	3.64292e-08	ARGLU+ fibroblasts	RABGAP1L
3.72684e-12	1.34166	0.582	0.523	4.35519e-08	ARGLU+ fibroblasts	PXN
3.83398e-12	1.39291	0.776	0.55	4.48039e-08	ARGLU+ fibroblasts	DMWD
3.94759e-12	1.72323	0.633	0.377	4.61315e-08	ARGLU+ fibroblasts	NKTR
3.97445e-12	1.46729	0.51	0.384	4.64455e-08	ARGLU+ fibroblasts	MTG1
4.17661e-12	1.45221	0.745	0.51	4.88078e-08	ARGLU+ fibroblasts	OGA
4.54494e-12	1.58305	0.622	0.417	5.31122e-08	ARGLU+ fibroblasts	ACAP3
8.20763e-12	1.66809	0.52	0.331	9.59143e-08	ARGLU+ fibroblasts	FNBP4
9.04089e-12	1.4753	0.786	0.483	1.05652e-07	ARGLU+ fibroblasts	OGT
1.65266e-11	1.60433	0.541	0.377	1.9313e-07	ARGLU+ fibroblasts	TMEM259
1.69597e-11	1.48994	0.612	0.444	1.98191e-07	ARGLU+ fibroblasts	TCERG1
1.71086e-11	1.7631	0.5	0.351	1.99931e-07	ARGLU+ fibroblasts	ATP10A
1.76705e-11	1.64754	0.735	0.503	2.06497e-07	ARGLU+ fibroblasts	RFX8
2.08758e-11	1.52513	0.663	0.47	2.43954e-07	ARGLU+ fibroblasts	MOV10
2.89698e-11	1.23169	0.837	0.649	3.38541e-07	ARGLU+ fibroblasts	FARP1
3.03011e-11	1.51589	0.786	0.536	3.54098e-07	ARGLU+ fibroblasts	TRA2A
3.14545e-11	1.07179	1	0.815	3.67577e-07	ARGLU+ fibroblasts	STAT2
3.35516e-11	2.21306	0.633	0.358	3.92084e-07	ARGLU+ fibroblasts	FGF7
3.72655e-11	1.47395	0.51	0.384	4.35485e-07	ARGLU+ fibroblasts	ZFC3H1
3.78886e-11	1.55265	0.959	0.669	4.42766e-07	ARGLU+ fibroblasts	DUSP1
3.89226e-11	1.5264	0.592	0.424	4.54849e-07	ARGLU+ fibroblasts	FLCN
5.12682e-11	1.41823	0.714	0.517	5.99121e-07	ARGLU+ fibroblasts	NISCH
7.11847e-11	1.28489	0.5	0.404	8.31864e-07	ARGLU+ fibroblasts	CELF1
8.21724e-11	1.36383	0.867	0.649	9.60266e-07	ARGLU+ fibroblasts	ARMC9
8.33972e-11	1.38746	0.551	0.457	9.7458e-07	ARGLU+ fibroblasts	TIA1
8.75482e-11	1.50674	0.755	0.563	1.02309e-06	ARGLU+ fibroblasts	FUBP1
1.19147e-10	1.37196	0.878	0.642	1.39235e-06	ARGLU+ fibroblasts	PPFIBP1
1.33163e-10	1.336	0.898	0.669	1.55615e-06	ARGLU+ fibroblasts	AKAP13
1.47533e-10	1.49393	0.561	0.417	1.72407e-06	ARGLU+ fibroblasts	STX16
1.81112e-10	1.40688	0.806	0.536	2.11647e-06	ARGLU+ fibroblasts	VPS13B
1.88727e-10	1.4013	0.551	0.417	2.20547e-06	ARGLU+ fibroblasts	STXBP5
1.98717e-10	1.38481	0.827	0.55	2.32221e-06	ARGLU+ fibroblasts	MICALL2
2.55257e-10	1.73332	0.52	0.298	2.98293e-06	ARGLU+ fibroblasts	ATP9B
3.11701e-10	1.44083	0.551	0.391	3.64254e-06	ARGLU+ fibroblasts	SIN3B
3.52898e-10	1.57123	0.735	0.483	4.12397e-06	ARGLU+ fibroblasts	TWIST1
3.72979e-10	1.46966	0.52	0.391	4.35864e-06	ARGLU+ fibroblasts	ZNF83
3.98348e-10	1.58163	0.612	0.411	4.6551e-06	ARGLU+ fibroblasts	CACNA1C
4.37889e-10	1.23603	0.5	0.417	5.11717e-06	ARGLU+ fibroblasts	SPG7
7.25846e-10	1.16659	0.694	0.563	8.48224e-06	ARGLU+ fibroblasts	SRSF4
1.30284e-09	1.43983	0.857	0.497	1.5225e-05	ARGLU+ fibroblasts	GEM
1.34559e-09	1.43105	0.765	0.404	1.57246e-05	ARGLU+ fibroblasts	CADPS
1.4453e-09	1.18557	0.571	0.503	1.68897e-05	ARGLU+ fibroblasts	RBM33
2e-09	1.24227	0.561	0.477	2.33721e-05	ARGLU+ fibroblasts	HGS
2.517e-09	1.09082	0.959	0.821	2.94137e-05	ARGLU+ fibroblasts	ST5
2.65732e-09	1.46533	0.582	0.437	3.10534e-05	ARGLU+ fibroblasts	CREBZF
3.12492e-09	1.16061	0.867	0.675	3.65178e-05	ARGLU+ fibroblasts	SLC12A4
3.59076e-09	1.00702	0.551	0.53	4.19617e-05	ARGLU+ fibroblasts	EHMT1
3.64976e-09	1.32996	0.704	0.51	4.26511e-05	ARGLU+ fibroblasts	RHOBTB3
3.92086e-09	1.07724	0.969	0.762	4.58192e-05	ARGLU+ fibroblasts	DDX5
3.95735e-09	1.073	0.806	0.669	4.62456e-05	ARGLU+ fibroblasts	FAM114A1
4.42306e-09	1.58259	0.52	0.404	5.16879e-05	ARGLU+ fibroblasts	SHFL
5.25204e-09	1.21942	0.867	0.669	6.13753e-05	ARGLU+ fibroblasts	ACADVL
6.26355e-09	1.16952	0.745	0.589	7.31958e-05	ARGLU+ fibroblasts	ANAPC5
6.49029e-09	1.25446	0.786	0.596	7.58455e-05	ARGLU+ fibroblasts	UBA7
6.49584e-09	1.04155	0.663	0.57	7.59104e-05	ARGLU+ fibroblasts	USP34
6.72607e-09	1.10206	0.643	0.53	7.86008e-05	ARGLU+ fibroblasts	FUS
7.77967e-09	1.0581	0.551	0.51	9.09133e-05	ARGLU+ fibroblasts	MYO9B
8.39999e-09	1.43661	0.684	0.483	9.81623e-05	ARGLU+ fibroblasts	KLC1
1.01254e-08	1.24773	0.5	0.371	0.000118326	ARGLU+ fibroblasts	RSRC2
1.10728e-08	1.14251	0.929	0.689	0.000129396	ARGLU+ fibroblasts	TRIM22
1.15805e-08	1.51004	0.571	0.424	0.000135329	ARGLU+ fibroblasts	SLC7A6
1.25036e-08	1.07068	0.878	0.728	0.000146117	ARGLU+ fibroblasts	ATN1
1.38042e-08	1.16225	0.878	0.642	0.000161315	ARGLU+ fibroblasts	EVC
1.4624e-08	1.18884	0.867	0.656	0.000170897	ARGLU+ fibroblasts	WNK1
1.76196e-08	1.2355	0.765	0.563	0.000205902	ARGLU+ fibroblasts	PLAGL1
2.25472e-08	1.29589	0.633	0.517	0.000263487	ARGLU+ fibroblasts	DDX17
2.32102e-08	1.19725	0.745	0.53	0.000271234	ARGLU+ fibroblasts	SUGP2
2.39405e-08	1.33366	0.796	0.53	0.000279769	ARGLU+ fibroblasts	NFATC4
2.67947e-08	1.34952	0.52	0.464	0.000313123	ARGLU+ fibroblasts	MMP19
3.24248e-08	1.15738	0.602	0.49	0.000378916	ARGLU+ fibroblasts	INTS11
4.59346e-08	1.22747	0.673	0.55	0.000536791	ARGLU+ fibroblasts	BNC2
5.06713e-08	1.27925	0.633	0.464	0.000592145	ARGLU+ fibroblasts	RBM25
6.58963e-08	1.10912	0.867	0.709	0.000770064	ARGLU+ fibroblasts	PDZRN3
7.08085e-08	1.04996	0.531	0.444	0.000827469	ARGLU+ fibroblasts	CALCOCO2
7.54772e-08	1.19938	0.612	0.464	0.000882027	ARGLU+ fibroblasts	FAM193B
8.59259e-08	1.30722	0.571	0.457	0.00100413	ARGLU+ fibroblasts	CHD3
8.84545e-08	1.08185	0.908	0.728	0.00103368	ARGLU+ fibroblasts	MYOF
8.88156e-08	1.33681	0.694	0.517	0.0010379	ARGLU+ fibroblasts	OSMR
8.94032e-08	1.30819	0.51	0.384	0.00104477	ARGLU+ fibroblasts	APPL2
9.61659e-08	1.284	0.776	0.57	0.0011238	ARGLU+ fibroblasts	GSDMD
9.97792e-08	1.03575	0.592	0.536	0.00116602	ARGLU+ fibroblasts	ZNF532
1.09137e-07	1.1223	0.571	0.47	0.00127537	ARGLU+ fibroblasts	GNAQ
1.12112e-07	1.14812	0.745	0.583	0.00131014	ARGLU+ fibroblasts	EVL
1.23451e-07	1.00464	0.888	0.656	0.00144265	ARGLU+ fibroblasts	MACF1
1.5393e-07	1.24161	0.582	0.437	0.00179882	ARGLU+ fibroblasts	TRIM38
1.55753e-07	1.10227	0.898	0.709	0.00182013	ARGLU+ fibroblasts	TNS3
1.5981e-07	1.15975	0.592	0.483	0.00186754	ARGLU+ fibroblasts	UACA
1.67387e-07	1.03608	0.724	0.603	0.00195609	ARGLU+ fibroblasts	ZSWIM8
1.83631e-07	1.14216	0.643	0.51	0.00214592	ARGLU+ fibroblasts	ASXL1
1.93825e-07	1.38608	0.714	0.483	0.00226504	ARGLU+ fibroblasts	XAF1
2.03968e-07	1.13717	0.653	0.503	0.00238357	ARGLU+ fibroblasts	DST
2.13587e-07	1.19668	0.663	0.53	0.00249598	ARGLU+ fibroblasts	GDI1
2.19939e-07	1.09687	0.765	0.57	0.0025702	ARGLU+ fibroblasts	CDK5RAP3
2.2396e-07	1.19306	0.724	0.51	0.0026172	ARGLU+ fibroblasts	PWWP3A
2.74673e-07	1.03002	0.776	0.649	0.00320983	ARGLU+ fibroblasts	FOXP1
3.44322e-07	1.00479	0.643	0.576	0.00402375	ARGLU+ fibroblasts	ANKLE2
4.02291e-07	1.11609	0.684	0.523	0.00470117	ARGLU+ fibroblasts	LPP
4.10806e-07	1.08313	0.776	0.589	0.00480068	ARGLU+ fibroblasts	TTC3
5.29084e-07	1.0475	0.684	0.563	0.00618287	ARGLU+ fibroblasts	MARCH7
7.99816e-07	1.21871	0.724	0.503	0.00934665	ARGLU+ fibroblasts	GOPC
8.67177e-07	1.20233	0.939	0.695	0.0101338	ARGLU+ fibroblasts	GBP1
1.0217e-06	1.10174	0.541	0.483	0.0119396	ARGLU+ fibroblasts	ARID5B
1.14048e-06	1.19138	0.561	0.457	0.0133277	ARGLU+ fibroblasts	PRDM2
2.1767e-06	1.00221	0.878	0.642	0.025437	ARGLU+ fibroblasts	FAM20A
3.41177e-06	1.00384	0.602	0.543	0.03987	ARGLU+ fibroblasts	CHST11
