# Supplementary material for: Single-Cell Sequencing Reveals Novel Tumor Populations and Their Interplay with the Immune Microenvironment in a Pleomorphic Rhabdomyosarcoma
Source: Int J Mol Sci. 2025 Nov 26;26(23):11420. doi: 10.3390/ijms262311420 (PMC12692514; doi:10.3390/ijms262311420)
Supplement: Supplementary file 1 [file ijms-26-11420-s001.zip › Supplementary Table S3. QC metrics, identification of tumor cells, cell counts, and sensitivity checks..xlsx]

## Sheet: QC metrics
QC metrics:
CellType	median_nFeature	median_nCount	median_percent_mt
Tumor cells	3675	7551	0.79919
Macrophages	1636.5	2611.5	0.693106
Endothelial cells	1878	3080	0.654704
Fibroblasts	2601	6976	0.403483
Prolifirating Tumor cells	4799.5	11025.5	0.816928
VSMCs	1657	2836	0.411941
Mesenchymal stem-like cells	1367	1902.5	0.603849
T cells	986.5	1251	0.633671
QC metrics, violin plots:

## Sheet: Validation of tumor vs TME 
Aneuploidy per cell cluster (15 unannotated initial clusters):
Scevan	Cluster 1	Cluster 2	Cluster 3	Cluster 4	Cluster 5	Cluster 6	Cluster 7	Cluster 8	Cluster 9	Cluster 10	Cluster 11	Cluster 12	Cluster 13	Cluster 14	Cluster 15
Filtered cells	0	15	1	23	63	14	31	0	0	13	1	0	2	3	19
Normal cells	6	167	27	268	194	72	109	162	4	74	86	0	76	66	16
Aneuploid/tumor cells	533	257	352	0	0	203	38	0	121	0	0	83	0	0	0
Total:	539	424	379	268	194	275	147	162	125	74	86	83	76	66	16
Aneuploid cell percentage	0.988868	0.606132	0.92876	0	0	0.738182	0.258503	0	0.968	0	0	1	0	0	0
		- Tumor cell clusters			- Normal cell clusters
PRMS CNV heatmap by cluster:

## Sheet: Cell counts
Seurat clusters:
Seurat cluster	Number of cells	Percentage
1	539	0.173927
2	439	0.141659
3	380	0.12262
4	291	0.0939013
5	257	0.08293
6	289	0.0932559
7	178	0.0574379
8	162	0.0522749
9	125	0.0403356
10	87	0.0280736
11	87	0.0280736
12	83	0.0267828
13	78	0.0251694
14	69	0.0222652
15	35	0.011294
Total:	3099
Cluster annotation:
CellType	Number of cells	Percentage
Tumor cells	1475	0.47596
Macrophages	326	0.105195
Endothelial cells	69	0.0222652
Fibroblasts	249	0.0803485
Prolifirating Tumor cells	380	0.12262
VSMCs	78	0.0251694
Mesenchymal stem-like cells	178	0.0574379
T cells	344	0.111004
Total:	3099
Tumor cluster reclusterization and annotation:
Cell Type	Number of cells	Percentage
LENG8+ TC	241	0.151477
Proliferating TC	337	0.211816
MEST+ TC	339	0.213074
Fibroblast-like TC	287	0.18039
Myocyte-like TC	191	0.12005
RSPO3+ TC	40	0.0251414
S phase TC	135	0.0848523
Proliferating myoblast-like TC	21	0.0131992
Total:	1591
T cell reclusterization and annotation:
CellType	Number of cells	Percentage
Cytotoxic CD8+ T cells	131	0.380814
Proliferating CD8+ T cells	40	0.116279
IL7R+ T cells	88	0.255814
CD4+ T reg cells	69	0.200581
CD4+ T cells	16	0.0465116
Total:	344

## Sheet: CellChat DEG threshold analysis
The effect of the DEG thresholds (minimum cell percentage cutoff, log fold change cutoff) on top 10 interactions in CellChat
Jaccard index heatmap, indicating how the minimum cell percentage cutoff and the log fold change cutoff influence top interactions in CellChat
Jaccard_results:						Top interaction comparisons for different DEG thresholds (minimum cell percentage cutoff, log fold change cutoff)
Combination1	Combination2	Jaccard				combination	top_pathways
p0.01_fc_0.1_expr0.1_pct cells	p0.01_fc_0.1_expr0.1_pct cells	1				p0.01_fc_0.1_expr_0.1_pct cells	COLLAGEN, LAMININ, FN1, CD99, APP, MK, THBS, GAP, PTN, CXCL
p0.05_fc_0.1_expr0.1_pct cells	p0.01_fc_0.1_expr0.1_pct cells	1				p0.05_fc_0.1_expr_0.1_pct cells	COLLAGEN, LAMININ, FN1, CD99, APP, MK, THBS, GAP, PTN, CXCL
p0.01_fc_0.25_expr0.1_pct cells	p0.01_fc_0.1_expr0.1_pct cells	1				p0.01_fc_0.25_expr_0.1_pct cells	COLLAGEN, LAMININ, FN1, CD99, APP, MK, GAP, PTN, THBS, CXCL
p0.05_fc_0.25_expr0.1_pct cells	p0.01_fc_0.1_expr0.1_pct cells	1				p0.05_fc_0.25_expr_0.1_pct cells	COLLAGEN, LAMININ, FN1, CD99, APP, MK, THBS, GAP, PTN, CXCL
p0.01_fc_0.5_expr0.1_pct cells	p0.01_fc_0.1_expr0.1_pct cells	0.666667				p0.01_fc_0.5_expr_0.1_pct cells	COLLAGEN, FN1, LAMININ, APP, GAP, MK, CD99, PTN, ADGRE, GRN
p0.05_fc_0.5_expr0.1_pct cells	p0.01_fc_0.1_expr0.1_pct cells	0.666667				p0.05_fc_0.5_expr_0.1_pct cells	COLLAGEN, FN1, LAMININ, APP, GAP, MK, CD99, PTN, ADGRE, GRN
p0.01_fc_1_expr0.1_pct cells	p0.01_fc_0.1_expr0.1_pct cells	0.428571				p0.01_fc_1_expr_0.1_pct cells	COLLAGEN, APP, FN1, LAMININ, MK, GAP, ADGRE, NCAM, THY1, MMP
p0.05_fc_1_expr0.1_pct cells	p0.01_fc_0.1_expr0.1_pct cells	0.428571				p0.05_fc_1_expr_0.1_pct cells	COLLAGEN, APP, FN1, LAMININ, MK, GAP, ADGRE, NCAM, THY1, MMP
p0.01_fc_0.1_expr0.25_pct cells	p0.01_fc_0.1_expr0.1_pct cells	1				p0.01_fc_0.1_expr_0.25_pct cells	COLLAGEN, LAMININ, FN1, CD99, APP, MK, THBS, GAP, PTN, CXCL
p0.05_fc_0.1_expr0.25_pct cells	p0.01_fc_0.1_expr0.1_pct cells	1				p0.05_fc_0.1_expr_0.25_pct cells	COLLAGEN, LAMININ, FN1, CD99, APP, MK, THBS, GAP, PTN, CXCL
p0.01_fc_0.25_expr0.25_pct cells	p0.01_fc_0.1_expr0.1_pct cells	1				p0.01_fc_0.25_expr_0.25_pct cells	COLLAGEN, LAMININ, FN1, CD99, APP, MK, GAP, PTN, THBS, CXCL
p0.05_fc_0.25_expr0.25_pct cells	p0.01_fc_0.1_expr0.1_pct cells	1				p0.05_fc_0.25_expr_0.25_pct cells	COLLAGEN, LAMININ, FN1, CD99, APP, MK, THBS, GAP, PTN, CXCL
p0.01_fc_0.5_expr0.25_pct cells	p0.01_fc_0.1_expr0.1_pct cells	0.666667				p0.01_fc_0.5_expr_0.25_pct cells	COLLAGEN, FN1, LAMININ, APP, GAP, MK, CD99, PTN, ADGRE, GRN
p0.05_fc_0.5_expr0.25_pct cells	p0.01_fc_0.1_expr0.1_pct cells	0.666667				p0.05_fc_0.5_expr_0.25_pct cells	COLLAGEN, FN1, LAMININ, APP, GAP, MK, CD99, PTN, ADGRE, GRN
p0.01_fc_1_expr0.25_pct cells	p0.01_fc_0.1_expr0.1_pct cells	0.428571				p0.01_fc_1_expr_0.25_pct cells	COLLAGEN, APP, FN1, LAMININ, MK, GAP, ADGRE, NCAM, THY1, MMP
p0.05_fc_1_expr0.25_pct cells	p0.01_fc_0.1_expr0.1_pct cells	0.428571				p0.05_fc_1_expr_0.25_pct cells	COLLAGEN, APP, FN1, LAMININ, MK, GAP, ADGRE, NCAM, THY1, MMP
p0.01_fc_0.1_expr0.5_pct cells	p0.01_fc_0.1_expr0.1_pct cells	1				p0.01_fc_0.1_expr_0.5_pct cells	COLLAGEN, LAMININ, FN1, CD99, APP, MK, GAP, PTN, THBS, CXCL
p0.05_fc_0.1_expr0.5_pct cells	p0.01_fc_0.1_expr0.1_pct cells	1				p0.05_fc_0.1_expr_0.5_pct cells	COLLAGEN, LAMININ, FN1, CD99, APP, MK, GAP, PTN, THBS, CXCL
p0.01_fc_0.25_expr0.5_pct cells	p0.01_fc_0.1_expr0.1_pct cells	1				p0.01_fc_0.25_expr_0.5_pct cells	COLLAGEN, LAMININ, FN1, CD99, APP, MK, GAP, PTN, THBS, CXCL
p0.05_fc_0.25_expr0.5_pct cells	p0.01_fc_0.1_expr0.1_pct cells	1				p0.05_fc_0.25_expr_0.5_pct cells	COLLAGEN, LAMININ, FN1, CD99, APP, MK, GAP, PTN, THBS, CXCL
p0.01_fc_0.5_expr0.5_pct cells	p0.01_fc_0.1_expr0.1_pct cells	0.666667				p0.01_fc_0.5_expr_0.5_pct cells	COLLAGEN, FN1, LAMININ, APP, GAP, MK, CD99, PTN, ADGRE, GRN
p0.05_fc_0.5_expr0.5_pct cells	p0.01_fc_0.1_expr0.1_pct cells	0.666667				p0.05_fc_0.5_expr_0.5_pct cells	COLLAGEN, FN1, LAMININ, APP, GAP, MK, CD99, PTN, ADGRE, GRN
p0.01_fc_1_expr0.5_pct cells	p0.01_fc_0.1_expr0.1_pct cells	0.428571				p0.01_fc_1_expr_0.5_pct cells	COLLAGEN, APP, FN1, LAMININ, MK, GAP, ADGRE, NCAM, THY1, MMP
p0.05_fc_1_expr0.5_pct cells	p0.01_fc_0.1_expr0.1_pct cells	0.428571				p0.05_fc_1_expr_0.5_pct cells	COLLAGEN, APP, FN1, LAMININ, MK, GAP, ADGRE, NCAM, THY1, MMP
p0.01_fc_0.1_expr0.1_pct cells	p0.05_fc_0.1_expr0.1_pct cells	1
p0.05_fc_0.1_expr0.1_pct cells	p0.05_fc_0.1_expr0.1_pct cells	1
p0.01_fc_0.25_expr0.1_pct cells	p0.05_fc_0.1_expr0.1_pct cells	1
p0.05_fc_0.25_expr0.1_pct cells	p0.05_fc_0.1_expr0.1_pct cells	1
p0.01_fc_0.5_expr0.1_pct cells	p0.05_fc_0.1_expr0.1_pct cells	0.666667
p0.05_fc_0.5_expr0.1_pct cells	p0.05_fc_0.1_expr0.1_pct cells	0.666667
p0.01_fc_1_expr0.1_pct cells	p0.05_fc_0.1_expr0.1_pct cells	0.428571
p0.05_fc_1_expr0.1_pct cells	p0.05_fc_0.1_expr0.1_pct cells	0.428571
p0.01_fc_0.1_expr0.25_pct cells	p0.05_fc_0.1_expr0.1_pct cells	1
p0.05_fc_0.1_expr0.25_pct cells	p0.05_fc_0.1_expr0.1_pct cells	1
p0.01_fc_0.25_expr0.25_pct cells	p0.05_fc_0.1_expr0.1_pct cells	1
p0.05_fc_0.25_expr0.25_pct cells	p0.05_fc_0.1_expr0.1_pct cells	1
p0.01_fc_0.5_expr0.25_pct cells	p0.05_fc_0.1_expr0.1_pct cells	0.666667
p0.05_fc_0.5_expr0.25_pct cells	p0.05_fc_0.1_expr0.1_pct cells	0.666667
p0.01_fc_1_expr0.25_pct cells	p0.05_fc_0.1_expr0.1_pct cells	0.428571
p0.05_fc_1_expr0.25_pct cells	p0.05_fc_0.1_expr0.1_pct cells	0.428571
p0.01_fc_0.1_expr0.5_pct cells	p0.05_fc_0.1_expr0.1_pct cells	1
p0.05_fc_0.1_expr0.5_pct cells	p0.05_fc_0.1_expr0.1_pct cells	1
p0.01_fc_0.25_expr0.5_pct cells	p0.05_fc_0.1_expr0.1_pct cells	1
p0.05_fc_0.25_expr0.5_pct cells	p0.05_fc_0.1_expr0.1_pct cells	1
p0.01_fc_0.5_expr0.5_pct cells	p0.05_fc_0.1_expr0.1_pct cells	0.666667
p0.05_fc_0.5_expr0.5_pct cells	p0.05_fc_0.1_expr0.1_pct cells	0.666667
p0.01_fc_1_expr0.5_pct cells	p0.05_fc_0.1_expr0.1_pct cells	0.428571
p0.05_fc_1_expr0.5_pct cells	p0.05_fc_0.1_expr0.1_pct cells	0.428571
p0.01_fc_0.1_expr0.1_pct cells	p0.01_fc_0.25_expr0.1_pct cells	1
p0.05_fc_0.1_expr0.1_pct cells	p0.01_fc_0.25_expr0.1_pct cells	1
p0.01_fc_0.25_expr0.1_pct cells	p0.01_fc_0.25_expr0.1_pct cells	1
p0.05_fc_0.25_expr0.1_pct cells	p0.01_fc_0.25_expr0.1_pct cells	1
p0.01_fc_0.5_expr0.1_pct cells	p0.01_fc_0.25_expr0.1_pct cells	0.666667
p0.05_fc_0.5_expr0.1_pct cells	p0.01_fc_0.25_expr0.1_pct cells	0.666667
p0.01_fc_1_expr0.1_pct cells	p0.01_fc_0.25_expr0.1_pct cells	0.428571
p0.05_fc_1_expr0.1_pct cells	p0.01_fc_0.25_expr0.1_pct cells	0.428571
p0.01_fc_0.1_expr0.25_pct cells	p0.01_fc_0.25_expr0.1_pct cells	1
p0.05_fc_0.1_expr0.25_pct cells	p0.01_fc_0.25_expr0.1_pct cells	1
p0.01_fc_0.25_expr0.25_pct cells	p0.01_fc_0.25_expr0.1_pct cells	1
p0.05_fc_0.25_expr0.25_pct cells	p0.01_fc_0.25_expr0.1_pct cells	1
p0.01_fc_0.5_expr0.25_pct cells	p0.01_fc_0.25_expr0.1_pct cells	0.666667
p0.05_fc_0.5_expr0.25_pct cells	p0.01_fc_0.25_expr0.1_pct cells	0.666667
p0.01_fc_1_expr0.25_pct cells	p0.01_fc_0.25_expr0.1_pct cells	0.428571
p0.05_fc_1_expr0.25_pct cells	p0.01_fc_0.25_expr0.1_pct cells	0.428571
p0.01_fc_0.1_expr0.5_pct cells	p0.01_fc_0.25_expr0.1_pct cells	1
p0.05_fc_0.1_expr0.5_pct cells	p0.01_fc_0.25_expr0.1_pct cells	1
p0.01_fc_0.25_expr0.5_pct cells	p0.01_fc_0.25_expr0.1_pct cells	1
p0.05_fc_0.25_expr0.5_pct cells	p0.01_fc_0.25_expr0.1_pct cells	1
p0.01_fc_0.5_expr0.5_pct cells	p0.01_fc_0.25_expr0.1_pct cells	0.666667
p0.05_fc_0.5_expr0.5_pct cells	p0.01_fc_0.25_expr0.1_pct cells	0.666667
p0.01_fc_1_expr0.5_pct cells	p0.01_fc_0.25_expr0.1_pct cells	0.428571
p0.05_fc_1_expr0.5_pct cells	p0.01_fc_0.25_expr0.1_pct cells	0.428571
p0.01_fc_0.1_expr0.1_pct cells	p0.05_fc_0.25_expr0.1_pct cells	1
p0.05_fc_0.1_expr0.1_pct cells	p0.05_fc_0.25_expr0.1_pct cells	1
p0.01_fc_0.25_expr0.1_pct cells	p0.05_fc_0.25_expr0.1_pct cells	1
p0.05_fc_0.25_expr0.1_pct cells	p0.05_fc_0.25_expr0.1_pct cells	1
p0.01_fc_0.5_expr0.1_pct cells	p0.05_fc_0.25_expr0.1_pct cells	0.666667
p0.05_fc_0.5_expr0.1_pct cells	p0.05_fc_0.25_expr0.1_pct cells	0.666667
p0.01_fc_1_expr0.1_pct cells	p0.05_fc_0.25_expr0.1_pct cells	0.428571
p0.05_fc_1_expr0.1_pct cells	p0.05_fc_0.25_expr0.1_pct cells	0.428571
p0.01_fc_0.1_expr0.25_pct cells	p0.05_fc_0.25_expr0.1_pct cells	1
p0.05_fc_0.1_expr0.25_pct cells	p0.05_fc_0.25_expr0.1_pct cells	1
p0.01_fc_0.25_expr0.25_pct cells	p0.05_fc_0.25_expr0.1_pct cells	1
p0.05_fc_0.25_expr0.25_pct cells	p0.05_fc_0.25_expr0.1_pct cells	1
p0.01_fc_0.5_expr0.25_pct cells	p0.05_fc_0.25_expr0.1_pct cells	0.666667
p0.05_fc_0.5_expr0.25_pct cells	p0.05_fc_0.25_expr0.1_pct cells	0.666667
p0.01_fc_1_expr0.25_pct cells	p0.05_fc_0.25_expr0.1_pct cells	0.428571
p0.05_fc_1_expr0.25_pct cells	p0.05_fc_0.25_expr0.1_pct cells	0.428571
p0.01_fc_0.1_expr0.5_pct cells	p0.05_fc_0.25_expr0.1_pct cells	1
p0.05_fc_0.1_expr0.5_pct cells	p0.05_fc_0.25_expr0.1_pct cells	1
p0.01_fc_0.25_expr0.5_pct cells	p0.05_fc_0.25_expr0.1_pct cells	1
p0.05_fc_0.25_expr0.5_pct cells	p0.05_fc_0.25_expr0.1_pct cells	1
p0.01_fc_0.5_expr0.5_pct cells	p0.05_fc_0.25_expr0.1_pct cells	0.666667
p0.05_fc_0.5_expr0.5_pct cells	p0.05_fc_0.25_expr0.1_pct cells	0.666667
p0.01_fc_1_expr0.5_pct cells	p0.05_fc_0.25_expr0.1_pct cells	0.428571
p0.05_fc_1_expr0.5_pct cells	p0.05_fc_0.25_expr0.1_pct cells	0.428571
p0.01_fc_0.1_expr0.1_pct cells	p0.01_fc_0.5_expr0.1_pct cells	0.666667
p0.05_fc_0.1_expr0.1_pct cells	p0.01_fc_0.5_expr0.1_pct cells	0.666667
p0.01_fc_0.25_expr0.1_pct cells	p0.01_fc_0.5_expr0.1_pct cells	0.666667
p0.05_fc_0.25_expr0.1_pct cells	p0.01_fc_0.5_expr0.1_pct cells	0.666667
p0.01_fc_0.5_expr0.1_pct cells	p0.01_fc_0.5_expr0.1_pct cells	1
p0.05_fc_0.5_expr0.1_pct cells	p0.01_fc_0.5_expr0.1_pct cells	1
p0.01_fc_1_expr0.1_pct cells	p0.01_fc_0.5_expr0.1_pct cells	0.538462
p0.05_fc_1_expr0.1_pct cells	p0.01_fc_0.5_expr0.1_pct cells	0.538462
p0.01_fc_0.1_expr0.25_pct cells	p0.01_fc_0.5_expr0.1_pct cells	0.666667
p0.05_fc_0.1_expr0.25_pct cells	p0.01_fc_0.5_expr0.1_pct cells	0.666667
p0.01_fc_0.25_expr0.25_pct cells	p0.01_fc_0.5_expr0.1_pct cells	0.666667
p0.05_fc_0.25_expr0.25_pct cells	p0.01_fc_0.5_expr0.1_pct cells	0.666667
p0.01_fc_0.5_expr0.25_pct cells	p0.01_fc_0.5_expr0.1_pct cells	1
p0.05_fc_0.5_expr0.25_pct cells	p0.01_fc_0.5_expr0.1_pct cells	1
p0.01_fc_1_expr0.25_pct cells	p0.01_fc_0.5_expr0.1_pct cells	0.538462
p0.05_fc_1_expr0.25_pct cells	p0.01_fc_0.5_expr0.1_pct cells	0.538462
p0.01_fc_0.1_expr0.5_pct cells	p0.01_fc_0.5_expr0.1_pct cells	0.666667
p0.05_fc_0.1_expr0.5_pct cells	p0.01_fc_0.5_expr0.1_pct cells	0.666667
p0.01_fc_0.25_expr0.5_pct cells	p0.01_fc_0.5_expr0.1_pct cells	0.666667
p0.05_fc_0.25_expr0.5_pct cells	p0.01_fc_0.5_expr0.1_pct cells	0.666667
p0.01_fc_0.5_expr0.5_pct cells	p0.01_fc_0.5_expr0.1_pct cells	1
p0.05_fc_0.5_expr0.5_pct cells	p0.01_fc_0.5_expr0.1_pct cells	1
p0.01_fc_1_expr0.5_pct cells	p0.01_fc_0.5_expr0.1_pct cells	0.538462
p0.05_fc_1_expr0.5_pct cells	p0.01_fc_0.5_expr0.1_pct cells	0.538462
p0.01_fc_0.1_expr0.1_pct cells	p0.05_fc_0.5_expr0.1_pct cells	0.666667
p0.05_fc_0.1_expr0.1_pct cells	p0.05_fc_0.5_expr0.1_pct cells	0.666667
p0.01_fc_0.25_expr0.1_pct cells	p0.05_fc_0.5_expr0.1_pct cells	0.666667
p0.05_fc_0.25_expr0.1_pct cells	p0.05_fc_0.5_expr0.1_pct cells	0.666667
p0.01_fc_0.5_expr0.1_pct cells	p0.05_fc_0.5_expr0.1_pct cells	1
p0.05_fc_0.5_expr0.1_pct cells	p0.05_fc_0.5_expr0.1_pct cells	1
p0.01_fc_1_expr0.1_pct cells	p0.05_fc_0.5_expr0.1_pct cells	0.538462
p0.05_fc_1_expr0.1_pct cells	p0.05_fc_0.5_expr0.1_pct cells	0.538462
p0.01_fc_0.1_expr0.25_pct cells	p0.05_fc_0.5_expr0.1_pct cells	0.666667
p0.05_fc_0.1_expr0.25_pct cells	p0.05_fc_0.5_expr0.1_pct cells	0.666667
p0.01_fc_0.25_expr0.25_pct cells	p0.05_fc_0.5_expr0.1_pct cells	0.666667
p0.05_fc_0.25_expr0.25_pct cells	p0.05_fc_0.5_expr0.1_pct cells	0.666667
p0.01_fc_0.5_expr0.25_pct cells	p0.05_fc_0.5_expr0.1_pct cells	1
p0.05_fc_0.5_expr0.25_pct cells	p0.05_fc_0.5_expr0.1_pct cells	1
p0.01_fc_1_expr0.25_pct cells	p0.05_fc_0.5_expr0.1_pct cells	0.538462
p0.05_fc_1_expr0.25_pct cells	p0.05_fc_0.5_expr0.1_pct cells	0.538462
p0.01_fc_0.1_expr0.5_pct cells	p0.05_fc_0.5_expr0.1_pct cells	0.666667
p0.05_fc_0.1_expr0.5_pct cells	p0.05_fc_0.5_expr0.1_pct cells	0.666667
p0.01_fc_0.25_expr0.5_pct cells	p0.05_fc_0.5_expr0.1_pct cells	0.666667
p0.05_fc_0.25_expr0.5_pct cells	p0.05_fc_0.5_expr0.1_pct cells	0.666667
p0.01_fc_0.5_expr0.5_pct cells	p0.05_fc_0.5_expr0.1_pct cells	1
p0.05_fc_0.5_expr0.5_pct cells	p0.05_fc_0.5_expr0.1_pct cells	1
p0.01_fc_1_expr0.5_pct cells	p0.05_fc_0.5_expr0.1_pct cells	0.538462
p0.05_fc_1_expr0.5_pct cells	p0.05_fc_0.5_expr0.1_pct cells	0.538462
p0.01_fc_0.1_expr0.1_pct cells	p0.01_fc_1_expr0.1_pct cells	0.428571
p0.05_fc_0.1_expr0.1_pct cells	p0.01_fc_1_expr0.1_pct cells	0.428571
p0.01_fc_0.25_expr0.1_pct cells	p0.01_fc_1_expr0.1_pct cells	0.428571
p0.05_fc_0.25_expr0.1_pct cells	p0.01_fc_1_expr0.1_pct cells	0.428571
p0.01_fc_0.5_expr0.1_pct cells	p0.01_fc_1_expr0.1_pct cells	0.538462
p0.05_fc_0.5_expr0.1_pct cells	p0.01_fc_1_expr0.1_pct cells	0.538462
p0.01_fc_1_expr0.1_pct cells	p0.01_fc_1_expr0.1_pct cells	1
p0.05_fc_1_expr0.1_pct cells	p0.01_fc_1_expr0.1_pct cells	1
p0.01_fc_0.1_expr0.25_pct cells	p0.01_fc_1_expr0.1_pct cells	0.428571
p0.05_fc_0.1_expr0.25_pct cells	p0.01_fc_1_expr0.1_pct cells	0.428571
p0.01_fc_0.25_expr0.25_pct cells	p0.01_fc_1_expr0.1_pct cells	0.428571
p0.05_fc_0.25_expr0.25_pct cells	p0.01_fc_1_expr0.1_pct cells	0.428571
p0.01_fc_0.5_expr0.25_pct cells	p0.01_fc_1_expr0.1_pct cells	0.538462
p0.05_fc_0.5_expr0.25_pct cells	p0.01_fc_1_expr0.1_pct cells	0.538462
p0.01_fc_1_expr0.25_pct cells	p0.01_fc_1_expr0.1_pct cells	1
p0.05_fc_1_expr0.25_pct cells	p0.01_fc_1_expr0.1_pct cells	1
p0.01_fc_0.1_expr0.5_pct cells	p0.01_fc_1_expr0.1_pct cells	0.428571
p0.05_fc_0.1_expr0.5_pct cells	p0.01_fc_1_expr0.1_pct cells	0.428571
p0.01_fc_0.25_expr0.5_pct cells	p0.01_fc_1_expr0.1_pct cells	0.428571
p0.05_fc_0.25_expr0.5_pct cells	p0.01_fc_1_expr0.1_pct cells	0.428571
p0.01_fc_0.5_expr0.5_pct cells	p0.01_fc_1_expr0.1_pct cells	0.538462
p0.05_fc_0.5_expr0.5_pct cells	p0.01_fc_1_expr0.1_pct cells	0.538462
p0.01_fc_1_expr0.5_pct cells	p0.01_fc_1_expr0.1_pct cells	1
p0.05_fc_1_expr0.5_pct cells	p0.01_fc_1_expr0.1_pct cells	1
p0.01_fc_0.1_expr0.1_pct cells	p0.05_fc_1_expr0.1_pct cells	0.428571
p0.05_fc_0.1_expr0.1_pct cells	p0.05_fc_1_expr0.1_pct cells	0.428571
p0.01_fc_0.25_expr0.1_pct cells	p0.05_fc_1_expr0.1_pct cells	0.428571
p0.05_fc_0.25_expr0.1_pct cells	p0.05_fc_1_expr0.1_pct cells	0.428571
p0.01_fc_0.5_expr0.1_pct cells	p0.05_fc_1_expr0.1_pct cells	0.538462
p0.05_fc_0.5_expr0.1_pct cells	p0.05_fc_1_expr0.1_pct cells	0.538462
p0.01_fc_1_expr0.1_pct cells	p0.05_fc_1_expr0.1_pct cells	1
p0.05_fc_1_expr0.1_pct cells	p0.05_fc_1_expr0.1_pct cells	1
p0.01_fc_0.1_expr0.25_pct cells	p0.05_fc_1_expr0.1_pct cells	0.428571
p0.05_fc_0.1_expr0.25_pct cells	p0.05_fc_1_expr0.1_pct cells	0.428571
p0.01_fc_0.25_expr0.25_pct cells	p0.05_fc_1_expr0.1_pct cells	0.428571
p0.05_fc_0.25_expr0.25_pct cells	p0.05_fc_1_expr0.1_pct cells	0.428571
p0.01_fc_0.5_expr0.25_pct cells	p0.05_fc_1_expr0.1_pct cells	0.538462
p0.05_fc_0.5_expr0.25_pct cells	p0.05_fc_1_expr0.1_pct cells	0.538462
p0.01_fc_1_expr0.25_pct cells	p0.05_fc_1_expr0.1_pct cells	1
p0.05_fc_1_expr0.25_pct cells	p0.05_fc_1_expr0.1_pct cells	1
p0.01_fc_0.1_expr0.5_pct cells	p0.05_fc_1_expr0.1_pct cells	0.428571
p0.05_fc_0.1_expr0.5_pct cells	p0.05_fc_1_expr0.1_pct cells	0.428571
p0.01_fc_0.25_expr0.5_pct cells	p0.05_fc_1_expr0.1_pct cells	0.428571
p0.05_fc_0.25_expr0.5_pct cells	p0.05_fc_1_expr0.1_pct cells	0.428571
p0.01_fc_0.5_expr0.5_pct cells	p0.05_fc_1_expr0.1_pct cells	0.538462
p0.05_fc_0.5_expr0.5_pct cells	p0.05_fc_1_expr0.1_pct cells	0.538462
p0.01_fc_1_expr0.5_pct cells	p0.05_fc_1_expr0.1_pct cells	1
p0.05_fc_1_expr0.5_pct cells	p0.05_fc_1_expr0.1_pct cells	1
p0.01_fc_0.1_expr0.1_pct cells	p0.01_fc_0.1_expr0.25_pct cells	1
p0.05_fc_0.1_expr0.1_pct cells	p0.01_fc_0.1_expr0.25_pct cells	1
p0.01_fc_0.25_expr0.1_pct cells	p0.01_fc_0.1_expr0.25_pct cells	1
p0.05_fc_0.25_expr0.1_pct cells	p0.01_fc_0.1_expr0.25_pct cells	1
p0.01_fc_0.5_expr0.1_pct cells	p0.01_fc_0.1_expr0.25_pct cells	0.666667
p0.05_fc_0.5_expr0.1_pct cells	p0.01_fc_0.1_expr0.25_pct cells	0.666667
p0.01_fc_1_expr0.1_pct cells	p0.01_fc_0.1_expr0.25_pct cells	0.428571
p0.05_fc_1_expr0.1_pct cells	p0.01_fc_0.1_expr0.25_pct cells	0.428571
p0.01_fc_0.1_expr0.25_pct cells	p0.01_fc_0.1_expr0.25_pct cells	1
p0.05_fc_0.1_expr0.25_pct cells	p0.01_fc_0.1_expr0.25_pct cells	1
p0.01_fc_0.25_expr0.25_pct cells	p0.01_fc_0.1_expr0.25_pct cells	1
p0.05_fc_0.25_expr0.25_pct cells	p0.01_fc_0.1_expr0.25_pct cells	1
p0.01_fc_0.5_expr0.25_pct cells	p0.01_fc_0.1_expr0.25_pct cells	0.666667
p0.05_fc_0.5_expr0.25_pct cells	p0.01_fc_0.1_expr0.25_pct cells	0.666667
p0.01_fc_1_expr0.25_pct cells	p0.01_fc_0.1_expr0.25_pct cells	0.428571
p0.05_fc_1_expr0.25_pct cells	p0.01_fc_0.1_expr0.25_pct cells	0.428571
p0.01_fc_0.1_expr0.5_pct cells	p0.01_fc_0.1_expr0.25_pct cells	1
p0.05_fc_0.1_expr0.5_pct cells	p0.01_fc_0.1_expr0.25_pct cells	1
p0.01_fc_0.25_expr0.5_pct cells	p0.01_fc_0.1_expr0.25_pct cells	1
p0.05_fc_0.25_expr0.5_pct cells	p0.01_fc_0.1_expr0.25_pct cells	1
p0.01_fc_0.5_expr0.5_pct cells	p0.01_fc_0.1_expr0.25_pct cells	0.666667
p0.05_fc_0.5_expr0.5_pct cells	p0.01_fc_0.1_expr0.25_pct cells	0.666667
p0.01_fc_1_expr0.5_pct cells	p0.01_fc_0.1_expr0.25_pct cells	0.428571
p0.05_fc_1_expr0.5_pct cells	p0.01_fc_0.1_expr0.25_pct cells	0.428571
p0.01_fc_0.1_expr0.1_pct cells	p0.05_fc_0.1_expr0.25_pct cells	1
p0.05_fc_0.1_expr0.1_pct cells	p0.05_fc_0.1_expr0.25_pct cells	1
p0.01_fc_0.25_expr0.1_pct cells	p0.05_fc_0.1_expr0.25_pct cells	1
p0.05_fc_0.25_expr0.1_pct cells	p0.05_fc_0.1_expr0.25_pct cells	1
p0.01_fc_0.5_expr0.1_pct cells	p0.05_fc_0.1_expr0.25_pct cells	0.666667
p0.05_fc_0.5_expr0.1_pct cells	p0.05_fc_0.1_expr0.25_pct cells	0.666667
p0.01_fc_1_expr0.1_pct cells	p0.05_fc_0.1_expr0.25_pct cells	0.428571
p0.05_fc_1_expr0.1_pct cells	p0.05_fc_0.1_expr0.25_pct cells	0.428571
p0.01_fc_0.1_expr0.25_pct cells	p0.05_fc_0.1_expr0.25_pct cells	1
p0.05_fc_0.1_expr0.25_pct cells	p0.05_fc_0.1_expr0.25_pct cells	1
p0.01_fc_0.25_expr0.25_pct cells	p0.05_fc_0.1_expr0.25_pct cells	1
p0.05_fc_0.25_expr0.25_pct cells	p0.05_fc_0.1_expr0.25_pct cells	1
p0.01_fc_0.5_expr0.25_pct cells	p0.05_fc_0.1_expr0.25_pct cells	0.666667
p0.05_fc_0.5_expr0.25_pct cells	p0.05_fc_0.1_expr0.25_pct cells	0.666667
p0.01_fc_1_expr0.25_pct cells	p0.05_fc_0.1_expr0.25_pct cells	0.428571
p0.05_fc_1_expr0.25_pct cells	p0.05_fc_0.1_expr0.25_pct cells	0.428571
p0.01_fc_0.1_expr0.5_pct cells	p0.05_fc_0.1_expr0.25_pct cells	1
p0.05_fc_0.1_expr0.5_pct cells	p0.05_fc_0.1_expr0.25_pct cells	1
p0.01_fc_0.25_expr0.5_pct cells	p0.05_fc_0.1_expr0.25_pct cells	1
p0.05_fc_0.25_expr0.5_pct cells	p0.05_fc_0.1_expr0.25_pct cells	1
p0.01_fc_0.5_expr0.5_pct cells	p0.05_fc_0.1_expr0.25_pct cells	0.666667
p0.05_fc_0.5_expr0.5_pct cells	p0.05_fc_0.1_expr0.25_pct cells	0.666667
p0.01_fc_1_expr0.5_pct cells	p0.05_fc_0.1_expr0.25_pct cells	0.428571
p0.05_fc_1_expr0.5_pct cells	p0.05_fc_0.1_expr0.25_pct cells	0.428571
p0.01_fc_0.1_expr0.1_pct cells	p0.01_fc_0.25_expr0.25_pct cells	1
p0.05_fc_0.1_expr0.1_pct cells	p0.01_fc_0.25_expr0.25_pct cells	1
p0.01_fc_0.25_expr0.1_pct cells	p0.01_fc_0.25_expr0.25_pct cells	1
p0.05_fc_0.25_expr0.1_pct cells	p0.01_fc_0.25_expr0.25_pct cells	1
p0.01_fc_0.5_expr0.1_pct cells	p0.01_fc_0.25_expr0.25_pct cells	0.666667
p0.05_fc_0.5_expr0.1_pct cells	p0.01_fc_0.25_expr0.25_pct cells	0.666667
p0.01_fc_1_expr0.1_pct cells	p0.01_fc_0.25_expr0.25_pct cells	0.428571
p0.05_fc_1_expr0.1_pct cells	p0.01_fc_0.25_expr0.25_pct cells	0.428571
p0.01_fc_0.1_expr0.25_pct cells	p0.01_fc_0.25_expr0.25_pct cells	1
p0.05_fc_0.1_expr0.25_pct cells	p0.01_fc_0.25_expr0.25_pct cells	1
p0.01_fc_0.25_expr0.25_pct cells	p0.01_fc_0.25_expr0.25_pct cells	1
p0.05_fc_0.25_expr0.25_pct cells	p0.01_fc_0.25_expr0.25_pct cells	1
p0.01_fc_0.5_expr0.25_pct cells	p0.01_fc_0.25_expr0.25_pct cells	0.666667
p0.05_fc_0.5_expr0.25_pct cells	p0.01_fc_0.25_expr0.25_pct cells	0.666667
p0.01_fc_1_expr0.25_pct cells	p0.01_fc_0.25_expr0.25_pct cells	0.428571
p0.05_fc_1_expr0.25_pct cells	p0.01_fc_0.25_expr0.25_pct cells	0.428571
p0.01_fc_0.1_expr0.5_pct cells	p0.01_fc_0.25_expr0.25_pct cells	1
p0.05_fc_0.1_expr0.5_pct cells	p0.01_fc_0.25_expr0.25_pct cells	1
p0.01_fc_0.25_expr0.5_pct cells	p0.01_fc_0.25_expr0.25_pct cells	1
p0.05_fc_0.25_expr0.5_pct cells	p0.01_fc_0.25_expr0.25_pct cells	1
p0.01_fc_0.5_expr0.5_pct cells	p0.01_fc_0.25_expr0.25_pct cells	0.666667
p0.05_fc_0.5_expr0.5_pct cells	p0.01_fc_0.25_expr0.25_pct cells	0.666667
p0.01_fc_1_expr0.5_pct cells	p0.01_fc_0.25_expr0.25_pct cells	0.428571
p0.05_fc_1_expr0.5_pct cells	p0.01_fc_0.25_expr0.25_pct cells	0.428571
p0.01_fc_0.1_expr0.1_pct cells	p0.05_fc_0.25_expr0.25_pct cells	1
p0.05_fc_0.1_expr0.1_pct cells	p0.05_fc_0.25_expr0.25_pct cells	1
p0.01_fc_0.25_expr0.1_pct cells	p0.05_fc_0.25_expr0.25_pct cells	1
p0.05_fc_0.25_expr0.1_pct cells	p0.05_fc_0.25_expr0.25_pct cells	1
p0.01_fc_0.5_expr0.1_pct cells	p0.05_fc_0.25_expr0.25_pct cells	0.666667
p0.05_fc_0.5_expr0.1_pct cells	p0.05_fc_0.25_expr0.25_pct cells	0.666667
p0.01_fc_1_expr0.1_pct cells	p0.05_fc_0.25_expr0.25_pct cells	0.428571
p0.05_fc_1_expr0.1_pct cells	p0.05_fc_0.25_expr0.25_pct cells	0.428571
p0.01_fc_0.1_expr0.25_pct cells	p0.05_fc_0.25_expr0.25_pct cells	1
p0.05_fc_0.1_expr0.25_pct cells	p0.05_fc_0.25_expr0.25_pct cells	1
p0.01_fc_0.25_expr0.25_pct cells	p0.05_fc_0.25_expr0.25_pct cells	1
p0.05_fc_0.25_expr0.25_pct cells	p0.05_fc_0.25_expr0.25_pct cells	1
p0.01_fc_0.5_expr0.25_pct cells	p0.05_fc_0.25_expr0.25_pct cells	0.666667
p0.05_fc_0.5_expr0.25_pct cells	p0.05_fc_0.25_expr0.25_pct cells	0.666667
p0.01_fc_1_expr0.25_pct cells	p0.05_fc_0.25_expr0.25_pct cells	0.428571
p0.05_fc_1_expr0.25_pct cells	p0.05_fc_0.25_expr0.25_pct cells	0.428571
p0.01_fc_0.1_expr0.5_pct cells	p0.05_fc_0.25_expr0.25_pct cells	1
p0.05_fc_0.1_expr0.5_pct cells	p0.05_fc_0.25_expr0.25_pct cells	1
p0.01_fc_0.25_expr0.5_pct cells	p0.05_fc_0.25_expr0.25_pct cells	1
p0.05_fc_0.25_expr0.5_pct cells	p0.05_fc_0.25_expr0.25_pct cells	1
p0.01_fc_0.5_expr0.5_pct cells	p0.05_fc_0.25_expr0.25_pct cells	0.666667
p0.05_fc_0.5_expr0.5_pct cells	p0.05_fc_0.25_expr0.25_pct cells	0.666667
p0.01_fc_1_expr0.5_pct cells	p0.05_fc_0.25_expr0.25_pct cells	0.428571
p0.05_fc_1_expr0.5_pct cells	p0.05_fc_0.25_expr0.25_pct cells	0.428571
p0.01_fc_0.1_expr0.1_pct cells	p0.01_fc_0.5_expr0.25_pct cells	0.666667
p0.05_fc_0.1_expr0.1_pct cells	p0.01_fc_0.5_expr0.25_pct cells	0.666667
p0.01_fc_0.25_expr0.1_pct cells	p0.01_fc_0.5_expr0.25_pct cells	0.666667
p0.05_fc_0.25_expr0.1_pct cells	p0.01_fc_0.5_expr0.25_pct cells	0.666667
p0.01_fc_0.5_expr0.1_pct cells	p0.01_fc_0.5_expr0.25_pct cells	1
p0.05_fc_0.5_expr0.1_pct cells	p0.01_fc_0.5_expr0.25_pct cells	1
p0.01_fc_1_expr0.1_pct cells	p0.01_fc_0.5_expr0.25_pct cells	0.538462
p0.05_fc_1_expr0.1_pct cells	p0.01_fc_0.5_expr0.25_pct cells	0.538462
p0.01_fc_0.1_expr0.25_pct cells	p0.01_fc_0.5_expr0.25_pct cells	0.666667
p0.05_fc_0.1_expr0.25_pct cells	p0.01_fc_0.5_expr0.25_pct cells	0.666667
p0.01_fc_0.25_expr0.25_pct cells	p0.01_fc_0.5_expr0.25_pct cells	0.666667
p0.05_fc_0.25_expr0.25_pct cells	p0.01_fc_0.5_expr0.25_pct cells	0.666667
p0.01_fc_0.5_expr0.25_pct cells	p0.01_fc_0.5_expr0.25_pct cells	1
p0.05_fc_0.5_expr0.25_pct cells	p0.01_fc_0.5_expr0.25_pct cells	1
p0.01_fc_1_expr0.25_pct cells	p0.01_fc_0.5_expr0.25_pct cells	0.538462
p0.05_fc_1_expr0.25_pct cells	p0.01_fc_0.5_expr0.25_pct cells	0.538462
p0.01_fc_0.1_expr0.5_pct cells	p0.01_fc_0.5_expr0.25_pct cells	0.666667
p0.05_fc_0.1_expr0.5_pct cells	p0.01_fc_0.5_expr0.25_pct cells	0.666667
p0.01_fc_0.25_expr0.5_pct cells	p0.01_fc_0.5_expr0.25_pct cells	0.666667
p0.05_fc_0.25_expr0.5_pct cells	p0.01_fc_0.5_expr0.25_pct cells	0.666667
p0.01_fc_0.5_expr0.5_pct cells	p0.01_fc_0.5_expr0.25_pct cells	1
p0.05_fc_0.5_expr0.5_pct cells	p0.01_fc_0.5_expr0.25_pct cells	1
p0.01_fc_1_expr0.5_pct cells	p0.01_fc_0.5_expr0.25_pct cells	0.538462
p0.05_fc_1_expr0.5_pct cells	p0.01_fc_0.5_expr0.25_pct cells	0.538462
p0.01_fc_0.1_expr0.1_pct cells	p0.05_fc_0.5_expr0.25_pct cells	0.666667
p0.05_fc_0.1_expr0.1_pct cells	p0.05_fc_0.5_expr0.25_pct cells	0.666667
p0.01_fc_0.25_expr0.1_pct cells	p0.05_fc_0.5_expr0.25_pct cells	0.666667
p0.05_fc_0.25_expr0.1_pct cells	p0.05_fc_0.5_expr0.25_pct cells	0.666667
p0.01_fc_0.5_expr0.1_pct cells	p0.05_fc_0.5_expr0.25_pct cells	1
p0.05_fc_0.5_expr0.1_pct cells	p0.05_fc_0.5_expr0.25_pct cells	1
p0.01_fc_1_expr0.1_pct cells	p0.05_fc_0.5_expr0.25_pct cells	0.538462
p0.05_fc_1_expr0.1_pct cells	p0.05_fc_0.5_expr0.25_pct cells	0.538462
p0.01_fc_0.1_expr0.25_pct cells	p0.05_fc_0.5_expr0.25_pct cells	0.666667
p0.05_fc_0.1_expr0.25_pct cells	p0.05_fc_0.5_expr0.25_pct cells	0.666667
p0.01_fc_0.25_expr0.25_pct cells	p0.05_fc_0.5_expr0.25_pct cells	0.666667
p0.05_fc_0.25_expr0.25_pct cells	p0.05_fc_0.5_expr0.25_pct cells	0.666667
p0.01_fc_0.5_expr0.25_pct cells	p0.05_fc_0.5_expr0.25_pct cells	1
p0.05_fc_0.5_expr0.25_pct cells	p0.05_fc_0.5_expr0.25_pct cells	1
p0.01_fc_1_expr0.25_pct cells	p0.05_fc_0.5_expr0.25_pct cells	0.538462
p0.05_fc_1_expr0.25_pct cells	p0.05_fc_0.5_expr0.25_pct cells	0.538462
p0.01_fc_0.1_expr0.5_pct cells	p0.05_fc_0.5_expr0.25_pct cells	0.666667
p0.05_fc_0.1_expr0.5_pct cells	p0.05_fc_0.5_expr0.25_pct cells	0.666667
p0.01_fc_0.25_expr0.5_pct cells	p0.05_fc_0.5_expr0.25_pct cells	0.666667
p0.05_fc_0.25_expr0.5_pct cells	p0.05_fc_0.5_expr0.25_pct cells	0.666667
p0.01_fc_0.5_expr0.5_pct cells	p0.05_fc_0.5_expr0.25_pct cells	1
p0.05_fc_0.5_expr0.5_pct cells	p0.05_fc_0.5_expr0.25_pct cells	1
p0.01_fc_1_expr0.5_pct cells	p0.05_fc_0.5_expr0.25_pct cells	0.538462
p0.05_fc_1_expr0.5_pct cells	p0.05_fc_0.5_expr0.25_pct cells	0.538462
p0.01_fc_0.1_expr0.1_pct cells	p0.01_fc_1_expr0.25_pct cells	0.428571
p0.05_fc_0.1_expr0.1_pct cells	p0.01_fc_1_expr0.25_pct cells	0.428571
p0.01_fc_0.25_expr0.1_pct cells	p0.01_fc_1_expr0.25_pct cells	0.428571
p0.05_fc_0.25_expr0.1_pct cells	p0.01_fc_1_expr0.25_pct cells	0.428571
p0.01_fc_0.5_expr0.1_pct cells	p0.01_fc_1_expr0.25_pct cells	0.538462
p0.05_fc_0.5_expr0.1_pct cells	p0.01_fc_1_expr0.25_pct cells	0.538462
p0.01_fc_1_expr0.1_pct cells	p0.01_fc_1_expr0.25_pct cells	1
p0.05_fc_1_expr0.1_pct cells	p0.01_fc_1_expr0.25_pct cells	1
p0.01_fc_0.1_expr0.25_pct cells	p0.01_fc_1_expr0.25_pct cells	0.428571
p0.05_fc_0.1_expr0.25_pct cells	p0.01_fc_1_expr0.25_pct cells	0.428571
p0.01_fc_0.25_expr0.25_pct cells	p0.01_fc_1_expr0.25_pct cells	0.428571
p0.05_fc_0.25_expr0.25_pct cells	p0.01_fc_1_expr0.25_pct cells	0.428571
p0.01_fc_0.5_expr0.25_pct cells	p0.01_fc_1_expr0.25_pct cells	0.538462
p0.05_fc_0.5_expr0.25_pct cells	p0.01_fc_1_expr0.25_pct cells	0.538462
p0.01_fc_1_expr0.25_pct cells	p0.01_fc_1_expr0.25_pct cells	1
p0.05_fc_1_expr0.25_pct cells	p0.01_fc_1_expr0.25_pct cells	1
p0.01_fc_0.1_expr0.5_pct cells	p0.01_fc_1_expr0.25_pct cells	0.428571
p0.05_fc_0.1_expr0.5_pct cells	p0.01_fc_1_expr0.25_pct cells	0.428571
p0.01_fc_0.25_expr0.5_pct cells	p0.01_fc_1_expr0.25_pct cells	0.428571
p0.05_fc_0.25_expr0.5_pct cells	p0.01_fc_1_expr0.25_pct cells	0.428571
p0.01_fc_0.5_expr0.5_pct cells	p0.01_fc_1_expr0.25_pct cells	0.538462
p0.05_fc_0.5_expr0.5_pct cells	p0.01_fc_1_expr0.25_pct cells	0.538462
p0.01_fc_1_expr0.5_pct cells	p0.01_fc_1_expr0.25_pct cells	1
p0.05_fc_1_expr0.5_pct cells	p0.01_fc_1_expr0.25_pct cells	1
p0.01_fc_0.1_expr0.1_pct cells	p0.05_fc_1_expr0.25_pct cells	0.428571
p0.05_fc_0.1_expr0.1_pct cells	p0.05_fc_1_expr0.25_pct cells	0.428571
p0.01_fc_0.25_expr0.1_pct cells	p0.05_fc_1_expr0.25_pct cells	0.428571
p0.05_fc_0.25_expr0.1_pct cells	p0.05_fc_1_expr0.25_pct cells	0.428571
p0.01_fc_0.5_expr0.1_pct cells	p0.05_fc_1_expr0.25_pct cells	0.538462
p0.05_fc_0.5_expr0.1_pct cells	p0.05_fc_1_expr0.25_pct cells	0.538462
p0.01_fc_1_expr0.1_pct cells	p0.05_fc_1_expr0.25_pct cells	1
p0.05_fc_1_expr0.1_pct cells	p0.05_fc_1_expr0.25_pct cells	1
p0.01_fc_0.1_expr0.25_pct cells	p0.05_fc_1_expr0.25_pct cells	0.428571
p0.05_fc_0.1_expr0.25_pct cells	p0.05_fc_1_expr0.25_pct cells	0.428571
p0.01_fc_0.25_expr0.25_pct cells	p0.05_fc_1_expr0.25_pct cells	0.428571
p0.05_fc_0.25_expr0.25_pct cells	p0.05_fc_1_expr0.25_pct cells	0.428571
p0.01_fc_0.5_expr0.25_pct cells	p0.05_fc_1_expr0.25_pct cells	0.538462
p0.05_fc_0.5_expr0.25_pct cells	p0.05_fc_1_expr0.25_pct cells	0.538462
p0.01_fc_1_expr0.25_pct cells	p0.05_fc_1_expr0.25_pct cells	1
p0.05_fc_1_expr0.25_pct cells	p0.05_fc_1_expr0.25_pct cells	1
p0.01_fc_0.1_expr0.5_pct cells	p0.05_fc_1_expr0.25_pct cells	0.428571
p0.05_fc_0.1_expr0.5_pct cells	p0.05_fc_1_expr0.25_pct cells	0.428571
p0.01_fc_0.25_expr0.5_pct cells	p0.05_fc_1_expr0.25_pct cells	0.428571
p0.05_fc_0.25_expr0.5_pct cells	p0.05_fc_1_expr0.25_pct cells	0.428571
p0.01_fc_0.5_expr0.5_pct cells	p0.05_fc_1_expr0.25_pct cells	0.538462
p0.05_fc_0.5_expr0.5_pct cells	p0.05_fc_1_expr0.25_pct cells	0.538462
p0.01_fc_1_expr0.5_pct cells	p0.05_fc_1_expr0.25_pct cells	1
p0.05_fc_1_expr0.5_pct cells	p0.05_fc_1_expr0.25_pct cells	1
p0.01_fc_0.1_expr0.1_pct cells	p0.01_fc_0.1_expr0.5_pct cells	1
p0.05_fc_0.1_expr0.1_pct cells	p0.01_fc_0.1_expr0.5_pct cells	1
p0.01_fc_0.25_expr0.1_pct cells	p0.01_fc_0.1_expr0.5_pct cells	1
p0.05_fc_0.25_expr0.1_pct cells	p0.01_fc_0.1_expr0.5_pct cells	1
p0.01_fc_0.5_expr0.1_pct cells	p0.01_fc_0.1_expr0.5_pct cells	0.666667
p0.05_fc_0.5_expr0.1_pct cells	p0.01_fc_0.1_expr0.5_pct cells	0.666667
p0.01_fc_1_expr0.1_pct cells	p0.01_fc_0.1_expr0.5_pct cells	0.428571
p0.05_fc_1_expr0.1_pct cells	p0.01_fc_0.1_expr0.5_pct cells	0.428571
p0.01_fc_0.1_expr0.25_pct cells	p0.01_fc_0.1_expr0.5_pct cells	1
p0.05_fc_0.1_expr0.25_pct cells	p0.01_fc_0.1_expr0.5_pct cells	1
p0.01_fc_0.25_expr0.25_pct cells	p0.01_fc_0.1_expr0.5_pct cells	1
p0.05_fc_0.25_expr0.25_pct cells	p0.01_fc_0.1_expr0.5_pct cells	1
p0.01_fc_0.5_expr0.25_pct cells	p0.01_fc_0.1_expr0.5_pct cells	0.666667
p0.05_fc_0.5_expr0.25_pct cells	p0.01_fc_0.1_expr0.5_pct cells	0.666667
p0.01_fc_1_expr0.25_pct cells	p0.01_fc_0.1_expr0.5_pct cells	0.428571
p0.05_fc_1_expr0.25_pct cells	p0.01_fc_0.1_expr0.5_pct cells	0.428571
p0.01_fc_0.1_expr0.5_pct cells	p0.01_fc_0.1_expr0.5_pct cells	1
p0.05_fc_0.1_expr0.5_pct cells	p0.01_fc_0.1_expr0.5_pct cells	1
p0.01_fc_0.25_expr0.5_pct cells	p0.01_fc_0.1_expr0.5_pct cells	1
p0.05_fc_0.25_expr0.5_pct cells	p0.01_fc_0.1_expr0.5_pct cells	1
p0.01_fc_0.5_expr0.5_pct cells	p0.01_fc_0.1_expr0.5_pct cells	0.666667
p0.05_fc_0.5_expr0.5_pct cells	p0.01_fc_0.1_expr0.5_pct cells	0.666667
p0.01_fc_1_expr0.5_pct cells	p0.01_fc_0.1_expr0.5_pct cells	0.428571
p0.05_fc_1_expr0.5_pct cells	p0.01_fc_0.1_expr0.5_pct cells	0.428571
p0.01_fc_0.1_expr0.1_pct cells	p0.05_fc_0.1_expr0.5_pct cells	1
p0.05_fc_0.1_expr0.1_pct cells	p0.05_fc_0.1_expr0.5_pct cells	1
p0.01_fc_0.25_expr0.1_pct cells	p0.05_fc_0.1_expr0.5_pct cells	1
p0.05_fc_0.25_expr0.1_pct cells	p0.05_fc_0.1_expr0.5_pct cells	1
p0.01_fc_0.5_expr0.1_pct cells	p0.05_fc_0.1_expr0.5_pct cells	0.666667
p0.05_fc_0.5_expr0.1_pct cells	p0.05_fc_0.1_expr0.5_pct cells	0.666667
p0.01_fc_1_expr0.1_pct cells	p0.05_fc_0.1_expr0.5_pct cells	0.428571
p0.05_fc_1_expr0.1_pct cells	p0.05_fc_0.1_expr0.5_pct cells	0.428571
p0.01_fc_0.1_expr0.25_pct cells	p0.05_fc_0.1_expr0.5_pct cells	1
p0.05_fc_0.1_expr0.25_pct cells	p0.05_fc_0.1_expr0.5_pct cells	1
p0.01_fc_0.25_expr0.25_pct cells	p0.05_fc_0.1_expr0.5_pct cells	1
p0.05_fc_0.25_expr0.25_pct cells	p0.05_fc_0.1_expr0.5_pct cells	1
p0.01_fc_0.5_expr0.25_pct cells	p0.05_fc_0.1_expr0.5_pct cells	0.666667
p0.05_fc_0.5_expr0.25_pct cells	p0.05_fc_0.1_expr0.5_pct cells	0.666667
p0.01_fc_1_expr0.25_pct cells	p0.05_fc_0.1_expr0.5_pct cells	0.428571
p0.05_fc_1_expr0.25_pct cells	p0.05_fc_0.1_expr0.5_pct cells	0.428571
p0.01_fc_0.1_expr0.5_pct cells	p0.05_fc_0.1_expr0.5_pct cells	1
p0.05_fc_0.1_expr0.5_pct cells	p0.05_fc_0.1_expr0.5_pct cells	1
p0.01_fc_0.25_expr0.5_pct cells	p0.05_fc_0.1_expr0.5_pct cells	1
p0.05_fc_0.25_expr0.5_pct cells	p0.05_fc_0.1_expr0.5_pct cells	1
p0.01_fc_0.5_expr0.5_pct cells	p0.05_fc_0.1_expr0.5_pct cells	0.666667
p0.05_fc_0.5_expr0.5_pct cells	p0.05_fc_0.1_expr0.5_pct cells	0.666667
p0.01_fc_1_expr0.5_pct cells	p0.05_fc_0.1_expr0.5_pct cells	0.428571
p0.05_fc_1_expr0.5_pct cells	p0.05_fc_0.1_expr0.5_pct cells	0.428571
p0.01_fc_0.1_expr0.1_pct cells	p0.01_fc_0.25_expr0.5_pct cells	1
p0.05_fc_0.1_expr0.1_pct cells	p0.01_fc_0.25_expr0.5_pct cells	1
p0.01_fc_0.25_expr0.1_pct cells	p0.01_fc_0.25_expr0.5_pct cells	1
p0.05_fc_0.25_expr0.1_pct cells	p0.01_fc_0.25_expr0.5_pct cells	1
p0.01_fc_0.5_expr0.1_pct cells	p0.01_fc_0.25_expr0.5_pct cells	0.666667
p0.05_fc_0.5_expr0.1_pct cells	p0.01_fc_0.25_expr0.5_pct cells	0.666667
p0.01_fc_1_expr0.1_pct cells	p0.01_fc_0.25_expr0.5_pct cells	0.428571
p0.05_fc_1_expr0.1_pct cells	p0.01_fc_0.25_expr0.5_pct cells	0.428571
p0.01_fc_0.1_expr0.25_pct cells	p0.01_fc_0.25_expr0.5_pct cells	1
p0.05_fc_0.1_expr0.25_pct cells	p0.01_fc_0.25_expr0.5_pct cells	1
p0.01_fc_0.25_expr0.25_pct cells	p0.01_fc_0.25_expr0.5_pct cells	1
p0.05_fc_0.25_expr0.25_pct cells	p0.01_fc_0.25_expr0.5_pct cells	1
p0.01_fc_0.5_expr0.25_pct cells	p0.01_fc_0.25_expr0.5_pct cells	0.666667
p0.05_fc_0.5_expr0.25_pct cells	p0.01_fc_0.25_expr0.5_pct cells	0.666667
p0.01_fc_1_expr0.25_pct cells	p0.01_fc_0.25_expr0.5_pct cells	0.428571
p0.05_fc_1_expr0.25_pct cells	p0.01_fc_0.25_expr0.5_pct cells	0.428571
p0.01_fc_0.1_expr0.5_pct cells	p0.01_fc_0.25_expr0.5_pct cells	1
p0.05_fc_0.1_expr0.5_pct cells	p0.01_fc_0.25_expr0.5_pct cells	1
p0.01_fc_0.25_expr0.5_pct cells	p0.01_fc_0.25_expr0.5_pct cells	1
p0.05_fc_0.25_expr0.5_pct cells	p0.01_fc_0.25_expr0.5_pct cells	1
p0.01_fc_0.5_expr0.5_pct cells	p0.01_fc_0.25_expr0.5_pct cells	0.666667
p0.05_fc_0.5_expr0.5_pct cells	p0.01_fc_0.25_expr0.5_pct cells	0.666667
p0.01_fc_1_expr0.5_pct cells	p0.01_fc_0.25_expr0.5_pct cells	0.428571
p0.05_fc_1_expr0.5_pct cells	p0.01_fc_0.25_expr0.5_pct cells	0.428571
p0.01_fc_0.1_expr0.1_pct cells	p0.05_fc_0.25_expr0.5_pct cells	1
p0.05_fc_0.1_expr0.1_pct cells	p0.05_fc_0.25_expr0.5_pct cells	1
p0.01_fc_0.25_expr0.1_pct cells	p0.05_fc_0.25_expr0.5_pct cells	1
p0.05_fc_0.25_expr0.1_pct cells	p0.05_fc_0.25_expr0.5_pct cells	1
p0.01_fc_0.5_expr0.1_pct cells	p0.05_fc_0.25_expr0.5_pct cells	0.666667
p0.05_fc_0.5_expr0.1_pct cells	p0.05_fc_0.25_expr0.5_pct cells	0.666667
p0.01_fc_1_expr0.1_pct cells	p0.05_fc_0.25_expr0.5_pct cells	0.428571
p0.05_fc_1_expr0.1_pct cells	p0.05_fc_0.25_expr0.5_pct cells	0.428571
p0.01_fc_0.1_expr0.25_pct cells	p0.05_fc_0.25_expr0.5_pct cells	1
p0.05_fc_0.1_expr0.25_pct cells	p0.05_fc_0.25_expr0.5_pct cells	1
p0.01_fc_0.25_expr0.25_pct cells	p0.05_fc_0.25_expr0.5_pct cells	1
p0.05_fc_0.25_expr0.25_pct cells	p0.05_fc_0.25_expr0.5_pct cells	1
p0.01_fc_0.5_expr0.25_pct cells	p0.05_fc_0.25_expr0.5_pct cells	0.666667
p0.05_fc_0.5_expr0.25_pct cells	p0.05_fc_0.25_expr0.5_pct cells	0.666667
p0.01_fc_1_expr0.25_pct cells	p0.05_fc_0.25_expr0.5_pct cells	0.428571
p0.05_fc_1_expr0.25_pct cells	p0.05_fc_0.25_expr0.5_pct cells	0.428571
p0.01_fc_0.1_expr0.5_pct cells	p0.05_fc_0.25_expr0.5_pct cells	1
p0.05_fc_0.1_expr0.5_pct cells	p0.05_fc_0.25_expr0.5_pct cells	1
p0.01_fc_0.25_expr0.5_pct cells	p0.05_fc_0.25_expr0.5_pct cells	1
p0.05_fc_0.25_expr0.5_pct cells	p0.05_fc_0.25_expr0.5_pct cells	1
p0.01_fc_0.5_expr0.5_pct cells	p0.05_fc_0.25_expr0.5_pct cells	0.666667
p0.05_fc_0.5_expr0.5_pct cells	p0.05_fc_0.25_expr0.5_pct cells	0.666667
p0.01_fc_1_expr0.5_pct cells	p0.05_fc_0.25_expr0.5_pct cells	0.428571
p0.05_fc_1_expr0.5_pct cells	p0.05_fc_0.25_expr0.5_pct cells	0.428571
p0.01_fc_0.1_expr0.1_pct cells	p0.01_fc_0.5_expr0.5_pct cells	0.666667
p0.05_fc_0.1_expr0.1_pct cells	p0.01_fc_0.5_expr0.5_pct cells	0.666667
p0.01_fc_0.25_expr0.1_pct cells	p0.01_fc_0.5_expr0.5_pct cells	0.666667
p0.05_fc_0.25_expr0.1_pct cells	p0.01_fc_0.5_expr0.5_pct cells	0.666667
p0.01_fc_0.5_expr0.1_pct cells	p0.01_fc_0.5_expr0.5_pct cells	1
p0.05_fc_0.5_expr0.1_pct cells	p0.01_fc_0.5_expr0.5_pct cells	1
p0.01_fc_1_expr0.1_pct cells	p0.01_fc_0.5_expr0.5_pct cells	0.538462
p0.05_fc_1_expr0.1_pct cells	p0.01_fc_0.5_expr0.5_pct cells	0.538462
p0.01_fc_0.1_expr0.25_pct cells	p0.01_fc_0.5_expr0.5_pct cells	0.666667
p0.05_fc_0.1_expr0.25_pct cells	p0.01_fc_0.5_expr0.5_pct cells	0.666667
p0.01_fc_0.25_expr0.25_pct cells	p0.01_fc_0.5_expr0.5_pct cells	0.666667
p0.05_fc_0.25_expr0.25_pct cells	p0.01_fc_0.5_expr0.5_pct cells	0.666667
p0.01_fc_0.5_expr0.25_pct cells	p0.01_fc_0.5_expr0.5_pct cells	1
p0.05_fc_0.5_expr0.25_pct cells	p0.01_fc_0.5_expr0.5_pct cells	1
p0.01_fc_1_expr0.25_pct cells	p0.01_fc_0.5_expr0.5_pct cells	0.538462
p0.05_fc_1_expr0.25_pct cells	p0.01_fc_0.5_expr0.5_pct cells	0.538462
p0.01_fc_0.1_expr0.5_pct cells	p0.01_fc_0.5_expr0.5_pct cells	0.666667
p0.05_fc_0.1_expr0.5_pct cells	p0.01_fc_0.5_expr0.5_pct cells	0.666667
p0.01_fc_0.25_expr0.5_pct cells	p0.01_fc_0.5_expr0.5_pct cells	0.666667
p0.05_fc_0.25_expr0.5_pct cells	p0.01_fc_0.5_expr0.5_pct cells	0.666667
p0.01_fc_0.5_expr0.5_pct cells	p0.01_fc_0.5_expr0.5_pct cells	1
p0.05_fc_0.5_expr0.5_pct cells	p0.01_fc_0.5_expr0.5_pct cells	1
p0.01_fc_1_expr0.5_pct cells	p0.01_fc_0.5_expr0.5_pct cells	0.538462
p0.05_fc_1_expr0.5_pct cells	p0.01_fc_0.5_expr0.5_pct cells	0.538462
p0.01_fc_0.1_expr0.1_pct cells	p0.05_fc_0.5_expr0.5_pct cells	0.666667
p0.05_fc_0.1_expr0.1_pct cells	p0.05_fc_0.5_expr0.5_pct cells	0.666667
p0.01_fc_0.25_expr0.1_pct cells	p0.05_fc_0.5_expr0.5_pct cells	0.666667
p0.05_fc_0.25_expr0.1_pct cells	p0.05_fc_0.5_expr0.5_pct cells	0.666667
p0.01_fc_0.5_expr0.1_pct cells	p0.05_fc_0.5_expr0.5_pct cells	1
p0.05_fc_0.5_expr0.1_pct cells	p0.05_fc_0.5_expr0.5_pct cells	1
p0.01_fc_1_expr0.1_pct cells	p0.05_fc_0.5_expr0.5_pct cells	0.538462
p0.05_fc_1_expr0.1_pct cells	p0.05_fc_0.5_expr0.5_pct cells	0.538462
p0.01_fc_0.1_expr0.25_pct cells	p0.05_fc_0.5_expr0.5_pct cells	0.666667
p0.05_fc_0.1_expr0.25_pct cells	p0.05_fc_0.5_expr0.5_pct cells	0.666667
p0.01_fc_0.25_expr0.25_pct cells	p0.05_fc_0.5_expr0.5_pct cells	0.666667
p0.05_fc_0.25_expr0.25_pct cells	p0.05_fc_0.5_expr0.5_pct cells	0.666667
p0.01_fc_0.5_expr0.25_pct cells	p0.05_fc_0.5_expr0.5_pct cells	1
p0.05_fc_0.5_expr0.25_pct cells	p0.05_fc_0.5_expr0.5_pct cells	1
p0.01_fc_1_expr0.25_pct cells	p0.05_fc_0.5_expr0.5_pct cells	0.538462
p0.05_fc_1_expr0.25_pct cells	p0.05_fc_0.5_expr0.5_pct cells	0.538462
p0.01_fc_0.1_expr0.5_pct cells	p0.05_fc_0.5_expr0.5_pct cells	0.666667
p0.05_fc_0.1_expr0.5_pct cells	p0.05_fc_0.5_expr0.5_pct cells	0.666667
p0.01_fc_0.25_expr0.5_pct cells	p0.05_fc_0.5_expr0.5_pct cells	0.666667
p0.05_fc_0.25_expr0.5_pct cells	p0.05_fc_0.5_expr0.5_pct cells	0.666667
p0.01_fc_0.5_expr0.5_pct cells	p0.05_fc_0.5_expr0.5_pct cells	1
p0.05_fc_0.5_expr0.5_pct cells	p0.05_fc_0.5_expr0.5_pct cells	1
p0.01_fc_1_expr0.5_pct cells	p0.05_fc_0.5_expr0.5_pct cells	0.538462
p0.05_fc_1_expr0.5_pct cells	p0.05_fc_0.5_expr0.5_pct cells	0.538462
p0.01_fc_0.1_expr0.1_pct cells	p0.01_fc_1_expr0.5_pct cells	0.428571
p0.05_fc_0.1_expr0.1_pct cells	p0.01_fc_1_expr0.5_pct cells	0.428571
p0.01_fc_0.25_expr0.1_pct cells	p0.01_fc_1_expr0.5_pct cells	0.428571
p0.05_fc_0.25_expr0.1_pct cells	p0.01_fc_1_expr0.5_pct cells	0.428571
p0.01_fc_0.5_expr0.1_pct cells	p0.01_fc_1_expr0.5_pct cells	0.538462
p0.05_fc_0.5_expr0.1_pct cells	p0.01_fc_1_expr0.5_pct cells	0.538462
p0.01_fc_1_expr0.1_pct cells	p0.01_fc_1_expr0.5_pct cells	1
p0.05_fc_1_expr0.1_pct cells	p0.01_fc_1_expr0.5_pct cells	1
p0.01_fc_0.1_expr0.25_pct cells	p0.01_fc_1_expr0.5_pct cells	0.428571
p0.05_fc_0.1_expr0.25_pct cells	p0.01_fc_1_expr0.5_pct cells	0.428571
p0.01_fc_0.25_expr0.25_pct cells	p0.01_fc_1_expr0.5_pct cells	0.428571
p0.05_fc_0.25_expr0.25_pct cells	p0.01_fc_1_expr0.5_pct cells	0.428571
p0.01_fc_0.5_expr0.25_pct cells	p0.01_fc_1_expr0.5_pct cells	0.538462
p0.05_fc_0.5_expr0.25_pct cells	p0.01_fc_1_expr0.5_pct cells	0.538462
p0.01_fc_1_expr0.25_pct cells	p0.01_fc_1_expr0.5_pct cells	1
p0.05_fc_1_expr0.25_pct cells	p0.01_fc_1_expr0.5_pct cells	1
p0.01_fc_0.1_expr0.5_pct cells	p0.01_fc_1_expr0.5_pct cells	0.428571
p0.05_fc_0.1_expr0.5_pct cells	p0.01_fc_1_expr0.5_pct cells	0.428571
p0.01_fc_0.25_expr0.5_pct cells	p0.01_fc_1_expr0.5_pct cells	0.428571
p0.05_fc_0.25_expr0.5_pct cells	p0.01_fc_1_expr0.5_pct cells	0.428571
p0.01_fc_0.5_expr0.5_pct cells	p0.01_fc_1_expr0.5_pct cells	0.538462
p0.05_fc_0.5_expr0.5_pct cells	p0.01_fc_1_expr0.5_pct cells	0.538462
p0.01_fc_1_expr0.5_pct cells	p0.01_fc_1_expr0.5_pct cells	1
p0.05_fc_1_expr0.5_pct cells	p0.01_fc_1_expr0.5_pct cells	1
p0.01_fc_0.1_expr0.1_pct cells	p0.05_fc_1_expr0.5_pct cells	0.428571
p0.05_fc_0.1_expr0.1_pct cells	p0.05_fc_1_expr0.5_pct cells	0.428571
p0.01_fc_0.25_expr0.1_pct cells	p0.05_fc_1_expr0.5_pct cells	0.428571
p0.05_fc_0.25_expr0.1_pct cells	p0.05_fc_1_expr0.5_pct cells	0.428571
p0.01_fc_0.5_expr0.1_pct cells	p0.05_fc_1_expr0.5_pct cells	0.538462
p0.05_fc_0.5_expr0.1_pct cells	p0.05_fc_1_expr0.5_pct cells	0.538462
p0.01_fc_1_expr0.1_pct cells	p0.05_fc_1_expr0.5_pct cells	1
p0.05_fc_1_expr0.1_pct cells	p0.05_fc_1_expr0.5_pct cells	1
p0.01_fc_0.1_expr0.25_pct cells	p0.05_fc_1_expr0.5_pct cells	0.428571
p0.05_fc_0.1_expr0.25_pct cells	p0.05_fc_1_expr0.5_pct cells	0.428571
p0.01_fc_0.25_expr0.25_pct cells	p0.05_fc_1_expr0.5_pct cells	0.428571
p0.05_fc_0.25_expr0.25_pct cells	p0.05_fc_1_expr0.5_pct cells	0.428571
p0.01_fc_0.5_expr0.25_pct cells	p0.05_fc_1_expr0.5_pct cells	0.538462
p0.05_fc_0.5_expr0.25_pct cells	p0.05_fc_1_expr0.5_pct cells	0.538462
p0.01_fc_1_expr0.25_pct cells	p0.05_fc_1_expr0.5_pct cells	1
p0.05_fc_1_expr0.25_pct cells	p0.05_fc_1_expr0.5_pct cells	1
p0.01_fc_0.1_expr0.5_pct cells	p0.05_fc_1_expr0.5_pct cells	0.428571
p0.05_fc_0.1_expr0.5_pct cells	p0.05_fc_1_expr0.5_pct cells	0.428571
p0.01_fc_0.25_expr0.5_pct cells	p0.05_fc_1_expr0.5_pct cells	0.428571
p0.05_fc_0.25_expr0.5_pct cells	p0.05_fc_1_expr0.5_pct cells	0.428571
p0.01_fc_0.5_expr0.5_pct cells	p0.05_fc_1_expr0.5_pct cells	0.538462
p0.05_fc_0.5_expr0.5_pct cells	p0.05_fc_1_expr0.5_pct cells	0.538462
p0.01_fc_1_expr0.5_pct cells	p0.05_fc_1_expr0.5_pct cells	1
p0.05_fc_1_expr0.5_pct cells	p0.05_fc_1_expr0.5_pct cells	1

## Sheet: Contamination summary
Gene sets	Absolute percentage, %
percent_Mitochondrial_mean	0.967383
percent_Mitochondrial_median	0.784109
percent_Mitochondrial_sd	0.738993
percent_Ribosomal_mean	0
percent_Ribosomal_median	0
percent_Ribosomal_sd	0
percent_Hemoglobin_mean	0
percent_Hemoglobin_median	0
percent_Hemoglobin_sd	0
percent_Stress_mean	0.0840566
percent_Stress_median	0.0496196
percent_Stress_sd	0.106164
