# Supplementary material for: Single-Cell Sequencing Reveals Novel Tumor Populations and Their Interplay with the Immune Microenvironment in a Pleomorphic Rhabdomyosarcoma
Source: Int J Mol Sci. 2025 Nov 26;26(23):11420. doi: 10.3390/ijms262311420 (PMC12692514; doi:10.3390/ijms262311420)
Supplement: Supplementary file 1 [file ijms-26-11420-s001.zip › Supplementary Table S4. CellChat probability full data.xlsx]

## Sheet: prob_pval_LR
from	to	index	prob	pval	LR
CD4+ T cells	CD4+ T cells	12oxoLeukotrieneB4-12oxoLTB4-PTGR1_LTB4R1	0	1	PVR_TIGIT
CD4+ T cells	CD4+ T cells	Adenosine-ADO-NT5E_SLC29A1_ADORA3	0	1	DLL4_NOTCH2
CD4+ T cells	CD4+ T cells	ADM_CALCRL	0	1	LAMA4_ITGA3_ITGB1
CD4+ T cells	CD4+ T cells	AGRN_DAG1	0	1	JAM3_F11R
CD4+ T cells	CD4+ T cells	ANGPTL2_ITGA5_ITGB1	0.00112869	0.9	SEMA3B_NRP2_PLXNA2
CD4+ T cells	CD4+ T cells	ANGPTL2_TLR4	0	1	SEMA3B_NRP2_PLXNA3
CD4+ T cells	CD4+ T cells	ANXA1_FPR1	0	1	LAMA5_ITGA3_ITGB1
CD4+ T cells	CD4+ T cells	ANXA1_FPR2_LXA4	0	1	COL1A2_ITGA3_ITGB1
CD4+ T cells	CD4+ T cells	ANXA1_FPR3	0	1	COL4A1_ITGA3_ITGB1
CD4+ T cells	CD4+ T cells	APOE_TREM2_TYROBP	0	1
CD4+ T cells	CD4+ T cells	APP_CD74	0.0380111	0.61	SEMA5A_PLXNA3
CD4+ T cells	CD4+ T cells	APP_SORL1	0	1
CD4+ T cells	CD4+ T cells	APP_TNFRSF21	0	1
CD4+ T cells	CD4+ T cells	APP_TREM2_TYROBP	0	1
CD4+ T cells	CD4+ T cells	BMP4_BMPR1A_ACVR2A	0	1	BMP4_BMPR1B_ACVR2A
CD4+ T cells	CD4+ T cells	BMP4_BMPR1A_ACVR2B	0	1	BMP4_BMPR1B_ACVR2B
CD4+ T cells	CD4+ T cells	BMP4_BMPR1A_BMPR2	0	1	BMP4_BMPR1B_BMPR2
CD4+ T cells	CD4+ T cells	BMP4_BMPR1B_ACVR2A	0	1	BMP8A_ACVR1_ACVR2A
CD4+ T cells	CD4+ T cells	BMP4_BMPR1B_ACVR2B	0	1	BMP8A_ACVR1_ACVR2B
CD4+ T cells	CD4+ T cells	BMP4_BMPR1B_BMPR2	0	1	BMP8A_ACVR1_BMPR2
CD4+ T cells	CD4+ T cells	BMP8A_ACVR1_ACVR2A	0	1	BMP8A_BMPR1A_ACVR2A
CD4+ T cells	CD4+ T cells	BMP8A_ACVR1_ACVR2B	0	1	BMP8A_BMPR1A_ACVR2B
CD4+ T cells	CD4+ T cells	BMP8A_ACVR1_BMPR2	0	1	BMP8A_BMPR1A_BMPR2
CD4+ T cells	CD4+ T cells	BMP8A_BMPR1A_ACVR2A	0	1	BMP8A_BMPR1B_ACVR2A
CD4+ T cells	CD4+ T cells	BMP8A_BMPR1A_ACVR2B	0	1	BMP8A_BMPR1B_ACVR2B
CD4+ T cells	CD4+ T cells	BMP8A_BMPR1A_BMPR2	0	1	BMP8A_BMPR1B_BMPR2
CD4+ T cells	CD4+ T cells	BMP8A_BMPR1B_ACVR2A	0	1	GDF11_TGFBR1_ACVR2A
CD4+ T cells	CD4+ T cells	BMP8A_BMPR1B_ACVR2B	0	1	GDF11_TGFBR1_ACVR2B
CD4+ T cells	CD4+ T cells	BMP8A_BMPR1B_BMPR2	0	1	GDF11_ACVR1B_ACVR2B
CD4+ T cells	CD4+ T cells	C3_C3AR1	0	1	LGALS9_HAVCR2
CD4+ T cells	CD4+ T cells	C3_ITGAM_ITGB2	0	1	LGALS9_CD44
CD4+ T cells	CD4+ T cells	C3_ITGAX_ITGB2	0	1	ANXA1_FPR3
CD4+ T cells	CD4+ T cells	CADM1_CADM1	0.00103532	0.85	SEMA6D_PLXNA1
CD4+ T cells	CD4+ T cells	CADM1_NECTIN3	0	1
CD4+ T cells	CD4+ T cells	CADM3_CADM1	0	1
CD4+ T cells	CD4+ T cells	CADM3_CADM3	0	1	SEMA6A_PLXNA2
CD4+ T cells	CD4+ T cells	CADM3_CADM4	0	1
CD4+ T cells	CD4+ T cells	CADM3_EPB41L1	0	1
CD4+ T cells	CD4+ T cells	CADM3_NECTIN3	0	1
CD4+ T cells	CD4+ T cells	CALCA_CALCRL	0	1	LAMB1_ITGA3_ITGB1
CD4+ T cells	CD4+ T cells	CCL4_CCR5	0	1	MDK_ITGA6_ITGB1
CD4+ T cells	CD4+ T cells	CCL5_CCR1	0	1	MDK_PTPRZ1
CD4+ T cells	CD4+ T cells	CCL5_CCR4	0	1	MDK_ITGA4_ITGB1
CD4+ T cells	CD4+ T cells	CCL5_CCR5	0	1	MDK_LRP1
CD4+ T cells	CD4+ T cells	CD200_CD200R1L	6.47704e-05	0
CD4+ T cells	CD4+ T cells	CD274_PDCD1	0	1
CD4+ T cells	CD4+ T cells	CD46_JAG1	0	1	SEMA7A_ITGB1_ITGA1
CD4+ T cells	CD4+ T cells	CD55_ADGRE5	0	1
CD4+ T cells	CD4+ T cells	CD6_ALCAM	0	1	SEMA7A_PLXNC1
CD4+ T cells	CD4+ T cells	CD80_CD274	0	1	SIGLEC1_SPN
CD4+ T cells	CD4+ T cells	CD80_CD28	0	1	THY1_ITGAM_ITGB2
CD4+ T cells	CD4+ T cells	CD80_CTLA4	0	1	THY1_ITGAX_ITGB2
CD4+ T cells	CD4+ T cells	CD86_CD28	0	1	THY1_ITGAV_ITGB3
CD4+ T cells	CD4+ T cells	CD86_CTLA4	0	1	GJA5_GJA5
CD4+ T cells	CD4+ T cells	CD96_NECTIN1	0	1	GJA1_GJA5
CD4+ T cells	CD4+ T cells	CD96_PVR	0	1	GJC1_GJA5
CD4+ T cells	CD4+ T cells	CD99_CD99	0.0260537	0.95	GJC1_GJA1
CD4+ T cells	CD4+ T cells	CD99_CD99L2	0.010421	0.87	GJC1_GJC1
CD4+ T cells	CD4+ T cells	CD99_PILRA	0	1	GJA1_GJA1
CD4+ T cells	CD4+ T cells	CD99_PILRB	0.0248035	0.44
CD4+ T cells	CD4+ T cells	CDH15_CDH15	0	1	PCDHGC3_PCDHGC3
CD4+ T cells	CD4+ T cells	CDH2_CDH2	0.00103532	0.84	SDC1_ADGRA2
CD4+ T cells	CD4+ T cells	CDH5_CDH5	0	1	SDC2_ADGRA2
CD4+ T cells	CD4+ T cells	Cholesterol-Cholesterol-DHCR24_RORA	0	1	SEMA4D_PLXNB2
CD4+ T cells	CD4+ T cells	Cholesterol-Cholesterol-LIPA_RORA	0	1	SEMA4C_PLXNB2
CD4+ T cells	CD4+ T cells	COL1A1_CD44	0.15674	0	Prostaglandin-TXA2-TBXAS1-TBXA2R
CD4+ T cells	CD4+ T cells	COL1A1_ITGA1_ITGB1	0	1	LAMA3_ITGA6_ITGB1
CD4+ T cells	CD4+ T cells	COL1A1_ITGA10_ITGB1	0	1	LAMC1_CD44
CD4+ T cells	CD4+ T cells	COL1A1_ITGA11_ITGB1	0.023237	0.95	COL6A6_SDC1
CD4+ T cells	CD4+ T cells	COL1A1_ITGA2_ITGB1	0	1	LAMA4_ITGA7_ITGB1
CD4+ T cells	CD4+ T cells	COL1A1_ITGA3_ITGB1	0.0201867	0.93	THBS2_ITGAV_ITGB3
CD4+ T cells	CD4+ T cells	COL1A1_ITGA9_ITGB1	0	1	LAMC2_ITGA6_ITGB4
CD4+ T cells	CD4+ T cells	COL1A1_ITGAV_ITGB8	0	1	THBS3_CD47
CD4+ T cells	CD4+ T cells	COL1A1_SDC1	0	1	CD6_ALCAM
CD4+ T cells	CD4+ T cells	COL1A1_SDC4	0	1	EFNA1_EPHA3
CD4+ T cells	CD4+ T cells	COL1A2_CD44	0.0901857	0.02	12oxoLeukotrieneB4-12oxoLTB4-PTGR1_LTB4R1
CD4+ T cells	CD4+ T cells	COL1A2_ITGA1_ITGB1	0	1	LAMA4_ITGA6_ITGB1
CD4+ T cells	CD4+ T cells	COL1A2_ITGA10_ITGB1	0	1	LAMC2_CD44
CD4+ T cells	CD4+ T cells	COL1A2_ITGA11_ITGB1	0.012528	0.95	COL9A2_SDC1
CD4+ T cells	CD4+ T cells	COL1A2_ITGA2_ITGB1	0	1	LAMA5_ITGA7_ITGB1
CD4+ T cells	CD4+ T cells	COL1A2_ITGA3_ITGB1	0.0108678	0.94	THBS3_ITGAV_ITGB3
CD4+ T cells	CD4+ T cells	COL1A2_ITGA9_ITGB1	0	1	FN1_CD44
CD4+ T cells	CD4+ T cells	COL1A2_ITGAV_ITGB8	0	1	COMP_CD47
CD4+ T cells	CD4+ T cells	COL1A2_SDC1	0	1	CD80_CD274
CD4+ T cells	CD4+ T cells	COL1A2_SDC4	0	1	EFNA4_EPHA2
CD4+ T cells	CD4+ T cells	COL3A1_ADGRG1	0	1
CD4+ T cells	CD4+ T cells	COL4A1_CD44	0	1	RetinoicAcid-RA-ALDH1A1_RARA_CRABP2
CD4+ T cells	CD4+ T cells	COL4A1_ITGA1_ITGB1	0	1	LAMA5_ITGA6_ITGB1
CD4+ T cells	CD4+ T cells	COL4A1_ITGA10_ITGB1	0	1	COL1A1_SDC1
CD4+ T cells	CD4+ T cells	COL4A1_ITGA11_ITGB1	0	1	FN1_SDC1
CD4+ T cells	CD4+ T cells	COL4A1_ITGA2_ITGB1	0	1	LAMB1_ITGA7_ITGB1
CD4+ T cells	CD4+ T cells	COL4A1_ITGA3_ITGB1	0	1	COMP_ITGAV_ITGB3
CD4+ T cells	CD4+ T cells	COL4A1_ITGA9_ITGB1	0	1	COL1A1_CD44
CD4+ T cells	CD4+ T cells	COL4A1_ITGAV_ITGB8	0	1	AGRN_DAG1
CD4+ T cells	CD4+ T cells	COL4A1_SDC1	0	1	CD80_CD28
CD4+ T cells	CD4+ T cells	COL4A1_SDC4	0	1	EFNA4_EPHA3
CD4+ T cells	CD4+ T cells	COL4A2_CD44	0	1	RetinoicAcid-RA-ALDH1A1_RARA_RXRA_CRABP2
CD4+ T cells	CD4+ T cells	COL4A2_ITGA1_ITGB1	0	1	LAMB1_ITGA6_ITGB1
CD4+ T cells	CD4+ T cells	COL4A2_ITGA10_ITGB1	0	1	COL1A2_SDC1
CD4+ T cells	CD4+ T cells	COL4A2_ITGA11_ITGB1	0	1	TNC_SDC1
CD4+ T cells	CD4+ T cells	COL4A2_ITGA2_ITGB1	0	1	LAMB2_ITGA7_ITGB1
CD4+ T cells	CD4+ T cells	COL4A2_ITGA3_ITGB1	0	1	TNC_ITGAV_ITGB6
CD4+ T cells	CD4+ T cells	COL4A2_ITGA9_ITGB1	0	1	COL1A2_CD44
CD4+ T cells	CD4+ T cells	COL4A2_ITGAV_ITGB8	0	1	HSPG2_DAG1
CD4+ T cells	CD4+ T cells	COL4A2_SDC1	0	1	CD80_CTLA4
CD4+ T cells	CD4+ T cells	COL4A2_SDC4	0	1	EFNA5_EPHA2
CD4+ T cells	CD4+ T cells	COL6A1_CD44	0.0484999	0	RetinoicAcid-RA-ALDH1A1_RARB_CRABP2
CD4+ T cells	CD4+ T cells	COL6A1_ITGA1_ITGB1	0	1	LAMB2_ITGA6_ITGB1
CD4+ T cells	CD4+ T cells	COL6A1_ITGA10_ITGB1	0	1	COL4A1_SDC1
CD4+ T cells	CD4+ T cells	COL6A1_ITGA11_ITGB1	0.00648157	0.9	TNXB_SDC1
CD4+ T cells	CD4+ T cells	COL6A1_ITGA2_ITGB1	0	1	LAMC1_ITGA7_ITGB1
CD4+ T cells	CD4+ T cells	COL6A1_ITGA3_ITGB1	0.00561808	0.87	TNXB_ITGAV_ITGB6
CD4+ T cells	CD4+ T cells	COL6A1_ITGA9_ITGB1	0	1	COL4A1_CD44
CD4+ T cells	CD4+ T cells	COL6A1_ITGAV_ITGB8	0	1	LAMA2_DAG1
CD4+ T cells	CD4+ T cells	COL6A1_SDC1	0	1	CD86_CD28
CD4+ T cells	CD4+ T cells	COL6A1_SDC4	0	1	EFNA5_EPHA3
CD4+ T cells	CD4+ T cells	COL6A2_CD44	0.0554165	0	RetinoicAcid-RA-ALDH1A1_RARB_RXRB_CRABP2
CD4+ T cells	CD4+ T cells	COL6A2_ITGA1_ITGB1	0	1	LAMC1_ITGA6_ITGB1
CD4+ T cells	CD4+ T cells	COL6A2_ITGA10_ITGB1	0	1	COL4A2_SDC1
CD4+ T cells	CD4+ T cells	COL6A2_ITGA11_ITGB1	0.00745285	0.94	THBS1_SDC1
CD4+ T cells	CD4+ T cells	COL6A2_ITGA2_ITGB1	0	1	LAMC2_ITGA7_ITGB1
CD4+ T cells	CD4+ T cells	COL6A2_ITGA3_ITGB1	0.00646081	0.92	FN1_ITGAV_ITGB6
CD4+ T cells	CD4+ T cells	COL6A2_ITGA9_ITGB1	0	1	COL4A2_CD44
CD4+ T cells	CD4+ T cells	COL6A2_ITGAV_ITGB8	0	1	LAMA3_DAG1
CD4+ T cells	CD4+ T cells	COL6A2_SDC1	0	1	CD86_CTLA4
CD4+ T cells	CD4+ T cells	COL6A2_SDC4	0	1	EFNA5_EPHB2
CD4+ T cells	CD4+ T cells	COL6A3_CD44	0.0484999	0	RetinoicAcid-RA-ALDH1A1_RARG_CRABP2
CD4+ T cells	CD4+ T cells	COL6A3_ITGA1_ITGB1	0	1	LAMC2_ITGA6_ITGB1
CD4+ T cells	CD4+ T cells	COL6A3_ITGA10_ITGB1	0	1	COL6A1_SDC1
CD4+ T cells	CD4+ T cells	COL6A3_ITGA11_ITGB1	0.00648157	0.8	THBS2_SDC1
CD4+ T cells	CD4+ T cells	COL6A3_ITGA2_ITGB1	0	1	TNC_ITGA9_ITGB1
CD4+ T cells	CD4+ T cells	COL6A3_ITGA3_ITGB1	0.00561808	0.69	FN1_ITGAV_ITGB8
CD4+ T cells	CD4+ T cells	COL6A3_ITGA9_ITGB1	0	1	COL6A1_CD44
CD4+ T cells	CD4+ T cells	COL6A3_ITGAV_ITGB8	0	1	LAMA4_DAG1
CD4+ T cells	CD4+ T cells	COL6A3_SDC1	0	1	CD96_NECTIN1
CD4+ T cells	CD4+ T cells	COL6A3_SDC4	0	1	EFNB1_EPHB2
CD4+ T cells	CD4+ T cells	COL6A6_CD44	0	1	RetinoicAcid-RA-ALDH1A1_RXRA_CRABP2
CD4+ T cells	CD4+ T cells	COL6A6_ITGA1_ITGB1	0	1	LAMA2_ITGA7_ITGB1
CD4+ T cells	CD4+ T cells	COL6A6_ITGA10_ITGB1	0	1	COL6A2_SDC1
CD4+ T cells	CD4+ T cells	COL6A6_ITGA11_ITGB1	0	1	THBS3_SDC1
CD4+ T cells	CD4+ T cells	COL6A6_ITGA2_ITGB1	0	1	TNXB_ITGA9_ITGB1
CD4+ T cells	CD4+ T cells	COL6A6_ITGA3_ITGB1	0	1	LAMA2_ITGAV_ITGB8
CD4+ T cells	CD4+ T cells	COL6A6_ITGA9_ITGB1	0	1	COL6A2_CD44
CD4+ T cells	CD4+ T cells	COL6A6_ITGAV_ITGB8	0	1	LAMA5_DAG1
CD4+ T cells	CD4+ T cells	COL6A6_SDC1	0	1	CD96_PVR
CD4+ T cells	CD4+ T cells	COL6A6_SDC4	0	1	EFNB1_EPHB3
CD4+ T cells	CD4+ T cells	COL9A2_CD44	0	1	RetinoicAcid-RA-ALDH1A1_RXRB_CRABP2
CD4+ T cells	CD4+ T cells	COL9A2_ITGA1_ITGB1	0	1	LAMA3_ITGA7_ITGB1
CD4+ T cells	CD4+ T cells	COL9A2_ITGA10_ITGB1	0	1	COL6A3_SDC1
CD4+ T cells	CD4+ T cells	COL9A2_ITGA11_ITGB1	0	1	COMP_SDC1
CD4+ T cells	CD4+ T cells	COL9A2_ITGA2_ITGB1	0	1	COL1A1_ITGA9_ITGB1
CD4+ T cells	CD4+ T cells	COL9A2_ITGA3_ITGB1	0	1	LAMA3_ITGAV_ITGB8
CD4+ T cells	CD4+ T cells	COL9A2_ITGA9_ITGB1	0	1	COL6A3_CD44
CD4+ T cells	CD4+ T cells	COL9A2_ITGAV_ITGB8	0	1	LAMB1_DAG1
CD4+ T cells	CD4+ T cells	COL9A2_SDC1	0	1	CD99_PILRA
CD4+ T cells	CD4+ T cells	COL9A2_SDC4	0	1	EFNB1_EPHB4
CD4+ T cells	CD4+ T cells	COMP_CD47	0	1	JAM2_JAM2
CD4+ T cells	CD4+ T cells	COMP_ITGA3_ITGB1	0	1	THBS1_ITGAV_ITGB3
CD4+ T cells	CD4+ T cells	COMP_ITGAV_ITGB3	0	1	FN1_SDC4
CD4+ T cells	CD4+ T cells	COMP_SDC1	0	1	EFNA1_EPHA2
CD4+ T cells	CD4+ T cells	COMP_SDC4	0	1	ICAM2_ITGAL_ITGB2
CD4+ T cells	CD4+ T cells	CSF1_CSF1R	0	1	POSTN_ITGAV_ITGB3
CD4+ T cells	CD4+ T cells	CSPG4_ITGA2_ITGB1	0	1	TAX1BP3_ADGRB2
CD4+ T cells	CD4+ T cells	CXCL10_CXCR3	0	1	PTN_PTPRZ1
CD4+ T cells	CD4+ T cells	CXCL12_ACKR3	0	1	PTN_SDC3
CD4+ T cells	CD4+ T cells	CXCL12_CXCR4	0.0378883	0	PTN_SDC2
CD4+ T cells	CD4+ T cells	CXCL13_CXCR3	0.0102105	0	PTN_SDC1
CD4+ T cells	CD4+ T cells	CXCL9_CXCR3	0	1	MDK_NCL
CD4+ T cells	CD4+ T cells	DLL1_NOTCH1	0	1
CD4+ T cells	CD4+ T cells	DLL1_NOTCH2	0	1
CD4+ T cells	CD4+ T cells	DLL1_NOTCH3	0	1
CD4+ T cells	CD4+ T cells	DLL4_NOTCH1	0	1
CD4+ T cells	CD4+ T cells	DLL4_NOTCH2	0	1
CD4+ T cells	CD4+ T cells	DLL4_NOTCH3	0	1
CD4+ T cells	CD4+ T cells	EDA_EDA2R	0	1	EDN1_EDNRA
CD4+ T cells	CD4+ T cells	EDN1_EDNRA	0	1	PTPRS_NTRK3
CD4+ T cells	CD4+ T cells	EDN1_EDNRB	0	1	IGFBP3_TMEM219
CD4+ T cells	CD4+ T cells	EFNA1_EPHA2	0	1	CD55_ADGRE5
CD4+ T cells	CD4+ T cells	EFNA1_EPHA3	0	1	LPAR1_ADGRE5
CD4+ T cells	CD4+ T cells	EFNA4_EPHA2	0	1	LPAR2_ADGRE5
CD4+ T cells	CD4+ T cells	EFNA4_EPHA3	0	1	THY1_ADGRE5
CD4+ T cells	CD4+ T cells	EFNA5_EPHA2	0	1	ITGAV_ITGB1_ADGRE5
CD4+ T cells	CD4+ T cells	EFNA5_EPHA3	0	1	ITGAV_ITGB3_ADGRE5
CD4+ T cells	CD4+ T cells	EFNA5_EPHB2	0	1	COL3A1_ADGRG1
CD4+ T cells	CD4+ T cells	EFNB1_EPHB2	0	1	TGM2_ADGRG1
CD4+ T cells	CD4+ T cells	EFNB1_EPHB3	0	1	FLRT2_ADGRL1
CD4+ T cells	CD4+ T cells	EFNB1_EPHB4	0	1	TENM2_ADGRL1
CD4+ T cells	CD4+ T cells	EFNB2_EPHB2	0	1	TENM3_ADGRL1
CD4+ T cells	CD4+ T cells	EFNB2_EPHB3	0	1	TENM4_ADGRL1
CD4+ T cells	CD4+ T cells	EFNB2_EPHB4	0	1	FLRT2_ADGRL2
CD4+ T cells	CD4+ T cells	EGF_EGFR	0	1	EDA_EDA2R
CD4+ T cells	CD4+ T cells	EGF_EGFR_ERBB2	0	1	TNFSF12_TNFRSF12A
CD4+ T cells	CD4+ T cells	ENTPD1_ADORA3	0	1
CD4+ T cells	CD4+ T cells	ESAM_ESAM	0	1	TENM2_ADGRL2
CD4+ T cells	CD4+ T cells	F11R_F11R	0	1	APOE_TREM2_TYROBP
CD4+ T cells	CD4+ T cells	FGF7_FGFR1	0	1	TNFSF4_TNFRSF4
CD4+ T cells	CD4+ T cells	FGF7_FGFR2	0	1	SPP1_CD44
CD4+ T cells	CD4+ T cells	FLRT2_ADGRL1	0	1
CD4+ T cells	CD4+ T cells	FLRT2_ADGRL2	0	1
CD4+ T cells	CD4+ T cells	FLRT2_FLRT2	0	1
CD4+ T cells	CD4+ T cells	FLRT2_UNC5B	0	1
CD4+ T cells	CD4+ T cells	FLRT2_UNC5C	0	1
CD4+ T cells	CD4+ T cells	FN1_CD44	0.0638385	0.01	PGI2-PTGIS_PTGIR
CD4+ T cells	CD4+ T cells	FN1_ITGA2B_ITGB3	0	1	TNC_SDC4
CD4+ T cells	CD4+ T cells	FN1_ITGA3_ITGB1	0.00750178	0.94	COL1A2_ITGA9_ITGB1
CD4+ T cells	CD4+ T cells	FN1_ITGA4_ITGB1	0.00273944	0.51	COL4A1_ITGA9_ITGB1
CD4+ T cells	CD4+ T cells	FN1_ITGA4_ITGB7	0	1	COL1A2_SDC4
CD4+ T cells	CD4+ T cells	FN1_ITGA5_ITGB1	0.00750178	0.93	COL4A2_ITGA9_ITGB1
CD4+ T cells	CD4+ T cells	FN1_ITGA8_ITGB1	0	1	COL6A1_ITGA9_ITGB1
CD4+ T cells	CD4+ T cells	FN1_ITGAV_ITGB1	0	1	COL1A1_SDC4
CD4+ T cells	CD4+ T cells	FN1_ITGAV_ITGB3	0	1	COL4A1_SDC4
CD4+ T cells	CD4+ T cells	FN1_ITGAV_ITGB6	0	1	LAMA2_SV2A
CD4+ T cells	CD4+ T cells	FN1_ITGAV_ITGB8	0	1	LAMA3_SV2A
CD4+ T cells	CD4+ T cells	FN1_SDC1	0	1	CD99_CD99
CD4+ T cells	CD4+ T cells	FN1_SDC4	0	1	EFNB2_EPHB2
CD4+ T cells	CD4+ T cells	GABA-A-GAD1_SLC6A1_GABR_A3B3E	0	1	NECTIN2_TIGIT
CD4+ T cells	CD4+ T cells	GABA-A-GAD1_SLC6A1_GABR_A3B3Q	0	1	NECTIN2_CD226
CD4+ T cells	CD4+ T cells	GABA-A-GAD1_SLC6A6_GABR_A3B3E	0	1	DLL1_NOTCH1
CD4+ T cells	CD4+ T cells	GABA-A-GAD1_SLC6A6_GABR_A3B3Q	0	1	NEGR1_NEGR1
CD4+ T cells	CD4+ T cells	GABA-A-GAD1_SLC6A8_GABR_A3B3E	0	1	DLL4_NOTCH1
CD4+ T cells	CD4+ T cells	GABA-A-GAD1_SLC6A8_GABR_A3B3Q	0	1	DLL1_NOTCH3
CD4+ T cells	CD4+ T cells	GABA-B-GAD1_SLC6A1_GABBR1	0	1	JAG1_NOTCH1
CD4+ T cells	CD4+ T cells	GABA-B-GAD1_SLC6A6_GABBR1	0	1	JAG1_NOTCH2
CD4+ T cells	CD4+ T cells	GABA-B-GAD1_SLC6A8_GABBR1	0	1	JAG1_NOTCH3
CD4+ T cells	CD4+ T cells	GAS6_AXL	0	1	LAMB2_ITGA3_ITGB1
CD4+ T cells	CD4+ T cells	GAS6_MERTK	0	1	LAMC1_ITGA3_ITGB1
CD4+ T cells	CD4+ T cells	GAS6_TYRO3	0	1	LAMC2_ITGA3_ITGB1
CD4+ T cells	CD4+ T cells	GDF11_ACVR1B_ACVR2B	0	1	INHBB_ACVR1B_ACVR2A
CD4+ T cells	CD4+ T cells	GDF11_TGFBR1_ACVR2A	0	1	INHBA_ACVR1B_ACVR2A
CD4+ T cells	CD4+ T cells	GDF11_TGFBR1_ACVR2B	0	1	INHBA_ACVR1B_ACVR2B
CD4+ T cells	CD4+ T cells	GJA1_GJA1	0.0163118	0.74
CD4+ T cells	CD4+ T cells	GJA1_GJA5	0	1
CD4+ T cells	CD4+ T cells	GJA5_GJA5	0	1
CD4+ T cells	CD4+ T cells	GJC1_GJA1	0.00412846	0.92
CD4+ T cells	CD4+ T cells	GJC1_GJA5	0	1
CD4+ T cells	CD4+ T cells	GJC1_GJC1	0.00103532	0.78
CD4+ T cells	CD4+ T cells	Glutamate-Glu-SLC1A1_GLS_GRIA3	0	1	JAG2_NOTCH1
CD4+ T cells	CD4+ T cells	Glutamate-Glu-SLC1A2_GLS_GRIA3	0	1	JAG2_NOTCH2
CD4+ T cells	CD4+ T cells	Glutamate-Glu-SLC1A3_GLS_GRIA3	0	1	JAG2_NOTCH3
CD4+ T cells	CD4+ T cells	Glutamate-Glu-SLC1A3_GLS2_GRIA3	0	1	DLL1_NOTCH2
CD4+ T cells	CD4+ T cells	GRN_SORT1	0.00412846	0.99	THBS1_ITGA3_ITGB1
CD4+ T cells	CD4+ T cells	GZMA_F2R	0	1	LGALS9_P4HB
CD4+ T cells	CD4+ T cells	GZMA_F2RL2	0	1	SLIT2_ROBO1
CD4+ T cells	CD4+ T cells	GZMA_F2RL3	0	1	TUB_MERTK
CD4+ T cells	CD4+ T cells	GZMA_PARD3	0	1	PLAU_PLAUR
CD4+ T cells	CD4+ T cells	HSPG2_DAG1	0	1	JAM3_JAM3
CD4+ T cells	CD4+ T cells	ICAM1_ITGAL	0	1	LRFN4_PTPRD
CD4+ T cells	CD4+ T cells	ICAM1_ITGAL_ITGB2	0	1	TENM4_ADGRL2
CD4+ T cells	CD4+ T cells	ICAM1_ITGAM_ITGB2	0	1	FLRT2_UNC5B
CD4+ T cells	CD4+ T cells	ICAM1_ITGAX_ITGB2	0	1	TENM3_ADGRL2
CD4+ T cells	CD4+ T cells	ICAM1_SPN	0	1	LRFN4_PTPRF
CD4+ T cells	CD4+ T cells	ICAM2_ITGAL_ITGB2	0	1	FLRT2_FLRT2
CD4+ T cells	CD4+ T cells	ICAM2_ITGAM_ITGB2	0	1	FLRT2_UNC5C
CD4+ T cells	CD4+ T cells	IFNE_IFNAR1_IFNAR2	0	1	C3_C3AR1
CD4+ T cells	CD4+ T cells	IGFBP3_TMEM219	0	1	COL6A1_ITGA3_ITGB1
CD4+ T cells	CD4+ T cells	IL16_CD4	0	1	POSTN_ITGAV_ITGB5
CD4+ T cells	CD4+ T cells	INHABA_ACVR2A	0	1	WNT2_FZD1_LRP5
CD4+ T cells	CD4+ T cells	INHABB_ACVR2B	0	1	WNT2_FZD2_LRP5
CD4+ T cells	CD4+ T cells	INHB_ACVR1C_ACVR2B	0	1	WNT10A_FZD7_LRP5
CD4+ T cells	CD4+ T cells	INHBA_ACVR1B_ACVR2A	0	1	INHBB_ACVR1B_ACVR2B
CD4+ T cells	CD4+ T cells	INHBA_ACVR1B_ACVR2B	0	1	INHBABB_ACVR1B_ACVR2A
CD4+ T cells	CD4+ T cells	INHBABB_ACVR1B_ACVR2A	0	1	WNT10A_FZD4_LRP5
CD4+ T cells	CD4+ T cells	INHBABB_ACVR1B_ACVR2B	0	1	WNT10A_FZD5_LRP5
CD4+ T cells	CD4+ T cells	INHBABB_ACVR1C_ACVR2A	0	1	WNT10A_FZD6_LRP5
CD4+ T cells	CD4+ T cells	INHBB_ACVR1B_ACVR2A	0	1	INHBABB_ACVR1B_ACVR2B
CD4+ T cells	CD4+ T cells	INHBB_ACVR1B_ACVR2B	0	1	WNT10A_FZD1_LRP5
CD4+ T cells	CD4+ T cells	INHBB_ACVR1C_ACVR2A	0	1	WNT10A_FZD2_LRP5
CD4+ T cells	CD4+ T cells	INHBB_ACVR1C_ACVR2B	0	1	WNT10A_FZD3_LRP5
CD4+ T cells	CD4+ T cells	ITGAV_ITGB1_ADGRE5	0	1
CD4+ T cells	CD4+ T cells	ITGAV_ITGB3_ADGRA2	0	1
CD4+ T cells	CD4+ T cells	ITGAV_ITGB3_ADGRE5	0	1
CD4+ T cells	CD4+ T cells	JAG1_NOTCH1	0	1
CD4+ T cells	CD4+ T cells	JAG1_NOTCH2	0	1
CD4+ T cells	CD4+ T cells	JAG1_NOTCH3	0	1
CD4+ T cells	CD4+ T cells	JAG2_NOTCH1	0	1
CD4+ T cells	CD4+ T cells	JAG2_NOTCH2	0	1
CD4+ T cells	CD4+ T cells	JAG2_NOTCH3	0	1
CD4+ T cells	CD4+ T cells	JAM1_ITGAL_ITGB2	0	1	APP_TREM2_TYROBP
CD4+ T cells	CD4+ T cells	JAM2_F11R	0	1	CADM1_NECTIN3
CD4+ T cells	CD4+ T cells	JAM2_ITGA3_ITGB1	0	1	LRFN4_PTPRS
CD4+ T cells	CD4+ T cells	JAM2_ITGAV_ITGB1	0	1	APP_SORL1
CD4+ T cells	CD4+ T cells	JAM2_JAM2	0	1	CADM3_CADM1
CD4+ T cells	CD4+ T cells	JAM2_JAM3	0	1	ENTPD1_ADORA3
CD4+ T cells	CD4+ T cells	JAM3_F11R	0	1	CADM3_CADM4
CD4+ T cells	CD4+ T cells	JAM3_ITGAM_ITGB2	0	1	APP_TNFRSF21
CD4+ T cells	CD4+ T cells	JAM3_JAM3	0	1	CADM3_EPB41L1
CD4+ T cells	CD4+ T cells	LAIR1_LILRB4	0	1
CD4+ T cells	CD4+ T cells	LAMA2_CD44	0	1	Cholesterol-Cholesterol-DHCR24_RORA
CD4+ T cells	CD4+ T cells	LAMA2_DAG1	0	1	MPZL1_MPZL1
CD4+ T cells	CD4+ T cells	LAMA2_ITGA1_ITGB1	0	1	COL6A2_ITGA9_ITGB1
CD4+ T cells	CD4+ T cells	LAMA2_ITGA2_ITGB1	0	1	LAMB1_ITGA9_ITGB1
CD4+ T cells	CD4+ T cells	LAMA2_ITGA3_ITGB1	0	1	COL6A1_ITGA11_ITGB1
CD4+ T cells	CD4+ T cells	LAMA2_ITGA6_ITGB1	0	1	LAMA4_ITGAV_ITGB8
CD4+ T cells	CD4+ T cells	LAMA2_ITGA6_ITGB4	0	1	LAMB2_DAG1
CD4+ T cells	CD4+ T cells	LAMA2_ITGA7_ITGB1	0	1	COL4A1_ITGAV_ITGB8
CD4+ T cells	CD4+ T cells	LAMA2_ITGA9_ITGB1	0	1	COL6A6_CD44
CD4+ T cells	CD4+ T cells	LAMA2_ITGAV_ITGB8	0	1	LAMA4_SV2A
CD4+ T cells	CD4+ T cells	LAMA2_SV2A	0	1	ICAM1_ITGAM_ITGB2
CD4+ T cells	CD4+ T cells	LAMA3_CD44	0	1	Cholesterol-Cholesterol-LIPA_RORA
CD4+ T cells	CD4+ T cells	LAMA3_DAG1	0	1	NCAM1_FGFR1
CD4+ T cells	CD4+ T cells	LAMA3_ITGA1_ITGB1	0	1	COL6A3_ITGA9_ITGB1
CD4+ T cells	CD4+ T cells	LAMA3_ITGA2_ITGB1	0	1	LAMB2_ITGA9_ITGB1
CD4+ T cells	CD4+ T cells	LAMA3_ITGA3_ITGB1	0	1	COL6A2_ITGA11_ITGB1
CD4+ T cells	CD4+ T cells	LAMA3_ITGA6_ITGB1	0	1	LAMA5_ITGAV_ITGB8
CD4+ T cells	CD4+ T cells	LAMA3_ITGA6_ITGB4	0	1	LAMC1_DAG1
CD4+ T cells	CD4+ T cells	LAMA3_ITGA7_ITGB1	0	1	COL4A2_ITGAV_ITGB8
CD4+ T cells	CD4+ T cells	LAMA3_ITGA9_ITGB1	0	1	COL9A2_CD44
CD4+ T cells	CD4+ T cells	LAMA3_ITGAV_ITGB8	0	1	LAMA5_SV2A
CD4+ T cells	CD4+ T cells	LAMA3_SV2A	0	1	ICAM2_ITGAM_ITGB2
CD4+ T cells	CD4+ T cells	LAMA4_CD44	0	1	Testosterone-Testosterone-HSD17B12_AR
CD4+ T cells	CD4+ T cells	LAMA4_DAG1	0	1	NCAM1_NCAM1
CD4+ T cells	CD4+ T cells	LAMA4_ITGA1_ITGB1	0	1	COL6A6_ITGA9_ITGB1
CD4+ T cells	CD4+ T cells	LAMA4_ITGA2_ITGB1	0	1	LAMC1_ITGA9_ITGB1
CD4+ T cells	CD4+ T cells	LAMA4_ITGA3_ITGB1	0	1	COL6A3_ITGA11_ITGB1
CD4+ T cells	CD4+ T cells	LAMA4_ITGA6_ITGB1	0	1	LAMB1_ITGAV_ITGB8
CD4+ T cells	CD4+ T cells	LAMA4_ITGA6_ITGB4	0	1	LAMC2_DAG1
CD4+ T cells	CD4+ T cells	LAMA4_ITGA7_ITGB1	0	1	COL6A1_ITGAV_ITGB8
CD4+ T cells	CD4+ T cells	LAMA4_ITGA9_ITGB1	0	1	LAMA2_CD44
CD4+ T cells	CD4+ T cells	LAMA4_ITGAV_ITGB8	0	1	LAMB1_SV2A
CD4+ T cells	CD4+ T cells	LAMA4_SV2A	0	1	ICAM1_ITGAL
CD4+ T cells	CD4+ T cells	LAMA5_CD44	0.0296757	0	APP_CD74
CD4+ T cells	CD4+ T cells	LAMA5_DAG1	0	1	NECTIN1_CADM3
CD4+ T cells	CD4+ T cells	LAMA5_ITGA1_ITGB1	0	1	COL9A2_ITGA9_ITGB1
CD4+ T cells	CD4+ T cells	LAMA5_ITGA2_ITGB1	0	1	LAMC2_ITGA9_ITGB1
CD4+ T cells	CD4+ T cells	LAMA5_ITGA3_ITGB1	0.00337844	0.71	COL6A6_ITGA11_ITGB1
CD4+ T cells	CD4+ T cells	LAMA5_ITGA6_ITGB1	0	1	LAMB2_ITGAV_ITGB8
CD4+ T cells	CD4+ T cells	LAMA5_ITGA6_ITGB4	0	1	Glutamate-Glu-SLC1A3_GLS_GRIA3
CD4+ T cells	CD4+ T cells	LAMA5_ITGA7_ITGB1	0.00377571	0.74	COL6A2_ITGAV_ITGB8
CD4+ T cells	CD4+ T cells	LAMA5_ITGA9_ITGB1	0	1	LAMA3_CD44
CD4+ T cells	CD4+ T cells	LAMA5_ITGAV_ITGB8	0	1	LAMB2_SV2A
CD4+ T cells	CD4+ T cells	LAMA5_SV2A	0	1	ICAM1_SPN
CD4+ T cells	CD4+ T cells	LAMB1_CD44	0	1	CADM1_CADM1
CD4+ T cells	CD4+ T cells	LAMB1_DAG1	0	1	NECTIN3_NECTIN1
CD4+ T cells	CD4+ T cells	LAMB1_ITGA1_ITGB1	0	1	LAMA2_ITGA9_ITGB1
CD4+ T cells	CD4+ T cells	LAMB1_ITGA2_ITGB1	0	1	COL1A1_ITGA11_ITGB1
CD4+ T cells	CD4+ T cells	LAMB1_ITGA3_ITGB1	0	1	COL9A2_ITGA11_ITGB1
CD4+ T cells	CD4+ T cells	LAMB1_ITGA6_ITGB1	0	1	LAMC1_ITGAV_ITGB8
CD4+ T cells	CD4+ T cells	LAMB1_ITGA6_ITGB4	0	1	LTB4-LTA4H_LTB4R1
CD4+ T cells	CD4+ T cells	LAMB1_ITGA7_ITGB1	0	1	COL6A3_ITGAV_ITGB8
CD4+ T cells	CD4+ T cells	LAMB1_ITGA9_ITGB1	0	1	LAMA4_CD44
CD4+ T cells	CD4+ T cells	LAMB1_ITGAV_ITGB8	0	1	LAMC1_SV2A
CD4+ T cells	CD4+ T cells	LAMB1_SV2A	0	1	JAM2_ITGA3_ITGB1
CD4+ T cells	CD4+ T cells	LAMB2_CD44	0.0296757	0	CADM3_CADM3
CD4+ T cells	CD4+ T cells	LAMB2_DAG1	0	1	NECTIN3_NECTIN2
CD4+ T cells	CD4+ T cells	LAMB2_ITGA1_ITGB1	0	1	LAMA3_ITGA9_ITGB1
CD4+ T cells	CD4+ T cells	LAMB2_ITGA2_ITGB1	0	1	COL1A2_ITGA11_ITGB1
CD4+ T cells	CD4+ T cells	LAMB2_ITGA3_ITGB1	0.00337844	0.79	FN1_ITGAV_ITGB1
CD4+ T cells	CD4+ T cells	LAMB2_ITGA6_ITGB1	0	1	LAMC2_ITGAV_ITGB8
CD4+ T cells	CD4+ T cells	LAMB2_ITGA6_ITGB4	0	1	PGE2-PTGES2_PTGER2
CD4+ T cells	CD4+ T cells	LAMB2_ITGA7_ITGB1	0.00377571	0.79	COL6A6_ITGAV_ITGB8
CD4+ T cells	CD4+ T cells	LAMB2_ITGA9_ITGB1	0	1	LAMA5_CD44
CD4+ T cells	CD4+ T cells	LAMB2_ITGAV_ITGB8	0	1	LAMC2_SV2A
CD4+ T cells	CD4+ T cells	LAMB2_SV2A	0	1	JAM2_ITGAV_ITGB1
CD4+ T cells	CD4+ T cells	LAMC1_CD44	0.0296757	0	PTPRC_MRC1
CD4+ T cells	CD4+ T cells	LAMC1_DAG1	0	1	NECTIN3_PVR
CD4+ T cells	CD4+ T cells	LAMC1_ITGA1_ITGB1	0	1	LAMA4_ITGA9_ITGB1
CD4+ T cells	CD4+ T cells	LAMC1_ITGA2_ITGB1	0	1	COL4A1_ITGA11_ITGB1
CD4+ T cells	CD4+ T cells	LAMC1_ITGA3_ITGB1	0.00337844	0.88	FN1_ITGA4_ITGB7
CD4+ T cells	CD4+ T cells	LAMC1_ITGA6_ITGB1	0	1	COL1A1_ITGAV_ITGB8
CD4+ T cells	CD4+ T cells	LAMC1_ITGA6_ITGB4	0	1	PGE2-PTGES2_PTGER3
CD4+ T cells	CD4+ T cells	LAMC1_ITGA7_ITGB1	0.00377571	0.88	COL9A2_ITGAV_ITGB8
CD4+ T cells	CD4+ T cells	LAMC1_ITGA9_ITGB1	0	1	LAMB1_CD44
CD4+ T cells	CD4+ T cells	LAMC1_ITGAV_ITGB8	0	1	THBS1_CD47
CD4+ T cells	CD4+ T cells	LAMC1_SV2A	0	1	JAM3_ITGAM_ITGB2
CD4+ T cells	CD4+ T cells	LAMC2_CD44	0.0100915	0.12	CD46_JAG1
CD4+ T cells	CD4+ T cells	LAMC2_DAG1	0	1	NECTIN3_TIGIT
CD4+ T cells	CD4+ T cells	LAMC2_ITGA1_ITGB1	0	1	LAMA5_ITGA9_ITGB1
CD4+ T cells	CD4+ T cells	LAMC2_ITGA2_ITGB1	0	1	COL4A2_ITGA11_ITGB1
CD4+ T cells	CD4+ T cells	LAMC2_ITGA3_ITGB1	0.00112869	0.88	FN1_ITGAV_ITGB3
CD4+ T cells	CD4+ T cells	LAMC2_ITGA6_ITGB1	0	1	COL1A2_ITGAV_ITGB8
CD4+ T cells	CD4+ T cells	LAMC2_ITGA6_ITGB4	0	1	PGE2-PTGES2_PTGER4
CD4+ T cells	CD4+ T cells	LAMC2_ITGA7_ITGB1	0.00126175	0.9	LAMA2_ITGA6_ITGB4
CD4+ T cells	CD4+ T cells	LAMC2_ITGA9_ITGB1	0	1	LAMB2_CD44
CD4+ T cells	CD4+ T cells	LAMC2_ITGAV_ITGB8	0	1	THBS2_CD47
CD4+ T cells	CD4+ T cells	LAMC2_SV2A	0	1	JAM1_ITGAL_ITGB2
CD4+ T cells	CD4+ T cells	LGALS9_BCR_CD45_CD22	0	1	COL6A2_ITGA3_ITGB1
CD4+ T cells	CD4+ T cells	LGALS9_CD44	0	1	COL1A1_ITGA3_ITGB1
CD4+ T cells	CD4+ T cells	LGALS9_CD45	0	1	THBS2_ITGA3_ITGB1
CD4+ T cells	CD4+ T cells	LGALS9_HAVCR2	0	1	COMP_ITGA3_ITGB1
CD4+ T cells	CD4+ T cells	LGALS9_P4HB	0	1	COL6A3_ITGA3_ITGB1
CD4+ T cells	CD4+ T cells	LPAR1_ADGRE5	0	1
CD4+ T cells	CD4+ T cells	LPAR2_ADGRE5	0	1
CD4+ T cells	CD4+ T cells	LRFN4_PTPRD	0	1
CD4+ T cells	CD4+ T cells	LRFN4_PTPRF	0	1
CD4+ T cells	CD4+ T cells	LRFN4_PTPRS	0	1
CD4+ T cells	CD4+ T cells	LTA_LTB_LTBR	0	1	C3_ITGAM_ITGB2
CD4+ T cells	CD4+ T cells	LTB4-LTA4H_LTB4R1	0	1	OCLN_OCLN
CD4+ T cells	CD4+ T cells	LTC4-LTC4S_CYSLTR1	0	1	DLL4_NOTCH3
CD4+ T cells	CD4+ T cells	MDK_ITGA4_ITGB1	0.00163995	0.52	SEMA3F_NRP2_PLXNA2
CD4+ T cells	CD4+ T cells	MDK_ITGA6_ITGB1	0	1	SEMA3F_NRP2_PLXNA3
CD4+ T cells	CD4+ T cells	MDK_LRP1	0.0163118	1	SEMA3C_NRP1_NRP2
CD4+ T cells	CD4+ T cells	MDK_NCL	0	1	SEMA3C_PLXND1
CD4+ T cells	CD4+ T cells	MDK_PTPRZ1	0	1	SEMA3F_NRP2_PLXNA1
CD4+ T cells	CD4+ T cells	MDK_SDC1	0	1	SEMA3C_NRP2_PLXNA1
CD4+ T cells	CD4+ T cells	MDK_SDC2	0	1	SEMA3C_NRP2_PLXNA2
CD4+ T cells	CD4+ T cells	MDK_SDC4	0	1	SEMA3C_NRP2_PLXNA3
CD4+ T cells	CD4+ T cells	MICA_NKG2D_HCST	0	1
CD4+ T cells	CD4+ T cells	MIF_ACKR3	0	1	PTN_NCL
CD4+ T cells	CD4+ T cells	MIF_CD74_CD44	0	1	PTN_ITGAV_ITGB3
CD4+ T cells	CD4+ T cells	MIF_CD74_CXCR4	0	1	PTN_SDC4
CD4+ T cells	CD4+ T cells	MMP2_INTEGRIN_AVB3_COMPLEX	0	1
CD4+ T cells	CD4+ T cells	MPZL1_MPZL1	0	1	CADM3_NECTIN3
CD4+ T cells	CD4+ T cells	NAMPT_ITGA5_ITGB1	0	1	SEMA3B_NRP2_PLXNA1
CD4+ T cells	CD4+ T cells	NCAM1_FGFR1	0	1	CD99_PILRB
CD4+ T cells	CD4+ T cells	NCAM1_NCAM1	0	1	LAIR1_LILRB4
CD4+ T cells	CD4+ T cells	NECTIN1_CADM3	0	1	MMP2_INTEGRIN_AVB3_COMPLEX
CD4+ T cells	CD4+ T cells	NECTIN2_CD226	0	1
CD4+ T cells	CD4+ T cells	NECTIN2_TIGIT	0	1
CD4+ T cells	CD4+ T cells	NECTIN3_NECTIN1	0	1	NTN4_UNC5B
CD4+ T cells	CD4+ T cells	NECTIN3_NECTIN2	0	1	CD200_CD200R1L
CD4+ T cells	CD4+ T cells	NECTIN3_PVR	0	1	PECAM1_CD38
CD4+ T cells	CD4+ T cells	NECTIN3_TIGIT	0	1	SIRPG_CD47
CD4+ T cells	CD4+ T cells	NEGR1_NEGR1	0	1
CD4+ T cells	CD4+ T cells	NFASC_CNTN1_CNTNAP1	0	1	ITGAV_ITGB3_ADGRA2
CD4+ T cells	CD4+ T cells	NPNT1_ITGA8_ITGB1	0	1	LAMA5_ITGA6_ITGB4
CD4+ T cells	CD4+ T cells	NPNT2_ITGA8_ITGB1	0	1	LAMB1_ITGA6_ITGB4
CD4+ T cells	CD4+ T cells	NTN4_UNC5B	0	1
CD4+ T cells	CD4+ T cells	OCLN_OCLN	0	1
CD4+ T cells	CD4+ T cells	PCDHGC3_PCDHGC3	0	1
CD4+ T cells	CD4+ T cells	PDCD1LG2_PDCD1	0	1
CD4+ T cells	CD4+ T cells	PDGFA_PDGFRA	0	1	SPP1_ITGAV_ITGB3
CD4+ T cells	CD4+ T cells	PDGFA_PDGFRB	0	1	SPP1_ITGAV_ITGB1
CD4+ T cells	CD4+ T cells	PDGFB_PDGFRA	0	1	SPP1_ITGAV_ITGB5
CD4+ T cells	CD4+ T cells	PDGFB_PDGFRB	0	1	SPP1_ITGAV_ITGB6
CD4+ T cells	CD4+ T cells	PDGFC_PDGFRA	0	1	SPP1_ITGA4_ITGB1
CD4+ T cells	CD4+ T cells	PECAM1_CD38	0	1
CD4+ T cells	CD4+ T cells	PECAM1_PECAM1	0	1
CD4+ T cells	CD4+ T cells	PGE2-PTGES2_PTGER2	0	1	CD274_PDCD1
CD4+ T cells	CD4+ T cells	PGE2-PTGES2_PTGER3	0	1	PDCD1LG2_PDCD1
CD4+ T cells	CD4+ T cells	PGE2-PTGES2_PTGER4	0.000162694	0.11	PECAM1_PECAM1
CD4+ T cells	CD4+ T cells	PGF_VEGFR1	0	1	MDK_SDC1
CD4+ T cells	CD4+ T cells	PGI2-PTGIS_PTGIR	0	1	PTPRM_PTPRM
CD4+ T cells	CD4+ T cells	PLAU_PLAUR	0	1	LAMA2_ITGA6_ITGB1
CD4+ T cells	CD4+ T cells	POSTN_ITGAV_ITGB3	0	1	LGALS9_CD45
CD4+ T cells	CD4+ T cells	POSTN_ITGAV_ITGB5	0	1	RARRES2_CMKLR1
CD4+ T cells	CD4+ T cells	Pregnenolone-CYP11A1_NR1I2	0	1	SEMA4D_CD72
CD4+ T cells	CD4+ T cells	Prostaglandin-TXA2-TBXAS1-TBXA2R	0	1	PVR_CD226
CD4+ T cells	CD4+ T cells	PTN_ITGAV_ITGB3	0	1	GAS6_TYRO3
CD4+ T cells	CD4+ T cells	PTN_NCL	0	1	GRN_SORT1
CD4+ T cells	CD4+ T cells	PTN_PTPRZ1	0	1	ADM_CALCRL
CD4+ T cells	CD4+ T cells	PTN_SDC1	0	1	ANXA1_FPR1
CD4+ T cells	CD4+ T cells	PTN_SDC2	0	1	CALCA_CALCRL
CD4+ T cells	CD4+ T cells	PTN_SDC3	0.012284	0.7	GAS6_AXL
CD4+ T cells	CD4+ T cells	PTN_SDC4	0	1	GAS6_MERTK
CD4+ T cells	CD4+ T cells	PTPRC_MRC1	0	1	SEMA6B_PLXNA2
CD4+ T cells	CD4+ T cells	PTPRM_PTPRM	0	1
CD4+ T cells	CD4+ T cells	PTPRS_NTRK3	0	1	COL4A2_ITGA3_ITGB1
CD4+ T cells	CD4+ T cells	PVR_CD226	0	1
CD4+ T cells	CD4+ T cells	PVR_TIGIT	0	1
CD4+ T cells	CD4+ T cells	RARRES2_CMKLR1	0	1	THBS3_ITGA3_ITGB1
CD4+ T cells	CD4+ T cells	RetinoicAcid-RA-ALDH1A1_RARA_CRABP2	0	1	SELL_CD34
CD4+ T cells	CD4+ T cells	RetinoicAcid-RA-ALDH1A1_RARA_RXRA_CRABP2	0	1	SELL_PODXL
CD4+ T cells	CD4+ T cells	RetinoicAcid-RA-ALDH1A1_RARB_CRABP2	0	1	SELPLG_SELL
CD4+ T cells	CD4+ T cells	RetinoicAcid-RA-ALDH1A1_RARB_RXRB_CRABP2	0	1	SEMA4A_NRP1_PLXNA1
CD4+ T cells	CD4+ T cells	RetinoicAcid-RA-ALDH1A1_RARG_CRABP2	0	1	SEMA4A_NRP1_PLXNA2
CD4+ T cells	CD4+ T cells	RetinoicAcid-RA-ALDH1A1_RARG_RXRG_CRABP2	0	1	SEMA4A_NRP1_PLXNA3
CD4+ T cells	CD4+ T cells	RetinoicAcid-RA-ALDH1A1_RXRA_CRABP2	0	1	SEMA4A_PLXNB1
CD4+ T cells	CD4+ T cells	RetinoicAcid-RA-ALDH1A1_RXRB_CRABP2	0	1	SEMA4A_PLXNB2
CD4+ T cells	CD4+ T cells	RetinoicAcid-RA-ALDH1A1_RXRG_CRABP2	0	1	SEMA4D_PLXNB1
CD4+ T cells	CD4+ T cells	SDC1_ADGRA2	0	1
CD4+ T cells	CD4+ T cells	SDC2_ADGRA2	0	1
CD4+ T cells	CD4+ T cells	SELL_CD34	0	1
CD4+ T cells	CD4+ T cells	SELL_PODXL	0	1
CD4+ T cells	CD4+ T cells	SELPLG_SELL	0	1
CD4+ T cells	CD4+ T cells	SEMA3B_NRP1_PLXNA1	0	1	COL1A1_ITGA1_ITGB1
CD4+ T cells	CD4+ T cells	SEMA3B_NRP1_PLXNA2	0	1	COL1A2_ITGA1_ITGB1
CD4+ T cells	CD4+ T cells	SEMA3B_NRP1_PLXNA3	0	1	COL4A1_ITGA1_ITGB1
CD4+ T cells	CD4+ T cells	SEMA3B_NRP1_PLXNA4	0	1	COL4A2_ITGA1_ITGB1
CD4+ T cells	CD4+ T cells	SEMA3B_NRP2_PLXNA1	0	1	COL9A2_ITGA1_ITGB1
CD4+ T cells	CD4+ T cells	SEMA3B_NRP2_PLXNA2	0	1	FN1_ITGA3_ITGB1
CD4+ T cells	CD4+ T cells	SEMA3B_NRP2_PLXNA3	0	1	FN1_ITGA4_ITGB1
CD4+ T cells	CD4+ T cells	SEMA3B_NRP2_PLXNA4	0	1	FN1_ITGA5_ITGB1
CD4+ T cells	CD4+ T cells	SEMA3C_NRP1_NRP2	0	1	LAMA2_ITGA3_ITGB1
CD4+ T cells	CD4+ T cells	SEMA3C_NRP1_PLXNA1	0	1	COL6A1_ITGA1_ITGB1
CD4+ T cells	CD4+ T cells	SEMA3C_NRP1_PLXNA2	0	1	COL6A2_ITGA1_ITGB1
CD4+ T cells	CD4+ T cells	SEMA3C_NRP1_PLXNA3	0	1	COL6A3_ITGA1_ITGB1
CD4+ T cells	CD4+ T cells	SEMA3C_NRP1_PLXNA4	0	1	COL6A6_ITGA1_ITGB1
CD4+ T cells	CD4+ T cells	SEMA3C_NRP2_PLXNA1	0	1	LAMA2_ITGA1_ITGB1
CD4+ T cells	CD4+ T cells	SEMA3C_NRP2_PLXNA2	0	1	LAMA3_ITGA1_ITGB1
CD4+ T cells	CD4+ T cells	SEMA3C_NRP2_PLXNA3	0	1	LAMA4_ITGA1_ITGB1
CD4+ T cells	CD4+ T cells	SEMA3C_NRP2_PLXNA4	0	1	LAMA5_ITGA1_ITGB1
CD4+ T cells	CD4+ T cells	SEMA3C_PLXND1	0	1	LAMA3_ITGA3_ITGB1
CD4+ T cells	CD4+ T cells	SEMA3F_NRP2_PLXNA1	0	1	LAMB1_ITGA1_ITGB1
CD4+ T cells	CD4+ T cells	SEMA3F_NRP2_PLXNA2	0	1	LAMB2_ITGA1_ITGB1
CD4+ T cells	CD4+ T cells	SEMA3F_NRP2_PLXNA3	0	1	LAMC1_ITGA1_ITGB1
CD4+ T cells	CD4+ T cells	SEMA3F_NRP2_PLXNA4	0	1	LAMC2_ITGA1_ITGB1
CD4+ T cells	CD4+ T cells	SEMA4A_NRP1_PLXNA1	0	1
CD4+ T cells	CD4+ T cells	SEMA4A_NRP1_PLXNA2	0	1
CD4+ T cells	CD4+ T cells	SEMA4A_NRP1_PLXNA3	0	1
CD4+ T cells	CD4+ T cells	SEMA4A_NRP1_PLXNA4	0	1
CD4+ T cells	CD4+ T cells	SEMA4A_PLXNB1	0	1
CD4+ T cells	CD4+ T cells	SEMA4A_PLXNB2	0	1
CD4+ T cells	CD4+ T cells	SEMA4C_PLXNB2	0	1
CD4+ T cells	CD4+ T cells	SEMA4D_CD72	0	1
CD4+ T cells	CD4+ T cells	SEMA4D_PLXNB1	0	1
CD4+ T cells	CD4+ T cells	SEMA4D_PLXNB2	0.0193307	0
CD4+ T cells	CD4+ T cells	SEMA5A_PLXNA1	0	1
CD4+ T cells	CD4+ T cells	SEMA5A_PLXNA3	0	1
CD4+ T cells	CD4+ T cells	SEMA6A_PLXNA2	0	1
CD4+ T cells	CD4+ T cells	SEMA6B_PLXNA2	0	1
CD4+ T cells	CD4+ T cells	SEMA6D_PLXNA1	0	1
CD4+ T cells	CD4+ T cells	SEMA6D_PLXNA1_KDR	0	1
CD4+ T cells	CD4+ T cells	SEMA6D_PLXNA1_TREM2	0	1
CD4+ T cells	CD4+ T cells	SEMA7A_ITGB1_ITGA1	0	1
CD4+ T cells	CD4+ T cells	SEMA7A_PLXNC1	0	1
CD4+ T cells	CD4+ T cells	SIGLEC1_SPN	0	1
CD4+ T cells	CD4+ T cells	SIRPG_CD47	0.0020685	0
CD4+ T cells	CD4+ T cells	SLIT2_ROBO1	0	1	COL6A6_ITGA3_ITGB1
CD4+ T cells	CD4+ T cells	SPP1_CD44	0	1	GZMA_F2RL2
CD4+ T cells	CD4+ T cells	SPP1_ITGA4_ITGB1	0	1	SEMA3B_NRP1_PLXNA3
CD4+ T cells	CD4+ T cells	SPP1_ITGA5_ITGB1	0	1	SEMA3C_NRP1_PLXNA3
CD4+ T cells	CD4+ T cells	SPP1_ITGA8_ITGB1	0	1	SEMA3C_NRP1_PLXNA2
CD4+ T cells	CD4+ T cells	SPP1_ITGA9_ITGB1	0	1	SEMA3C_NRP1_PLXNA1
CD4+ T cells	CD4+ T cells	SPP1_ITGAV_ITGB1	0	1	GZMA_PARD3
CD4+ T cells	CD4+ T cells	SPP1_ITGAV_ITGB3	0	1	GZMA_F2RL3
CD4+ T cells	CD4+ T cells	SPP1_ITGAV_ITGB5	0	1	SEMA3B_NRP1_PLXNA1
CD4+ T cells	CD4+ T cells	SPP1_ITGAV_ITGB6	0	1	SEMA3B_NRP1_PLXNA2
CD4+ T cells	CD4+ T cells	TAX1BP3_ADGRB2	0	1
CD4+ T cells	CD4+ T cells	TENM2_ADGRL1	0	1
CD4+ T cells	CD4+ T cells	TENM2_ADGRL2	0	1
CD4+ T cells	CD4+ T cells	TENM2_FLRT1_ADGRL1	0	1
CD4+ T cells	CD4+ T cells	TENM3_ADGRL1	0	1
CD4+ T cells	CD4+ T cells	TENM3_ADGRL2	0	1
CD4+ T cells	CD4+ T cells	TENM4_ADGRL1	0	1
CD4+ T cells	CD4+ T cells	TENM4_ADGRL2	0	1
CD4+ T cells	CD4+ T cells	TENM4_FLRT1_ADGRL1	0	1
CD4+ T cells	CD4+ T cells	Testosterone-Testosterone-HSD17B12_AR	0	1	SEMA5A_PLXNA1
CD4+ T cells	CD4+ T cells	TGFB1_ACVR1_TGFBR1	0	1	BMP4_BMPR1A_ACVR2A
CD4+ T cells	CD4+ T cells	TGFB1_ACVR1B_TGFBR2	0	1	TGFB1_ACVR1B_TGFBR2
CD4+ T cells	CD4+ T cells	TGFB1_ACVR1C_TGFBR2	0	1	TGFB2_ACVR1B_TGFBR2
CD4+ T cells	CD4+ T cells	TGFB1_TGFBR1_TGFBR2	0	1	TGFB1_TGFBR1_TGFBR2
CD4+ T cells	CD4+ T cells	TGFB2_ACVR1_TGFBR1	0	1	BMP4_BMPR1A_ACVR2B
CD4+ T cells	CD4+ T cells	TGFB2_ACVR1B_TGFBR2	0	1	TGFB3_ACVR1B_TGFBR2
CD4+ T cells	CD4+ T cells	TGFB2_ACVR1C_TGFBR2	0	1	TGFB1_ACVR1_TGFBR1
CD4+ T cells	CD4+ T cells	TGFB2_TGFBR1_TGFBR2	0	1	TGFB2_TGFBR1_TGFBR2
CD4+ T cells	CD4+ T cells	TGFB3_ACVR1_TGFBR1	0	1	BMP4_BMPR1A_BMPR2
CD4+ T cells	CD4+ T cells	TGFB3_ACVR1B_TGFBR2	0	1	TGFB2_ACVR1_TGFBR1
CD4+ T cells	CD4+ T cells	TGFB3_ACVR1C_TGFBR2	0	1	TGFB3_ACVR1_TGFBR1
CD4+ T cells	CD4+ T cells	TGFB3_TGFBR1_TGFBR2	0	1	TGFB3_TGFBR1_TGFBR2
CD4+ T cells	CD4+ T cells	TGM2_ADGRG1	0	1
CD4+ T cells	CD4+ T cells	THBS1_CD47	0.00617994	0.09	JAM2_JAM3
CD4+ T cells	CD4+ T cells	THBS1_ITGA3_ITGB1	0.00337844	0.69	VWF_ITGAV_ITGB3
CD4+ T cells	CD4+ T cells	THBS1_ITGAV_ITGB3	0	1	COL6A3_SDC4
CD4+ T cells	CD4+ T cells	THBS1_SDC1	0	1	CDH2_CDH2
CD4+ T cells	CD4+ T cells	THBS1_SDC4	0	1	ESAM_ESAM
CD4+ T cells	CD4+ T cells	THBS2_CD47	0.00941419	0.3	F11R_F11R
CD4+ T cells	CD4+ T cells	THBS2_ITGA3_ITGB1	0.00515415	0.93	TNC_ITGAV_ITGB3
CD4+ T cells	CD4+ T cells	THBS2_ITGAV_ITGB3	0	1	COL6A6_SDC4
CD4+ T cells	CD4+ T cells	THBS2_SDC1	0	1	CDH5_CDH5
CD4+ T cells	CD4+ T cells	THBS2_SDC4	0	1	ICAM1_ITGAX_ITGB2
CD4+ T cells	CD4+ T cells	THBS3_CD47	0	1	JAM2_F11R
CD4+ T cells	CD4+ T cells	THBS3_ITGA3_ITGB1	0	1	TNXB_ITGAV_ITGB3
CD4+ T cells	CD4+ T cells	THBS3_ITGAV_ITGB3	0	1	COL9A2_SDC4
CD4+ T cells	CD4+ T cells	THBS3_SDC1	0	1	CSPG4_ITGA2_ITGB1
CD4+ T cells	CD4+ T cells	THBS3_SDC4	0	1	ICAM1_ITGAL_ITGB2
CD4+ T cells	CD4+ T cells	THY1_ADGRE5	0	1
CD4+ T cells	CD4+ T cells	THY1_ITGAM_ITGB2	0	1
CD4+ T cells	CD4+ T cells	THY1_ITGAV_ITGB3	0	1
CD4+ T cells	CD4+ T cells	THY1_ITGAX_ITGB2	0	1
CD4+ T cells	CD4+ T cells	TNC_ITGA2B_ITGB3	0	1	THBS1_SDC4
CD4+ T cells	CD4+ T cells	TNC_ITGA8_ITGB1	0	1	LAMA3_ITGA6_ITGB4
CD4+ T cells	CD4+ T cells	TNC_ITGA9_ITGB1	0	1	LAMB2_ITGA6_ITGB4
CD4+ T cells	CD4+ T cells	TNC_ITGAV_ITGB3	0	1	COL6A1_SDC4
CD4+ T cells	CD4+ T cells	TNC_ITGAV_ITGB6	0	1	THBS3_SDC4
CD4+ T cells	CD4+ T cells	TNC_SDC1	0	1	CD99_CD99L2
CD4+ T cells	CD4+ T cells	TNC_SDC4	0	1	EFNB2_EPHB3
CD4+ T cells	CD4+ T cells	TNFSF10_TNFRSF10B	0	1	C3_ITGAX_ITGB2
CD4+ T cells	CD4+ T cells	TNFSF12_TNFRSF12A	0	1	EDN1_EDNRB
CD4+ T cells	CD4+ T cells	TNFSF4_TNFRSF4	0	1	GZMA_F2R
CD4+ T cells	CD4+ T cells	TNXB_ITGA2B_ITGB3	0	1	THBS2_SDC4
CD4+ T cells	CD4+ T cells	TNXB_ITGA8_ITGB1	0	1	LAMA4_ITGA6_ITGB4
CD4+ T cells	CD4+ T cells	TNXB_ITGA9_ITGB1	0	1	LAMC1_ITGA6_ITGB4
CD4+ T cells	CD4+ T cells	TNXB_ITGAV_ITGB3	0	1	COL6A2_SDC4
CD4+ T cells	CD4+ T cells	TNXB_ITGAV_ITGB6	0	1	COMP_SDC4
CD4+ T cells	CD4+ T cells	TNXB_SDC1	0	1	CDH15_CDH15
CD4+ T cells	CD4+ T cells	TNXB_SDC4	0	1	EFNB2_EPHB4
CD4+ T cells	CD4+ T cells	TUB_MERTK	0	1	COL9A2_ITGA3_ITGB1
CD4+ T cells	CD4+ T cells	VEGFA_VEGFR1	0	1	SPP1_ITGA9_ITGB1
CD4+ T cells	CD4+ T cells	VEGFA_VEGFR1R2	0	1	MDK_SDC2
CD4+ T cells	CD4+ T cells	VEGFA_VEGFR2	0	1	SPP1_ITGA5_ITGB1
CD4+ T cells	CD4+ T cells	VEGFB_VEGFR1	0	1	NAMPT_ITGA5_ITGB1
CD4+ T cells	CD4+ T cells	VEGFC_VEGFR2	0	1	ANGPTL2_TLR4
CD4+ T cells	CD4+ T cells	VEGFC_VEGFR2R3	0	1	MDK_SDC4
CD4+ T cells	CD4+ T cells	VEGFC_VEGFR3	0	1	ANGPTL2_ITGA5_ITGB1
CD4+ T cells	CD4+ T cells	VWF_ITGA2B_ITGB3	0	1	TNXB_SDC4
CD4+ T cells	CD4+ T cells	VWF_ITGAV_ITGB3	0	1	COL4A2_SDC4
CD4+ T cells	CD4+ T cells	WNT10A_FZD1_LRP5	0	1	WNT2_FZD3_LRP5
CD4+ T cells	CD4+ T cells	WNT10A_FZD1_LRP6	0	1	WNT9A_FZD1_LRP6
CD4+ T cells	CD4+ T cells	WNT10A_FZD10_LRP5	0	1	WNT2_FZD4_LRP5
CD4+ T cells	CD4+ T cells	WNT10A_FZD10_LRP6	0	1	WNT9A_FZD2_LRP6
CD4+ T cells	CD4+ T cells	WNT10A_FZD2_LRP5	0	1	WNT2_FZD5_LRP5
CD4+ T cells	CD4+ T cells	WNT10A_FZD2_LRP6	0	1	WNT9A_FZD3_LRP6
CD4+ T cells	CD4+ T cells	WNT10A_FZD3_LRP5	0	1	WNT2_FZD6_LRP5
CD4+ T cells	CD4+ T cells	WNT10A_FZD3_LRP6	0	1	WNT9A_FZD4_LRP6
CD4+ T cells	CD4+ T cells	WNT10A_FZD4_LRP5	0	1	WNT2_FZD7_LRP5
CD4+ T cells	CD4+ T cells	WNT10A_FZD4_LRP6	0	1	WNT9A_FZD5_LRP6
CD4+ T cells	CD4+ T cells	WNT10A_FZD5_LRP5	0	1	WNT3_FZD1_LRP5
CD4+ T cells	CD4+ T cells	WNT10A_FZD5_LRP6	0	1	WNT9A_FZD6_LRP6
CD4+ T cells	CD4+ T cells	WNT10A_FZD6_LRP5	0	1	WNT3_FZD2_LRP5
CD4+ T cells	CD4+ T cells	WNT10A_FZD6_LRP6	0	1	WNT9A_FZD7_LRP6
CD4+ T cells	CD4+ T cells	WNT10A_FZD7_LRP5	0	1	WNT3_FZD3_LRP5
CD4+ T cells	CD4+ T cells	WNT10A_FZD7_LRP6	0	1	WNT5A_FZD1
CD4+ T cells	CD4+ T cells	WNT10A_FZD8_LRP5	0	1	WNT3_FZD4_LRP5
CD4+ T cells	CD4+ T cells	WNT10A_FZD8_LRP6	0	1	WNT5A_FZD2
CD4+ T cells	CD4+ T cells	WNT10A_FZD9_LRP5	0	1	WNT3_FZD5_LRP5
CD4+ T cells	CD4+ T cells	WNT10A_FZD9_LRP6	0	1	WNT5A_FZD3
CD4+ T cells	CD4+ T cells	WNT11_FZD1	0	1	MIF_CD74_CD44
CD4+ T cells	CD4+ T cells	WNT11_FZD2	0	1	MIF_ACKR3
CD4+ T cells	CD4+ T cells	WNT11_FZD3	0	1	CSF1_CSF1R
CD4+ T cells	CD4+ T cells	WNT11_FZD4	0	1	IL16_CD4
CD4+ T cells	CD4+ T cells	WNT11_FZD6	0	1	IFNE_IFNAR1_IFNAR2
CD4+ T cells	CD4+ T cells	WNT11_FZD7	0	1	TNFSF10_TNFRSF10B
CD4+ T cells	CD4+ T cells	WNT2_FZD1_LRP5	0	1	WNT3_FZD6_LRP5
CD4+ T cells	CD4+ T cells	WNT2_FZD1_LRP6	0	1	WNT5A_FZD4
CD4+ T cells	CD4+ T cells	WNT2_FZD10_LRP5	0	1	WNT3_FZD7_LRP5
CD4+ T cells	CD4+ T cells	WNT2_FZD10_LRP6	0	1	WNT5A_FZD6
CD4+ T cells	CD4+ T cells	WNT2_FZD2_LRP5	0	1	WNT9A_FZD1_LRP5
CD4+ T cells	CD4+ T cells	WNT2_FZD2_LRP6	0	1	WNT5A_FZD7
CD4+ T cells	CD4+ T cells	WNT2_FZD3_LRP5	0	1	WNT9A_FZD2_LRP5
CD4+ T cells	CD4+ T cells	WNT2_FZD3_LRP6	0	1	WNT5A_MCAM
CD4+ T cells	CD4+ T cells	WNT2_FZD4_LRP5	0	1	WNT9A_FZD3_LRP5
CD4+ T cells	CD4+ T cells	WNT2_FZD4_LRP6	0	1	WNT11_FZD1
CD4+ T cells	CD4+ T cells	WNT2_FZD5_LRP5	0	1	WNT9A_FZD4_LRP5
CD4+ T cells	CD4+ T cells	WNT2_FZD5_LRP6	0	1	WNT11_FZD2
CD4+ T cells	CD4+ T cells	WNT2_FZD6_LRP5	0	1	WNT9A_FZD5_LRP5
CD4+ T cells	CD4+ T cells	WNT2_FZD6_LRP6	0	1	WNT11_FZD3
CD4+ T cells	CD4+ T cells	WNT2_FZD7_LRP5	0	1	WNT9A_FZD6_LRP5
CD4+ T cells	CD4+ T cells	WNT2_FZD7_LRP6	0	1	WNT11_FZD4
CD4+ T cells	CD4+ T cells	WNT2_FZD8_LRP5	0	1	WNT9A_FZD7_LRP5
CD4+ T cells	CD4+ T cells	WNT2_FZD8_LRP6	0	1	WNT11_FZD6
CD4+ T cells	CD4+ T cells	WNT2_FZD9_LRP5	0	1	WNT10A_FZD1_LRP6
CD4+ T cells	CD4+ T cells	WNT2_FZD9_LRP6	0	1	WNT11_FZD7
CD4+ T cells	CD4+ T cells	WNT3_FZD1_LRP5	0	1	WNT10A_FZD2_LRP6
CD4+ T cells	CD4+ T cells	WNT3_FZD1_LRP6	0	1	EGF_EGFR
CD4+ T cells	CD4+ T cells	WNT3_FZD10_LRP5	0	1	WNT10A_FZD3_LRP6
CD4+ T cells	CD4+ T cells	WNT3_FZD10_LRP6	0	1	EGF_EGFR_ERBB2
CD4+ T cells	CD4+ T cells	WNT3_FZD2_LRP5	0	1	WNT10A_FZD4_LRP6
CD4+ T cells	CD4+ T cells	WNT3_FZD2_LRP6	0	1	FGF7_FGFR1
CD4+ T cells	CD4+ T cells	WNT3_FZD3_LRP5	0	1	WNT10A_FZD5_LRP6
CD4+ T cells	CD4+ T cells	WNT3_FZD3_LRP6	0	1	FGF7_FGFR2
CD4+ T cells	CD4+ T cells	WNT3_FZD4_LRP5	0	1	WNT10A_FZD6_LRP6
CD4+ T cells	CD4+ T cells	WNT3_FZD4_LRP6	0	1	PDGFA_PDGFRA
CD4+ T cells	CD4+ T cells	WNT3_FZD5_LRP5	0	1	WNT10A_FZD7_LRP6
CD4+ T cells	CD4+ T cells	WNT3_FZD5_LRP6	0	1	PDGFA_PDGFRB
CD4+ T cells	CD4+ T cells	WNT3_FZD6_LRP5	0	1	WNT2_FZD1_LRP6
CD4+ T cells	CD4+ T cells	WNT3_FZD6_LRP6	0	1	PDGFB_PDGFRA
CD4+ T cells	CD4+ T cells	WNT3_FZD7_LRP5	0	1	WNT2_FZD2_LRP6
CD4+ T cells	CD4+ T cells	WNT3_FZD7_LRP6	0	1	PDGFB_PDGFRB
CD4+ T cells	CD4+ T cells	WNT3_FZD8_LRP5	0	1	WNT2_FZD3_LRP6
CD4+ T cells	CD4+ T cells	WNT3_FZD8_LRP6	0	1	PDGFC_PDGFRA
CD4+ T cells	CD4+ T cells	WNT3_FZD9_LRP5	0	1	WNT2_FZD4_LRP6
CD4+ T cells	CD4+ T cells	WNT3_FZD9_LRP6	0	1	VEGFA_VEGFR1
CD4+ T cells	CD4+ T cells	WNT5A_FZD1	0	1	CCL5_CCR5
CD4+ T cells	CD4+ T cells	WNT5A_FZD2	0	1	CXCL9_CXCR3
CD4+ T cells	CD4+ T cells	WNT5A_FZD3	0	1	CXCL10_CXCR3
CD4+ T cells	CD4+ T cells	WNT5A_FZD4	0	1	CXCL13_CXCR3
CD4+ T cells	CD4+ T cells	WNT5A_FZD6	0	1	CXCL12_CXCR4
CD4+ T cells	CD4+ T cells	WNT5A_FZD7	0	1	CXCL12_ACKR3
CD4+ T cells	CD4+ T cells	WNT5A_MCAM	0	1	MIF_CD74_CXCR4
CD4+ T cells	CD4+ T cells	WNT9A_FZD1_LRP5	0	1	WNT2_FZD5_LRP6
CD4+ T cells	CD4+ T cells	WNT9A_FZD1_LRP6	0	1	VEGFA_VEGFR2
CD4+ T cells	CD4+ T cells	WNT9A_FZD10_LRP5	0	1	WNT2_FZD6_LRP6
CD4+ T cells	CD4+ T cells	WNT9A_FZD10_LRP6	0	1	VEGFB_VEGFR1
CD4+ T cells	CD4+ T cells	WNT9A_FZD2_LRP5	0	1	WNT2_FZD7_LRP6
CD4+ T cells	CD4+ T cells	WNT9A_FZD2_LRP6	0	1	VEGFC_VEGFR3
CD4+ T cells	CD4+ T cells	WNT9A_FZD3_LRP5	0	1	WNT3_FZD1_LRP6
CD4+ T cells	CD4+ T cells	WNT9A_FZD3_LRP6	0	1	VEGFC_VEGFR2
CD4+ T cells	CD4+ T cells	WNT9A_FZD4_LRP5	0	1	WNT3_FZD2_LRP6
CD4+ T cells	CD4+ T cells	WNT9A_FZD4_LRP6	0	1	PGF_VEGFR1
CD4+ T cells	CD4+ T cells	WNT9A_FZD5_LRP5	0	1	WNT3_FZD3_LRP6
CD4+ T cells	CD4+ T cells	WNT9A_FZD5_LRP6	0	1	VEGFA_VEGFR1R2
CD4+ T cells	CD4+ T cells	WNT9A_FZD6_LRP5	0	1	WNT3_FZD4_LRP6
CD4+ T cells	CD4+ T cells	WNT9A_FZD6_LRP6	0	1	VEGFC_VEGFR2R3
CD4+ T cells	CD4+ T cells	WNT9A_FZD7_LRP5	0	1	WNT3_FZD5_LRP6
CD4+ T cells	CD4+ T cells	WNT9A_FZD7_LRP6	0	1	CCL5_CCR1
CD4+ T cells	CD4+ T cells	WNT9A_FZD8_LRP5	0	1	WNT3_FZD6_LRP6
CD4+ T cells	CD4+ T cells	WNT9A_FZD8_LRP6	0	1	CCL5_CCR4
CD4+ T cells	CD4+ T cells	WNT9A_FZD9_LRP5	0	1	WNT3_FZD7_LRP6
CD4+ T cells	CD4+ T cells	WNT9A_FZD9_LRP6	0	1	CCL4_CCR5
CD4+ T cells	CD4+ T reg cells	12oxoLeukotrieneB4-12oxoLTB4-PTGR1_LTB4R1	0	1	PVR_TIGIT
CD4+ T cells	CD4+ T reg cells	Adenosine-ADO-NT5E_SLC29A1_ADORA3	0	1	DLL4_NOTCH2
CD4+ T cells	CD4+ T reg cells	ADM_CALCRL	0	1	LAMA4_ITGA3_ITGB1
CD4+ T cells	CD4+ T reg cells	AGRN_DAG1	0	1	JAM3_F11R
CD4+ T cells	CD4+ T reg cells	ANGPTL2_ITGA5_ITGB1	0	1	SEMA3B_NRP2_PLXNA2
CD4+ T cells	CD4+ T reg cells	ANGPTL2_TLR4	0	1	SEMA3B_NRP2_PLXNA3
CD4+ T cells	CD4+ T reg cells	ANXA1_FPR1	0	1	LAMA5_ITGA3_ITGB1
CD4+ T cells	CD4+ T reg cells	ANXA1_FPR2_LXA4	0	1	COL1A2_ITGA3_ITGB1
CD4+ T cells	CD4+ T reg cells	ANXA1_FPR3	0	1	COL4A1_ITGA3_ITGB1
CD4+ T cells	CD4+ T reg cells	APOE_TREM2_TYROBP	0	1
CD4+ T cells	CD4+ T reg cells	APP_CD74	0.040624	0.55	SEMA5A_PLXNA3
CD4+ T cells	CD4+ T reg cells	APP_SORL1	0	1
CD4+ T cells	CD4+ T reg cells	APP_TNFRSF21	0	1
CD4+ T cells	CD4+ T reg cells	APP_TREM2_TYROBP	0	1
CD4+ T cells	CD4+ T reg cells	BMP4_BMPR1A_ACVR2A	0	1	BMP4_BMPR1B_ACVR2A
CD4+ T cells	CD4+ T reg cells	BMP4_BMPR1A_ACVR2B	0	1	BMP4_BMPR1B_ACVR2B
CD4+ T cells	CD4+ T reg cells	BMP4_BMPR1A_BMPR2	0	1	BMP4_BMPR1B_BMPR2
CD4+ T cells	CD4+ T reg cells	BMP4_BMPR1B_ACVR2A	0	1	BMP8A_ACVR1_ACVR2A
CD4+ T cells	CD4+ T reg cells	BMP4_BMPR1B_ACVR2B	0	1	BMP8A_ACVR1_ACVR2B
CD4+ T cells	CD4+ T reg cells	BMP4_BMPR1B_BMPR2	0	1	BMP8A_ACVR1_BMPR2
CD4+ T cells	CD4+ T reg cells	BMP8A_ACVR1_ACVR2A	0	1	BMP8A_BMPR1A_ACVR2A
CD4+ T cells	CD4+ T reg cells	BMP8A_ACVR1_ACVR2B	0	1	BMP8A_BMPR1A_ACVR2B
CD4+ T cells	CD4+ T reg cells	BMP8A_ACVR1_BMPR2	0	1	BMP8A_BMPR1A_BMPR2
CD4+ T cells	CD4+ T reg cells	BMP8A_BMPR1A_ACVR2A	0	1	BMP8A_BMPR1B_ACVR2A
CD4+ T cells	CD4+ T reg cells	BMP8A_BMPR1A_ACVR2B	0	1	BMP8A_BMPR1B_ACVR2B
CD4+ T cells	CD4+ T reg cells	BMP8A_BMPR1A_BMPR2	0	1	BMP8A_BMPR1B_BMPR2
CD4+ T cells	CD4+ T reg cells	BMP8A_BMPR1B_ACVR2A	0	1	GDF11_TGFBR1_ACVR2A
CD4+ T cells	CD4+ T reg cells	BMP8A_BMPR1B_ACVR2B	0	1	GDF11_TGFBR1_ACVR2B
CD4+ T cells	CD4+ T reg cells	BMP8A_BMPR1B_BMPR2	0	1	GDF11_ACVR1B_ACVR2B
CD4+ T cells	CD4+ T reg cells	C3_C3AR1	0	1	LGALS9_HAVCR2
CD4+ T cells	CD4+ T reg cells	C3_ITGAM_ITGB2	0	1	LGALS9_CD44
CD4+ T cells	CD4+ T reg cells	C3_ITGAX_ITGB2	0	1	ANXA1_FPR3
CD4+ T cells	CD4+ T reg cells	CADM1_CADM1	0.00103532	0.93	SEMA6D_PLXNA1
CD4+ T cells	CD4+ T reg cells	CADM1_NECTIN3	0	1
CD4+ T cells	CD4+ T reg cells	CADM3_CADM1	0	1
CD4+ T cells	CD4+ T reg cells	CADM3_CADM3	0	1	SEMA6A_PLXNA2
CD4+ T cells	CD4+ T reg cells	CADM3_CADM4	0	1
CD4+ T cells	CD4+ T reg cells	CADM3_EPB41L1	0	1
CD4+ T cells	CD4+ T reg cells	CADM3_NECTIN3	0	1
CD4+ T cells	CD4+ T reg cells	CALCA_CALCRL	0	1	LAMB1_ITGA3_ITGB1
CD4+ T cells	CD4+ T reg cells	CCL4_CCR5	0	1	MDK_ITGA6_ITGB1
CD4+ T cells	CD4+ T reg cells	CCL5_CCR1	0	1	MDK_PTPRZ1
CD4+ T cells	CD4+ T reg cells	CCL5_CCR4	0	1	MDK_ITGA4_ITGB1
CD4+ T cells	CD4+ T reg cells	CCL5_CCR5	0	1	MDK_LRP1
CD4+ T cells	CD4+ T reg cells	CD200_CD200R1L	0	1
CD4+ T cells	CD4+ T reg cells	CD274_PDCD1	0	1
CD4+ T cells	CD4+ T reg cells	CD46_JAG1	0	1	SEMA7A_ITGB1_ITGA1
CD4+ T cells	CD4+ T reg cells	CD55_ADGRE5	0	1
CD4+ T cells	CD4+ T reg cells	CD6_ALCAM	0	1	SEMA7A_PLXNC1
CD4+ T cells	CD4+ T reg cells	CD80_CD274	0	1	SIGLEC1_SPN
CD4+ T cells	CD4+ T reg cells	CD80_CD28	0	1	THY1_ITGAM_ITGB2
CD4+ T cells	CD4+ T reg cells	CD80_CTLA4	0	1	THY1_ITGAX_ITGB2
CD4+ T cells	CD4+ T reg cells	CD86_CD28	0	1	THY1_ITGAV_ITGB3
CD4+ T cells	CD4+ T reg cells	CD86_CTLA4	0	1	GJA5_GJA5
CD4+ T cells	CD4+ T reg cells	CD96_NECTIN1	0	1	GJA1_GJA5
CD4+ T cells	CD4+ T reg cells	CD96_PVR	0	1	GJC1_GJA5
CD4+ T cells	CD4+ T reg cells	CD99_CD99	0.0235725	1	GJC1_GJA1
CD4+ T cells	CD4+ T reg cells	CD99_CD99L2	0.0155505	0.93	GJC1_GJC1
CD4+ T cells	CD4+ T reg cells	CD99_PILRA	0	1	GJA1_GJA1
CD4+ T cells	CD4+ T reg cells	CD99_PILRB	0.0206271	0.84
CD4+ T cells	CD4+ T reg cells	CDH15_CDH15	0	1	PCDHGC3_PCDHGC3
CD4+ T cells	CD4+ T reg cells	CDH2_CDH2	0.00103532	0.96	SDC1_ADGRA2
CD4+ T cells	CD4+ T reg cells	CDH5_CDH5	0	1	SDC2_ADGRA2
CD4+ T cells	CD4+ T reg cells	Cholesterol-Cholesterol-DHCR24_RORA	0	1	SEMA4D_PLXNB2
CD4+ T cells	CD4+ T reg cells	Cholesterol-Cholesterol-LIPA_RORA	0	1	SEMA4C_PLXNB2
CD4+ T cells	CD4+ T reg cells	COL1A1_CD44	0.106714	0.03	Prostaglandin-TXA2-TBXAS1-TBXA2R
CD4+ T cells	CD4+ T reg cells	COL1A1_ITGA1_ITGB1	0	1	LAMA3_ITGA6_ITGB1
CD4+ T cells	CD4+ T reg cells	COL1A1_ITGA10_ITGB1	0	1	LAMC1_CD44
CD4+ T cells	CD4+ T reg cells	COL1A1_ITGA11_ITGB1	0	1	COL6A6_SDC1
CD4+ T cells	CD4+ T reg cells	COL1A1_ITGA2_ITGB1	0	1	LAMA4_ITGA7_ITGB1
CD4+ T cells	CD4+ T reg cells	COL1A1_ITGA3_ITGB1	0	1	THBS2_ITGAV_ITGB3
CD4+ T cells	CD4+ T reg cells	COL1A1_ITGA9_ITGB1	0	1	LAMC2_ITGA6_ITGB4
CD4+ T cells	CD4+ T reg cells	COL1A1_ITGAV_ITGB8	0	1	THBS3_CD47
CD4+ T cells	CD4+ T reg cells	COL1A1_SDC1	0	1	CD6_ALCAM
CD4+ T cells	CD4+ T reg cells	COL1A1_SDC4	0	1	EFNA1_EPHA3
CD4+ T cells	CD4+ T reg cells	COL1A2_CD44	0.0598928	0.17	12oxoLeukotrieneB4-12oxoLTB4-PTGR1_LTB4R1
CD4+ T cells	CD4+ T reg cells	COL1A2_ITGA1_ITGB1	0	1	LAMA4_ITGA6_ITGB1
CD4+ T cells	CD4+ T reg cells	COL1A2_ITGA10_ITGB1	0	1	LAMC2_CD44
CD4+ T cells	CD4+ T reg cells	COL1A2_ITGA11_ITGB1	0	1	COL9A2_SDC1
CD4+ T cells	CD4+ T reg cells	COL1A2_ITGA2_ITGB1	0	1	LAMA5_ITGA7_ITGB1
CD4+ T cells	CD4+ T reg cells	COL1A2_ITGA3_ITGB1	0	1	THBS3_ITGAV_ITGB3
CD4+ T cells	CD4+ T reg cells	COL1A2_ITGA9_ITGB1	0	1	FN1_CD44
CD4+ T cells	CD4+ T reg cells	COL1A2_ITGAV_ITGB8	0	1	COMP_CD47
CD4+ T cells	CD4+ T reg cells	COL1A2_SDC1	0	1	CD80_CD274
CD4+ T cells	CD4+ T reg cells	COL1A2_SDC4	0	1	EFNA4_EPHA2
CD4+ T cells	CD4+ T reg cells	COL3A1_ADGRG1	0	1
CD4+ T cells	CD4+ T reg cells	COL4A1_CD44	0	1	RetinoicAcid-RA-ALDH1A1_RARA_CRABP2
CD4+ T cells	CD4+ T reg cells	COL4A1_ITGA1_ITGB1	0	1	LAMA5_ITGA6_ITGB1
CD4+ T cells	CD4+ T reg cells	COL4A1_ITGA10_ITGB1	0	1	COL1A1_SDC1
CD4+ T cells	CD4+ T reg cells	COL4A1_ITGA11_ITGB1	0	1	FN1_SDC1
CD4+ T cells	CD4+ T reg cells	COL4A1_ITGA2_ITGB1	0	1	LAMB1_ITGA7_ITGB1
CD4+ T cells	CD4+ T reg cells	COL4A1_ITGA3_ITGB1	0	1	COMP_ITGAV_ITGB3
CD4+ T cells	CD4+ T reg cells	COL4A1_ITGA9_ITGB1	0	1	COL1A1_CD44
CD4+ T cells	CD4+ T reg cells	COL4A1_ITGAV_ITGB8	0	1	AGRN_DAG1
CD4+ T cells	CD4+ T reg cells	COL4A1_SDC1	0	1	CD80_CD28
CD4+ T cells	CD4+ T reg cells	COL4A1_SDC4	0	1	EFNA4_EPHA3
CD4+ T cells	CD4+ T reg cells	COL4A2_CD44	0	1	RetinoicAcid-RA-ALDH1A1_RARA_RXRA_CRABP2
CD4+ T cells	CD4+ T reg cells	COL4A2_ITGA1_ITGB1	0	1	LAMB1_ITGA6_ITGB1
CD4+ T cells	CD4+ T reg cells	COL4A2_ITGA10_ITGB1	0	1	COL1A2_SDC1
CD4+ T cells	CD4+ T reg cells	COL4A2_ITGA11_ITGB1	0	1	TNC_SDC1
CD4+ T cells	CD4+ T reg cells	COL4A2_ITGA2_ITGB1	0	1	LAMB2_ITGA7_ITGB1
CD4+ T cells	CD4+ T reg cells	COL4A2_ITGA3_ITGB1	0	1	TNC_ITGAV_ITGB6
CD4+ T cells	CD4+ T reg cells	COL4A2_ITGA9_ITGB1	0	1	COL1A2_CD44
CD4+ T cells	CD4+ T reg cells	COL4A2_ITGAV_ITGB8	0	1	HSPG2_DAG1
CD4+ T cells	CD4+ T reg cells	COL4A2_SDC1	0	1	CD80_CTLA4
CD4+ T cells	CD4+ T reg cells	COL4A2_SDC4	0	1	EFNA5_EPHA2
CD4+ T cells	CD4+ T reg cells	COL6A1_CD44	0.0317209	0	RetinoicAcid-RA-ALDH1A1_RARB_CRABP2
CD4+ T cells	CD4+ T reg cells	COL6A1_ITGA1_ITGB1	0	1	LAMB2_ITGA6_ITGB1
CD4+ T cells	CD4+ T reg cells	COL6A1_ITGA10_ITGB1	0	1	COL4A1_SDC1
CD4+ T cells	CD4+ T reg cells	COL6A1_ITGA11_ITGB1	0	1	TNXB_SDC1
CD4+ T cells	CD4+ T reg cells	COL6A1_ITGA2_ITGB1	0	1	LAMC1_ITGA7_ITGB1
CD4+ T cells	CD4+ T reg cells	COL6A1_ITGA3_ITGB1	0	1	TNXB_ITGAV_ITGB6
CD4+ T cells	CD4+ T reg cells	COL6A1_ITGA9_ITGB1	0	1	COL4A1_CD44
CD4+ T cells	CD4+ T reg cells	COL6A1_ITGAV_ITGB8	0	1	LAMA2_DAG1
CD4+ T cells	CD4+ T reg cells	COL6A1_SDC1	0	1	CD86_CD28
CD4+ T cells	CD4+ T reg cells	COL6A1_SDC4	0	1	EFNA5_EPHA3
CD4+ T cells	CD4+ T reg cells	COL6A2_CD44	0.036336	0.06	RetinoicAcid-RA-ALDH1A1_RARB_RXRB_CRABP2
CD4+ T cells	CD4+ T reg cells	COL6A2_ITGA1_ITGB1	0	1	LAMC1_ITGA6_ITGB1
CD4+ T cells	CD4+ T reg cells	COL6A2_ITGA10_ITGB1	0	1	COL4A2_SDC1
CD4+ T cells	CD4+ T reg cells	COL6A2_ITGA11_ITGB1	0	1	THBS1_SDC1
CD4+ T cells	CD4+ T reg cells	COL6A2_ITGA2_ITGB1	0	1	LAMC2_ITGA7_ITGB1
CD4+ T cells	CD4+ T reg cells	COL6A2_ITGA3_ITGB1	0	1	FN1_ITGAV_ITGB6
CD4+ T cells	CD4+ T reg cells	COL6A2_ITGA9_ITGB1	0	1	COL4A2_CD44
CD4+ T cells	CD4+ T reg cells	COL6A2_ITGAV_ITGB8	0	1	LAMA3_DAG1
CD4+ T cells	CD4+ T reg cells	COL6A2_SDC1	0	1	CD86_CTLA4
CD4+ T cells	CD4+ T reg cells	COL6A2_SDC4	0	1	EFNA5_EPHB2
CD4+ T cells	CD4+ T reg cells	COL6A3_CD44	0.0317209	0	RetinoicAcid-RA-ALDH1A1_RARG_CRABP2
CD4+ T cells	CD4+ T reg cells	COL6A3_ITGA1_ITGB1	0	1	LAMC2_ITGA6_ITGB1
CD4+ T cells	CD4+ T reg cells	COL6A3_ITGA10_ITGB1	0	1	COL6A1_SDC1
CD4+ T cells	CD4+ T reg cells	COL6A3_ITGA11_ITGB1	0	1	THBS2_SDC1
CD4+ T cells	CD4+ T reg cells	COL6A3_ITGA2_ITGB1	0	1	TNC_ITGA9_ITGB1
CD4+ T cells	CD4+ T reg cells	COL6A3_ITGA3_ITGB1	0	1	FN1_ITGAV_ITGB8
CD4+ T cells	CD4+ T reg cells	COL6A3_ITGA9_ITGB1	0	1	COL6A1_CD44
CD4+ T cells	CD4+ T reg cells	COL6A3_ITGAV_ITGB8	0	1	LAMA4_DAG1
CD4+ T cells	CD4+ T reg cells	COL6A3_SDC1	0	1	CD96_NECTIN1
CD4+ T cells	CD4+ T reg cells	COL6A3_SDC4	0	1	EFNB1_EPHB2
CD4+ T cells	CD4+ T reg cells	COL6A6_CD44	0	1	RetinoicAcid-RA-ALDH1A1_RXRA_CRABP2
CD4+ T cells	CD4+ T reg cells	COL6A6_ITGA1_ITGB1	0	1	LAMA2_ITGA7_ITGB1
CD4+ T cells	CD4+ T reg cells	COL6A6_ITGA10_ITGB1	0	1	COL6A2_SDC1
CD4+ T cells	CD4+ T reg cells	COL6A6_ITGA11_ITGB1	0	1	THBS3_SDC1
CD4+ T cells	CD4+ T reg cells	COL6A6_ITGA2_ITGB1	0	1	TNXB_ITGA9_ITGB1
CD4+ T cells	CD4+ T reg cells	COL6A6_ITGA3_ITGB1	0	1	LAMA2_ITGAV_ITGB8
CD4+ T cells	CD4+ T reg cells	COL6A6_ITGA9_ITGB1	0	1	COL6A2_CD44
CD4+ T cells	CD4+ T reg cells	COL6A6_ITGAV_ITGB8	0	1	LAMA5_DAG1
CD4+ T cells	CD4+ T reg cells	COL6A6_SDC1	0	1	CD96_PVR
CD4+ T cells	CD4+ T reg cells	COL6A6_SDC4	0	1	EFNB1_EPHB3
CD4+ T cells	CD4+ T reg cells	COL9A2_CD44	0	1	RetinoicAcid-RA-ALDH1A1_RXRB_CRABP2
CD4+ T cells	CD4+ T reg cells	COL9A2_ITGA1_ITGB1	0	1	LAMA3_ITGA7_ITGB1
CD4+ T cells	CD4+ T reg cells	COL9A2_ITGA10_ITGB1	0	1	COL6A3_SDC1
CD4+ T cells	CD4+ T reg cells	COL9A2_ITGA11_ITGB1	0	1	COMP_SDC1
CD4+ T cells	CD4+ T reg cells	COL9A2_ITGA2_ITGB1	0	1	COL1A1_ITGA9_ITGB1
CD4+ T cells	CD4+ T reg cells	COL9A2_ITGA3_ITGB1	0	1	LAMA3_ITGAV_ITGB8
CD4+ T cells	CD4+ T reg cells	COL9A2_ITGA9_ITGB1	0	1	COL6A3_CD44
CD4+ T cells	CD4+ T reg cells	COL9A2_ITGAV_ITGB8	0	1	LAMB1_DAG1
CD4+ T cells	CD4+ T reg cells	COL9A2_SDC1	0	1	CD99_PILRA
CD4+ T cells	CD4+ T reg cells	COL9A2_SDC4	0	1	EFNB1_EPHB4
CD4+ T cells	CD4+ T reg cells	COMP_CD47	0	1	JAM2_JAM2
CD4+ T cells	CD4+ T reg cells	COMP_ITGA3_ITGB1	0	1	THBS1_ITGAV_ITGB3
CD4+ T cells	CD4+ T reg cells	COMP_ITGAV_ITGB3	0	1	FN1_SDC4
CD4+ T cells	CD4+ T reg cells	COMP_SDC1	0	1	EFNA1_EPHA2
CD4+ T cells	CD4+ T reg cells	COMP_SDC4	0	1	ICAM2_ITGAL_ITGB2
CD4+ T cells	CD4+ T reg cells	CSF1_CSF1R	0	1	POSTN_ITGAV_ITGB3
CD4+ T cells	CD4+ T reg cells	CSPG4_ITGA2_ITGB1	0	1	TAX1BP3_ADGRB2
CD4+ T cells	CD4+ T reg cells	CXCL10_CXCR3	0	1	PTN_PTPRZ1
CD4+ T cells	CD4+ T reg cells	CXCL12_ACKR3	0	1	PTN_SDC3
CD4+ T cells	CD4+ T reg cells	CXCL12_CXCR4	0.00822298	0.07	PTN_SDC2
CD4+ T cells	CD4+ T reg cells	CXCL13_CXCR3	0	1	PTN_SDC1
CD4+ T cells	CD4+ T reg cells	CXCL9_CXCR3	0	1	MDK_NCL
CD4+ T cells	CD4+ T reg cells	DLL1_NOTCH1	0	1
CD4+ T cells	CD4+ T reg cells	DLL1_NOTCH2	0	1
CD4+ T cells	CD4+ T reg cells	DLL1_NOTCH3	0	1
CD4+ T cells	CD4+ T reg cells	DLL4_NOTCH1	0	1
CD4+ T cells	CD4+ T reg cells	DLL4_NOTCH2	0	1
CD4+ T cells	CD4+ T reg cells	DLL4_NOTCH3	0	1
CD4+ T cells	CD4+ T reg cells	EDA_EDA2R	0	1	EDN1_EDNRA
CD4+ T cells	CD4+ T reg cells	EDN1_EDNRA	0	1	PTPRS_NTRK3
CD4+ T cells	CD4+ T reg cells	EDN1_EDNRB	0	1	IGFBP3_TMEM219
CD4+ T cells	CD4+ T reg cells	EFNA1_EPHA2	0	1	CD55_ADGRE5
CD4+ T cells	CD4+ T reg cells	EFNA1_EPHA3	0	1	LPAR1_ADGRE5
CD4+ T cells	CD4+ T reg cells	EFNA4_EPHA2	0	1	LPAR2_ADGRE5
CD4+ T cells	CD4+ T reg cells	EFNA4_EPHA3	0	1	THY1_ADGRE5
CD4+ T cells	CD4+ T reg cells	EFNA5_EPHA2	0	1	ITGAV_ITGB1_ADGRE5
CD4+ T cells	CD4+ T reg cells	EFNA5_EPHA3	0	1	ITGAV_ITGB3_ADGRE5
CD4+ T cells	CD4+ T reg cells	EFNA5_EPHB2	0	1	COL3A1_ADGRG1
CD4+ T cells	CD4+ T reg cells	EFNB1_EPHB2	0	1	TGM2_ADGRG1
CD4+ T cells	CD4+ T reg cells	EFNB1_EPHB3	0	1	FLRT2_ADGRL1
CD4+ T cells	CD4+ T reg cells	EFNB1_EPHB4	0	1	TENM2_ADGRL1
CD4+ T cells	CD4+ T reg cells	EFNB2_EPHB2	0	1	TENM3_ADGRL1
CD4+ T cells	CD4+ T reg cells	EFNB2_EPHB3	0	1	TENM4_ADGRL1
CD4+ T cells	CD4+ T reg cells	EFNB2_EPHB4	0	1	FLRT2_ADGRL2
CD4+ T cells	CD4+ T reg cells	EGF_EGFR	0	1	EDA_EDA2R
CD4+ T cells	CD4+ T reg cells	EGF_EGFR_ERBB2	0	1	TNFSF12_TNFRSF12A
CD4+ T cells	CD4+ T reg cells	ENTPD1_ADORA3	0	1
CD4+ T cells	CD4+ T reg cells	ESAM_ESAM	0	1	TENM2_ADGRL2
CD4+ T cells	CD4+ T reg cells	F11R_F11R	0	1	APOE_TREM2_TYROBP
CD4+ T cells	CD4+ T reg cells	FGF7_FGFR1	0	1	TNFSF4_TNFRSF4
CD4+ T cells	CD4+ T reg cells	FGF7_FGFR2	0	1	SPP1_CD44
CD4+ T cells	CD4+ T reg cells	FLRT2_ADGRL1	0	1
CD4+ T cells	CD4+ T reg cells	FLRT2_ADGRL2	0	1
CD4+ T cells	CD4+ T reg cells	FLRT2_FLRT2	0	1
CD4+ T cells	CD4+ T reg cells	FLRT2_UNC5B	0	1
CD4+ T cells	CD4+ T reg cells	FLRT2_UNC5C	0	1
CD4+ T cells	CD4+ T reg cells	FN1_CD44	0.0419871	0.09	PGI2-PTGIS_PTGIR
CD4+ T cells	CD4+ T reg cells	FN1_ITGA2B_ITGB3	0	1	TNC_SDC4
CD4+ T cells	CD4+ T reg cells	FN1_ITGA3_ITGB1	0	1	COL1A2_ITGA9_ITGB1
CD4+ T cells	CD4+ T reg cells	FN1_ITGA4_ITGB1	0	1	COL4A1_ITGA9_ITGB1
CD4+ T cells	CD4+ T reg cells	FN1_ITGA4_ITGB7	0	1	COL1A2_SDC4
CD4+ T cells	CD4+ T reg cells	FN1_ITGA5_ITGB1	0	1	COL4A2_ITGA9_ITGB1
CD4+ T cells	CD4+ T reg cells	FN1_ITGA8_ITGB1	0	1	COL6A1_ITGA9_ITGB1
CD4+ T cells	CD4+ T reg cells	FN1_ITGAV_ITGB1	0	1	COL1A1_SDC4
CD4+ T cells	CD4+ T reg cells	FN1_ITGAV_ITGB3	0	1	COL4A1_SDC4
CD4+ T cells	CD4+ T reg cells	FN1_ITGAV_ITGB6	0	1	LAMA2_SV2A
CD4+ T cells	CD4+ T reg cells	FN1_ITGAV_ITGB8	0	1	LAMA3_SV2A
CD4+ T cells	CD4+ T reg cells	FN1_SDC1	0	1	CD99_CD99
CD4+ T cells	CD4+ T reg cells	FN1_SDC4	0	1	EFNB2_EPHB2
CD4+ T cells	CD4+ T reg cells	GABA-A-GAD1_SLC6A1_GABR_A3B3E	0	1	NECTIN2_TIGIT
CD4+ T cells	CD4+ T reg cells	GABA-A-GAD1_SLC6A1_GABR_A3B3Q	0	1	NECTIN2_CD226
CD4+ T cells	CD4+ T reg cells	GABA-A-GAD1_SLC6A6_GABR_A3B3E	0	1	DLL1_NOTCH1
CD4+ T cells	CD4+ T reg cells	GABA-A-GAD1_SLC6A6_GABR_A3B3Q	0	1	NEGR1_NEGR1
CD4+ T cells	CD4+ T reg cells	GABA-A-GAD1_SLC6A8_GABR_A3B3E	0	1	DLL4_NOTCH1
CD4+ T cells	CD4+ T reg cells	GABA-A-GAD1_SLC6A8_GABR_A3B3Q	0	1	DLL1_NOTCH3
CD4+ T cells	CD4+ T reg cells	GABA-B-GAD1_SLC6A1_GABBR1	0	1	JAG1_NOTCH1
CD4+ T cells	CD4+ T reg cells	GABA-B-GAD1_SLC6A6_GABBR1	0	1	JAG1_NOTCH2
CD4+ T cells	CD4+ T reg cells	GABA-B-GAD1_SLC6A8_GABBR1	0	1	JAG1_NOTCH3
CD4+ T cells	CD4+ T reg cells	GAS6_AXL	0	1	LAMB2_ITGA3_ITGB1
CD4+ T cells	CD4+ T reg cells	GAS6_MERTK	0	1	LAMC1_ITGA3_ITGB1
CD4+ T cells	CD4+ T reg cells	GAS6_TYRO3	0	1	LAMC2_ITGA3_ITGB1
CD4+ T cells	CD4+ T reg cells	GDF11_ACVR1B_ACVR2B	0	1	INHBB_ACVR1B_ACVR2A
CD4+ T cells	CD4+ T reg cells	GDF11_TGFBR1_ACVR2A	0	1	INHBA_ACVR1B_ACVR2A
CD4+ T cells	CD4+ T reg cells	GDF11_TGFBR1_ACVR2B	0	1	INHBA_ACVR1B_ACVR2B
CD4+ T cells	CD4+ T reg cells	GJA1_GJA1	0.0163118	0.83
CD4+ T cells	CD4+ T reg cells	GJA1_GJA5	0	1
CD4+ T cells	CD4+ T reg cells	GJA5_GJA5	0	1
CD4+ T cells	CD4+ T reg cells	GJC1_GJA1	0.00412846	0.88
CD4+ T cells	CD4+ T reg cells	GJC1_GJA5	0	1
CD4+ T cells	CD4+ T reg cells	GJC1_GJC1	0.00103532	0.95
CD4+ T cells	CD4+ T reg cells	Glutamate-Glu-SLC1A1_GLS_GRIA3	0	1	JAG2_NOTCH1
CD4+ T cells	CD4+ T reg cells	Glutamate-Glu-SLC1A2_GLS_GRIA3	0	1	JAG2_NOTCH2
CD4+ T cells	CD4+ T reg cells	Glutamate-Glu-SLC1A3_GLS_GRIA3	0	1	JAG2_NOTCH3
CD4+ T cells	CD4+ T reg cells	Glutamate-Glu-SLC1A3_GLS2_GRIA3	0	1	DLL1_NOTCH2
CD4+ T cells	CD4+ T reg cells	GRN_SORT1	0.00412846	1	THBS1_ITGA3_ITGB1
CD4+ T cells	CD4+ T reg cells	GZMA_F2R	0	1	LGALS9_P4HB
CD4+ T cells	CD4+ T reg cells	GZMA_F2RL2	0	1	SLIT2_ROBO1
CD4+ T cells	CD4+ T reg cells	GZMA_F2RL3	0	1	TUB_MERTK
CD4+ T cells	CD4+ T reg cells	GZMA_PARD3	0	1	PLAU_PLAUR
CD4+ T cells	CD4+ T reg cells	HSPG2_DAG1	0	1	JAM3_JAM3
CD4+ T cells	CD4+ T reg cells	ICAM1_ITGAL	0	1	LRFN4_PTPRD
CD4+ T cells	CD4+ T reg cells	ICAM1_ITGAL_ITGB2	0	1	TENM4_ADGRL2
CD4+ T cells	CD4+ T reg cells	ICAM1_ITGAM_ITGB2	0	1	FLRT2_UNC5B
CD4+ T cells	CD4+ T reg cells	ICAM1_ITGAX_ITGB2	0	1	TENM3_ADGRL2
CD4+ T cells	CD4+ T reg cells	ICAM1_SPN	0	1	LRFN4_PTPRF
CD4+ T cells	CD4+ T reg cells	ICAM2_ITGAL_ITGB2	0	1	FLRT2_FLRT2
CD4+ T cells	CD4+ T reg cells	ICAM2_ITGAM_ITGB2	0	1	FLRT2_UNC5C
CD4+ T cells	CD4+ T reg cells	IFNE_IFNAR1_IFNAR2	0	1	C3_C3AR1
CD4+ T cells	CD4+ T reg cells	IGFBP3_TMEM219	0	1	COL6A1_ITGA3_ITGB1
CD4+ T cells	CD4+ T reg cells	IL16_CD4	0	1	POSTN_ITGAV_ITGB5
CD4+ T cells	CD4+ T reg cells	INHABA_ACVR2A	0	1	WNT2_FZD1_LRP5
CD4+ T cells	CD4+ T reg cells	INHABB_ACVR2B	0	1	WNT2_FZD2_LRP5
CD4+ T cells	CD4+ T reg cells	INHB_ACVR1C_ACVR2B	0	1	WNT10A_FZD7_LRP5
CD4+ T cells	CD4+ T reg cells	INHBA_ACVR1B_ACVR2A	0	1	INHBB_ACVR1B_ACVR2B
CD4+ T cells	CD4+ T reg cells	INHBA_ACVR1B_ACVR2B	0	1	INHBABB_ACVR1B_ACVR2A
CD4+ T cells	CD4+ T reg cells	INHBABB_ACVR1B_ACVR2A	0	1	WNT10A_FZD4_LRP5
CD4+ T cells	CD4+ T reg cells	INHBABB_ACVR1B_ACVR2B	0	1	WNT10A_FZD5_LRP5
CD4+ T cells	CD4+ T reg cells	INHBABB_ACVR1C_ACVR2A	0	1	WNT10A_FZD6_LRP5
CD4+ T cells	CD4+ T reg cells	INHBB_ACVR1B_ACVR2A	0	1	INHBABB_ACVR1B_ACVR2B
CD4+ T cells	CD4+ T reg cells	INHBB_ACVR1B_ACVR2B	0	1	WNT10A_FZD1_LRP5
CD4+ T cells	CD4+ T reg cells	INHBB_ACVR1C_ACVR2A	0	1	WNT10A_FZD2_LRP5
CD4+ T cells	CD4+ T reg cells	INHBB_ACVR1C_ACVR2B	0	1	WNT10A_FZD3_LRP5
CD4+ T cells	CD4+ T reg cells	ITGAV_ITGB1_ADGRE5	0	1
CD4+ T cells	CD4+ T reg cells	ITGAV_ITGB3_ADGRA2	0	1
CD4+ T cells	CD4+ T reg cells	ITGAV_ITGB3_ADGRE5	0	1
CD4+ T cells	CD4+ T reg cells	JAG1_NOTCH1	0	1
CD4+ T cells	CD4+ T reg cells	JAG1_NOTCH2	0	1
CD4+ T cells	CD4+ T reg cells	JAG1_NOTCH3	0	1
CD4+ T cells	CD4+ T reg cells	JAG2_NOTCH1	0	1
CD4+ T cells	CD4+ T reg cells	JAG2_NOTCH2	0	1
CD4+ T cells	CD4+ T reg cells	JAG2_NOTCH3	0	1
CD4+ T cells	CD4+ T reg cells	JAM1_ITGAL_ITGB2	0	1	APP_TREM2_TYROBP
CD4+ T cells	CD4+ T reg cells	JAM2_F11R	0	1	CADM1_NECTIN3
CD4+ T cells	CD4+ T reg cells	JAM2_ITGA3_ITGB1	0	1	LRFN4_PTPRS
CD4+ T cells	CD4+ T reg cells	JAM2_ITGAV_ITGB1	0	1	APP_SORL1
CD4+ T cells	CD4+ T reg cells	JAM2_JAM2	0	1	CADM3_CADM1
CD4+ T cells	CD4+ T reg cells	JAM2_JAM3	0	1	ENTPD1_ADORA3
CD4+ T cells	CD4+ T reg cells	JAM3_F11R	0	1	CADM3_CADM4
CD4+ T cells	CD4+ T reg cells	JAM3_ITGAM_ITGB2	0	1	APP_TNFRSF21
CD4+ T cells	CD4+ T reg cells	JAM3_JAM3	0	1	CADM3_EPB41L1
CD4+ T cells	CD4+ T reg cells	LAIR1_LILRB4	0	1
CD4+ T cells	CD4+ T reg cells	LAMA2_CD44	0	1	Cholesterol-Cholesterol-DHCR24_RORA
CD4+ T cells	CD4+ T reg cells	LAMA2_DAG1	0	1	MPZL1_MPZL1
CD4+ T cells	CD4+ T reg cells	LAMA2_ITGA1_ITGB1	0	1	COL6A2_ITGA9_ITGB1
CD4+ T cells	CD4+ T reg cells	LAMA2_ITGA2_ITGB1	0	1	LAMB1_ITGA9_ITGB1
CD4+ T cells	CD4+ T reg cells	LAMA2_ITGA3_ITGB1	0	1	COL6A1_ITGA11_ITGB1
CD4+ T cells	CD4+ T reg cells	LAMA2_ITGA6_ITGB1	0	1	LAMA4_ITGAV_ITGB8
CD4+ T cells	CD4+ T reg cells	LAMA2_ITGA6_ITGB4	0	1	LAMB2_DAG1
CD4+ T cells	CD4+ T reg cells	LAMA2_ITGA7_ITGB1	0	1	COL4A1_ITGAV_ITGB8
CD4+ T cells	CD4+ T reg cells	LAMA2_ITGA9_ITGB1	0	1	COL6A6_CD44
CD4+ T cells	CD4+ T reg cells	LAMA2_ITGAV_ITGB8	0	1	LAMA4_SV2A
CD4+ T cells	CD4+ T reg cells	LAMA2_SV2A	0	1	ICAM1_ITGAM_ITGB2
CD4+ T cells	CD4+ T reg cells	LAMA3_CD44	0	1	Cholesterol-Cholesterol-LIPA_RORA
CD4+ T cells	CD4+ T reg cells	LAMA3_DAG1	0	1	NCAM1_FGFR1
CD4+ T cells	CD4+ T reg cells	LAMA3_ITGA1_ITGB1	0	1	COL6A3_ITGA9_ITGB1
CD4+ T cells	CD4+ T reg cells	LAMA3_ITGA2_ITGB1	0	1	LAMB2_ITGA9_ITGB1
CD4+ T cells	CD4+ T reg cells	LAMA3_ITGA3_ITGB1	0	1	COL6A2_ITGA11_ITGB1
CD4+ T cells	CD4+ T reg cells	LAMA3_ITGA6_ITGB1	0	1	LAMA5_ITGAV_ITGB8
CD4+ T cells	CD4+ T reg cells	LAMA3_ITGA6_ITGB4	0	1	LAMC1_DAG1
CD4+ T cells	CD4+ T reg cells	LAMA3_ITGA7_ITGB1	0	1	COL4A2_ITGAV_ITGB8
CD4+ T cells	CD4+ T reg cells	LAMA3_ITGA9_ITGB1	0	1	COL9A2_CD44
CD4+ T cells	CD4+ T reg cells	LAMA3_ITGAV_ITGB8	0	1	LAMA5_SV2A
CD4+ T cells	CD4+ T reg cells	LAMA3_SV2A	0	1	ICAM2_ITGAM_ITGB2
CD4+ T cells	CD4+ T reg cells	LAMA4_CD44	0	1	Testosterone-Testosterone-HSD17B12_AR
CD4+ T cells	CD4+ T reg cells	LAMA4_DAG1	0	1	NCAM1_NCAM1
CD4+ T cells	CD4+ T reg cells	LAMA4_ITGA1_ITGB1	0	1	COL6A6_ITGA9_ITGB1
CD4+ T cells	CD4+ T reg cells	LAMA4_ITGA2_ITGB1	0	1	LAMC1_ITGA9_ITGB1
CD4+ T cells	CD4+ T reg cells	LAMA4_ITGA3_ITGB1	0	1	COL6A3_ITGA11_ITGB1
CD4+ T cells	CD4+ T reg cells	LAMA4_ITGA6_ITGB1	0	1	LAMB1_ITGAV_ITGB8
CD4+ T cells	CD4+ T reg cells	LAMA4_ITGA6_ITGB4	0	1	LAMC2_DAG1
CD4+ T cells	CD4+ T reg cells	LAMA4_ITGA7_ITGB1	0	1	COL6A1_ITGAV_ITGB8
CD4+ T cells	CD4+ T reg cells	LAMA4_ITGA9_ITGB1	0	1	LAMA2_CD44
CD4+ T cells	CD4+ T reg cells	LAMA4_ITGAV_ITGB8	0	1	LAMB1_SV2A
CD4+ T cells	CD4+ T reg cells	LAMA4_SV2A	0	1	ICAM1_ITGAL
CD4+ T cells	CD4+ T reg cells	LAMA5_CD44	0.0192771	0	APP_CD74
CD4+ T cells	CD4+ T reg cells	LAMA5_DAG1	0	1	NECTIN1_CADM3
CD4+ T cells	CD4+ T reg cells	LAMA5_ITGA1_ITGB1	0	1	COL9A2_ITGA9_ITGB1
CD4+ T cells	CD4+ T reg cells	LAMA5_ITGA2_ITGB1	0	1	LAMC2_ITGA9_ITGB1
CD4+ T cells	CD4+ T reg cells	LAMA5_ITGA3_ITGB1	0	1	COL6A6_ITGA11_ITGB1
CD4+ T cells	CD4+ T reg cells	LAMA5_ITGA6_ITGB1	0	1	LAMB2_ITGAV_ITGB8
CD4+ T cells	CD4+ T reg cells	LAMA5_ITGA6_ITGB4	0	1	Glutamate-Glu-SLC1A3_GLS_GRIA3
CD4+ T cells	CD4+ T reg cells	LAMA5_ITGA7_ITGB1	0	1	COL6A2_ITGAV_ITGB8
CD4+ T cells	CD4+ T reg cells	LAMA5_ITGA9_ITGB1	0	1	LAMA3_CD44
CD4+ T cells	CD4+ T reg cells	LAMA5_ITGAV_ITGB8	0	1	LAMB2_SV2A
CD4+ T cells	CD4+ T reg cells	LAMA5_SV2A	0	1	ICAM1_SPN
CD4+ T cells	CD4+ T reg cells	LAMB1_CD44	0	1	CADM1_CADM1
CD4+ T cells	CD4+ T reg cells	LAMB1_DAG1	0	1	NECTIN3_NECTIN1
CD4+ T cells	CD4+ T reg cells	LAMB1_ITGA1_ITGB1	0	1	LAMA2_ITGA9_ITGB1
CD4+ T cells	CD4+ T reg cells	LAMB1_ITGA2_ITGB1	0	1	COL1A1_ITGA11_ITGB1
CD4+ T cells	CD4+ T reg cells	LAMB1_ITGA3_ITGB1	0	1	COL9A2_ITGA11_ITGB1
CD4+ T cells	CD4+ T reg cells	LAMB1_ITGA6_ITGB1	0	1	LAMC1_ITGAV_ITGB8
CD4+ T cells	CD4+ T reg cells	LAMB1_ITGA6_ITGB4	0	1	LTB4-LTA4H_LTB4R1
CD4+ T cells	CD4+ T reg cells	LAMB1_ITGA7_ITGB1	0	1	COL6A3_ITGAV_ITGB8
CD4+ T cells	CD4+ T reg cells	LAMB1_ITGA9_ITGB1	0	1	LAMA4_CD44
CD4+ T cells	CD4+ T reg cells	LAMB1_ITGAV_ITGB8	0	1	LAMC1_SV2A
CD4+ T cells	CD4+ T reg cells	LAMB1_SV2A	0	1	JAM2_ITGA3_ITGB1
CD4+ T cells	CD4+ T reg cells	LAMB2_CD44	0.0192771	0	CADM3_CADM3
CD4+ T cells	CD4+ T reg cells	LAMB2_DAG1	0	1	NECTIN3_NECTIN2
CD4+ T cells	CD4+ T reg cells	LAMB2_ITGA1_ITGB1	0	1	LAMA3_ITGA9_ITGB1
CD4+ T cells	CD4+ T reg cells	LAMB2_ITGA2_ITGB1	0	1	COL1A2_ITGA11_ITGB1
CD4+ T cells	CD4+ T reg cells	LAMB2_ITGA3_ITGB1	0	1	FN1_ITGAV_ITGB1
CD4+ T cells	CD4+ T reg cells	LAMB2_ITGA6_ITGB1	0	1	LAMC2_ITGAV_ITGB8
CD4+ T cells	CD4+ T reg cells	LAMB2_ITGA6_ITGB4	0	1	PGE2-PTGES2_PTGER2
CD4+ T cells	CD4+ T reg cells	LAMB2_ITGA7_ITGB1	0	1	COL6A6_ITGAV_ITGB8
CD4+ T cells	CD4+ T reg cells	LAMB2_ITGA9_ITGB1	0	1	LAMA5_CD44
CD4+ T cells	CD4+ T reg cells	LAMB2_ITGAV_ITGB8	0	1	LAMC2_SV2A
CD4+ T cells	CD4+ T reg cells	LAMB2_SV2A	0	1	JAM2_ITGAV_ITGB1
CD4+ T cells	CD4+ T reg cells	LAMC1_CD44	0.0192771	0.01	PTPRC_MRC1
CD4+ T cells	CD4+ T reg cells	LAMC1_DAG1	0	1	NECTIN3_PVR
CD4+ T cells	CD4+ T reg cells	LAMC1_ITGA1_ITGB1	0	1	LAMA4_ITGA9_ITGB1
CD4+ T cells	CD4+ T reg cells	LAMC1_ITGA2_ITGB1	0	1	COL4A1_ITGA11_ITGB1
CD4+ T cells	CD4+ T reg cells	LAMC1_ITGA3_ITGB1	0	1	FN1_ITGA4_ITGB7
CD4+ T cells	CD4+ T reg cells	LAMC1_ITGA6_ITGB1	0	1	COL1A1_ITGAV_ITGB8
CD4+ T cells	CD4+ T reg cells	LAMC1_ITGA6_ITGB4	0	1	PGE2-PTGES2_PTGER3
CD4+ T cells	CD4+ T reg cells	LAMC1_ITGA7_ITGB1	0	1	COL9A2_ITGAV_ITGB8
CD4+ T cells	CD4+ T reg cells	LAMC1_ITGA9_ITGB1	0	1	LAMB1_CD44
CD4+ T cells	CD4+ T reg cells	LAMC1_ITGAV_ITGB8	0	1	THBS1_CD47
CD4+ T cells	CD4+ T reg cells	LAMC1_SV2A	0	1	JAM3_ITGAM_ITGB2
CD4+ T cells	CD4+ T reg cells	LAMC2_CD44	0.00650936	0.18	CD46_JAG1
CD4+ T cells	CD4+ T reg cells	LAMC2_DAG1	0	1	NECTIN3_TIGIT
CD4+ T cells	CD4+ T reg cells	LAMC2_ITGA1_ITGB1	0	1	LAMA5_ITGA9_ITGB1
CD4+ T cells	CD4+ T reg cells	LAMC2_ITGA2_ITGB1	0	1	COL4A2_ITGA11_ITGB1
CD4+ T cells	CD4+ T reg cells	LAMC2_ITGA3_ITGB1	0	1	FN1_ITGAV_ITGB3
CD4+ T cells	CD4+ T reg cells	LAMC2_ITGA6_ITGB1	0	1	COL1A2_ITGAV_ITGB8
CD4+ T cells	CD4+ T reg cells	LAMC2_ITGA6_ITGB4	0	1	PGE2-PTGES2_PTGER4
CD4+ T cells	CD4+ T reg cells	LAMC2_ITGA7_ITGB1	0	1	LAMA2_ITGA6_ITGB4
CD4+ T cells	CD4+ T reg cells	LAMC2_ITGA9_ITGB1	0	1	LAMB2_CD44
CD4+ T cells	CD4+ T reg cells	LAMC2_ITGAV_ITGB8	0	1	THBS2_CD47
CD4+ T cells	CD4+ T reg cells	LAMC2_SV2A	0	1	JAM1_ITGAL_ITGB2
CD4+ T cells	CD4+ T reg cells	LGALS9_BCR_CD45_CD22	0	1	COL6A2_ITGA3_ITGB1
CD4+ T cells	CD4+ T reg cells	LGALS9_CD44	0	1	COL1A1_ITGA3_ITGB1
CD4+ T cells	CD4+ T reg cells	LGALS9_CD45	0	1	THBS2_ITGA3_ITGB1
CD4+ T cells	CD4+ T reg cells	LGALS9_HAVCR2	0	1	COMP_ITGA3_ITGB1
CD4+ T cells	CD4+ T reg cells	LGALS9_P4HB	0	1	COL6A3_ITGA3_ITGB1
CD4+ T cells	CD4+ T reg cells	LPAR1_ADGRE5	0	1
CD4+ T cells	CD4+ T reg cells	LPAR2_ADGRE5	0	1
CD4+ T cells	CD4+ T reg cells	LRFN4_PTPRD	0	1
CD4+ T cells	CD4+ T reg cells	LRFN4_PTPRF	0	1
CD4+ T cells	CD4+ T reg cells	LRFN4_PTPRS	0	1
CD4+ T cells	CD4+ T reg cells	LTA_LTB_LTBR	0	1	C3_ITGAM_ITGB2
CD4+ T cells	CD4+ T reg cells	LTB4-LTA4H_LTB4R1	0	1	OCLN_OCLN
CD4+ T cells	CD4+ T reg cells	LTC4-LTC4S_CYSLTR1	0	1	DLL4_NOTCH3
CD4+ T cells	CD4+ T reg cells	MDK_ITGA4_ITGB1	0	1	SEMA3F_NRP2_PLXNA2
CD4+ T cells	CD4+ T reg cells	MDK_ITGA6_ITGB1	0	1	SEMA3F_NRP2_PLXNA3
CD4+ T cells	CD4+ T reg cells	MDK_LRP1	0.0163118	0.99	SEMA3C_NRP1_NRP2
CD4+ T cells	CD4+ T reg cells	MDK_NCL	0.00412846	1	SEMA3C_PLXND1
CD4+ T cells	CD4+ T reg cells	MDK_PTPRZ1	0	1	SEMA3F_NRP2_PLXNA1
CD4+ T cells	CD4+ T reg cells	MDK_SDC1	0	1	SEMA3C_NRP2_PLXNA1
CD4+ T cells	CD4+ T reg cells	MDK_SDC2	0	1	SEMA3C_NRP2_PLXNA2
CD4+ T cells	CD4+ T reg cells	MDK_SDC4	0	1	SEMA3C_NRP2_PLXNA3
CD4+ T cells	CD4+ T reg cells	MICA_NKG2D_HCST	0	1
CD4+ T cells	CD4+ T reg cells	MIF_ACKR3	0	1	PTN_NCL
CD4+ T cells	CD4+ T reg cells	MIF_CD74_CD44	0	1	PTN_ITGAV_ITGB3
CD4+ T cells	CD4+ T reg cells	MIF_CD74_CXCR4	0	1	PTN_SDC4
CD4+ T cells	CD4+ T reg cells	MMP2_INTEGRIN_AVB3_COMPLEX	0	1
CD4+ T cells	CD4+ T reg cells	MPZL1_MPZL1	0	1	CADM3_NECTIN3
CD4+ T cells	CD4+ T reg cells	NAMPT_ITGA5_ITGB1	0	1	SEMA3B_NRP2_PLXNA1
CD4+ T cells	CD4+ T reg cells	NCAM1_FGFR1	0	1	CD99_PILRB
CD4+ T cells	CD4+ T reg cells	NCAM1_NCAM1	0	1	LAIR1_LILRB4
CD4+ T cells	CD4+ T reg cells	NECTIN1_CADM3	0	1	MMP2_INTEGRIN_AVB3_COMPLEX
CD4+ T cells	CD4+ T reg cells	NECTIN2_CD226	0	1
CD4+ T cells	CD4+ T reg cells	NECTIN2_TIGIT	0	1
CD4+ T cells	CD4+ T reg cells	NECTIN3_NECTIN1	0	1	NTN4_UNC5B
CD4+ T cells	CD4+ T reg cells	NECTIN3_NECTIN2	0	1	CD200_CD200R1L
CD4+ T cells	CD4+ T reg cells	NECTIN3_PVR	0	1	PECAM1_CD38
CD4+ T cells	CD4+ T reg cells	NECTIN3_TIGIT	0	1	SIRPG_CD47
CD4+ T cells	CD4+ T reg cells	NEGR1_NEGR1	0	1
CD4+ T cells	CD4+ T reg cells	NFASC_CNTN1_CNTNAP1	0	1	ITGAV_ITGB3_ADGRA2
CD4+ T cells	CD4+ T reg cells	NPNT1_ITGA8_ITGB1	0	1	LAMA5_ITGA6_ITGB4
CD4+ T cells	CD4+ T reg cells	NPNT2_ITGA8_ITGB1	0	1	LAMB1_ITGA6_ITGB4
CD4+ T cells	CD4+ T reg cells	NTN4_UNC5B	0	1
CD4+ T cells	CD4+ T reg cells	OCLN_OCLN	0	1
CD4+ T cells	CD4+ T reg cells	PCDHGC3_PCDHGC3	0	1
CD4+ T cells	CD4+ T reg cells	PDCD1LG2_PDCD1	0	1
CD4+ T cells	CD4+ T reg cells	PDGFA_PDGFRA	0	1	SPP1_ITGAV_ITGB3
CD4+ T cells	CD4+ T reg cells	PDGFA_PDGFRB	0	1	SPP1_ITGAV_ITGB1
CD4+ T cells	CD4+ T reg cells	PDGFB_PDGFRA	0	1	SPP1_ITGAV_ITGB5
CD4+ T cells	CD4+ T reg cells	PDGFB_PDGFRB	0	1	SPP1_ITGAV_ITGB6
CD4+ T cells	CD4+ T reg cells	PDGFC_PDGFRA	0	1	SPP1_ITGA4_ITGB1
CD4+ T cells	CD4+ T reg cells	PECAM1_CD38	0	1
CD4+ T cells	CD4+ T reg cells	PECAM1_PECAM1	0	1
CD4+ T cells	CD4+ T reg cells	PGE2-PTGES2_PTGER2	0	1	CD274_PDCD1
CD4+ T cells	CD4+ T reg cells	PGE2-PTGES2_PTGER3	0	1	PDCD1LG2_PDCD1
CD4+ T cells	CD4+ T reg cells	PGE2-PTGES2_PTGER4	0	1	PECAM1_PECAM1
CD4+ T cells	CD4+ T reg cells	PGF_VEGFR1	0	1	MDK_SDC1
CD4+ T cells	CD4+ T reg cells	PGI2-PTGIS_PTGIR	0	1	PTPRM_PTPRM
CD4+ T cells	CD4+ T reg cells	PLAU_PLAUR	0	1	LAMA2_ITGA6_ITGB1
CD4+ T cells	CD4+ T reg cells	POSTN_ITGAV_ITGB3	0	1	LGALS9_CD45
CD4+ T cells	CD4+ T reg cells	POSTN_ITGAV_ITGB5	0	1	RARRES2_CMKLR1
CD4+ T cells	CD4+ T reg cells	Pregnenolone-CYP11A1_NR1I2	0	1	SEMA4D_CD72
CD4+ T cells	CD4+ T reg cells	Prostaglandin-TXA2-TBXAS1-TBXA2R	0	1	PVR_CD226
CD4+ T cells	CD4+ T reg cells	PTN_ITGAV_ITGB3	0	1	GAS6_TYRO3
CD4+ T cells	CD4+ T reg cells	PTN_NCL	0.00412846	0.8	GRN_SORT1
CD4+ T cells	CD4+ T reg cells	PTN_PTPRZ1	0	1	ADM_CALCRL
CD4+ T cells	CD4+ T reg cells	PTN_SDC1	0	1	ANXA1_FPR1
CD4+ T cells	CD4+ T reg cells	PTN_SDC2	0	1	CALCA_CALCRL
CD4+ T cells	CD4+ T reg cells	PTN_SDC3	0.012284	0.77	GAS6_AXL
CD4+ T cells	CD4+ T reg cells	PTN_SDC4	0	1	GAS6_MERTK
CD4+ T cells	CD4+ T reg cells	PTPRC_MRC1	0	1	SEMA6B_PLXNA2
CD4+ T cells	CD4+ T reg cells	PTPRM_PTPRM	0	1
CD4+ T cells	CD4+ T reg cells	PTPRS_NTRK3	0	1	COL4A2_ITGA3_ITGB1
CD4+ T cells	CD4+ T reg cells	PVR_CD226	0	1
CD4+ T cells	CD4+ T reg cells	PVR_TIGIT	0	1
CD4+ T cells	CD4+ T reg cells	RARRES2_CMKLR1	0	1	THBS3_ITGA3_ITGB1
CD4+ T cells	CD4+ T reg cells	RetinoicAcid-RA-ALDH1A1_RARA_CRABP2	0	1	SELL_CD34
CD4+ T cells	CD4+ T reg cells	RetinoicAcid-RA-ALDH1A1_RARA_RXRA_CRABP2	0	1	SELL_PODXL
CD4+ T cells	CD4+ T reg cells	RetinoicAcid-RA-ALDH1A1_RARB_CRABP2	0	1	SELPLG_SELL
CD4+ T cells	CD4+ T reg cells	RetinoicAcid-RA-ALDH1A1_RARB_RXRB_CRABP2	0	1	SEMA4A_NRP1_PLXNA1
CD4+ T cells	CD4+ T reg cells	RetinoicAcid-RA-ALDH1A1_RARG_CRABP2	0	1	SEMA4A_NRP1_PLXNA2
CD4+ T cells	CD4+ T reg cells	RetinoicAcid-RA-ALDH1A1_RARG_RXRG_CRABP2	0	1	SEMA4A_NRP1_PLXNA3
CD4+ T cells	CD4+ T reg cells	RetinoicAcid-RA-ALDH1A1_RXRA_CRABP2	0	1	SEMA4A_PLXNB1
CD4+ T cells	CD4+ T reg cells	RetinoicAcid-RA-ALDH1A1_RXRB_CRABP2	0	1	SEMA4A_PLXNB2
CD4+ T cells	CD4+ T reg cells	RetinoicAcid-RA-ALDH1A1_RXRG_CRABP2	0	1	SEMA4D_PLXNB1
CD4+ T cells	CD4+ T reg cells	SDC1_ADGRA2	0	1
CD4+ T cells	CD4+ T reg cells	SDC2_ADGRA2	0	1
CD4+ T cells	CD4+ T reg cells	SELL_CD34	0	1
CD4+ T cells	CD4+ T reg cells	SELL_PODXL	0	1
CD4+ T cells	CD4+ T reg cells	SELPLG_SELL	0.00163995	0
CD4+ T cells	CD4+ T reg cells	SEMA3B_NRP1_PLXNA1	0	1	COL1A1_ITGA1_ITGB1
CD4+ T cells	CD4+ T reg cells	SEMA3B_NRP1_PLXNA2	0	1	COL1A2_ITGA1_ITGB1
CD4+ T cells	CD4+ T reg cells	SEMA3B_NRP1_PLXNA3	0	1	COL4A1_ITGA1_ITGB1
CD4+ T cells	CD4+ T reg cells	SEMA3B_NRP1_PLXNA4	0	1	COL4A2_ITGA1_ITGB1
CD4+ T cells	CD4+ T reg cells	SEMA3B_NRP2_PLXNA1	0	1	COL9A2_ITGA1_ITGB1
CD4+ T cells	CD4+ T reg cells	SEMA3B_NRP2_PLXNA2	0	1	FN1_ITGA3_ITGB1
CD4+ T cells	CD4+ T reg cells	SEMA3B_NRP2_PLXNA3	0	1	FN1_ITGA4_ITGB1
CD4+ T cells	CD4+ T reg cells	SEMA3B_NRP2_PLXNA4	0	1	FN1_ITGA5_ITGB1
CD4+ T cells	CD4+ T reg cells	SEMA3C_NRP1_NRP2	0	1	LAMA2_ITGA3_ITGB1
CD4+ T cells	CD4+ T reg cells	SEMA3C_NRP1_PLXNA1	0	1	COL6A1_ITGA1_ITGB1
CD4+ T cells	CD4+ T reg cells	SEMA3C_NRP1_PLXNA2	0	1	COL6A2_ITGA1_ITGB1
CD4+ T cells	CD4+ T reg cells	SEMA3C_NRP1_PLXNA3	0	1	COL6A3_ITGA1_ITGB1
CD4+ T cells	CD4+ T reg cells	SEMA3C_NRP1_PLXNA4	0	1	COL6A6_ITGA1_ITGB1
CD4+ T cells	CD4+ T reg cells	SEMA3C_NRP2_PLXNA1	0	1	LAMA2_ITGA1_ITGB1
CD4+ T cells	CD4+ T reg cells	SEMA3C_NRP2_PLXNA2	0	1	LAMA3_ITGA1_ITGB1
CD4+ T cells	CD4+ T reg cells	SEMA3C_NRP2_PLXNA3	0	1	LAMA4_ITGA1_ITGB1
CD4+ T cells	CD4+ T reg cells	SEMA3C_NRP2_PLXNA4	0	1	LAMA5_ITGA1_ITGB1
CD4+ T cells	CD4+ T reg cells	SEMA3C_PLXND1	0	1	LAMA3_ITGA3_ITGB1
CD4+ T cells	CD4+ T reg cells	SEMA3F_NRP2_PLXNA1	0	1	LAMB1_ITGA1_ITGB1
CD4+ T cells	CD4+ T reg cells	SEMA3F_NRP2_PLXNA2	0	1	LAMB2_ITGA1_ITGB1
CD4+ T cells	CD4+ T reg cells	SEMA3F_NRP2_PLXNA3	0	1	LAMC1_ITGA1_ITGB1
CD4+ T cells	CD4+ T reg cells	SEMA3F_NRP2_PLXNA4	0	1	LAMC2_ITGA1_ITGB1
CD4+ T cells	CD4+ T reg cells	SEMA4A_NRP1_PLXNA1	0	1
CD4+ T cells	CD4+ T reg cells	SEMA4A_NRP1_PLXNA2	0	1
CD4+ T cells	CD4+ T reg cells	SEMA4A_NRP1_PLXNA3	0	1
CD4+ T cells	CD4+ T reg cells	SEMA4A_NRP1_PLXNA4	0	1
CD4+ T cells	CD4+ T reg cells	SEMA4A_PLXNB1	0	1
CD4+ T cells	CD4+ T reg cells	SEMA4A_PLXNB2	0	1
CD4+ T cells	CD4+ T reg cells	SEMA4C_PLXNB2	0	1
CD4+ T cells	CD4+ T reg cells	SEMA4D_CD72	0	1
CD4+ T cells	CD4+ T reg cells	SEMA4D_PLXNB1	0	1
CD4+ T cells	CD4+ T reg cells	SEMA4D_PLXNB2	0.0193307	0
CD4+ T cells	CD4+ T reg cells	SEMA5A_PLXNA1	0	1
CD4+ T cells	CD4+ T reg cells	SEMA5A_PLXNA3	0	1
CD4+ T cells	CD4+ T reg cells	SEMA6A_PLXNA2	0	1
CD4+ T cells	CD4+ T reg cells	SEMA6B_PLXNA2	0	1
CD4+ T cells	CD4+ T reg cells	SEMA6D_PLXNA1	0	1
CD4+ T cells	CD4+ T reg cells	SEMA6D_PLXNA1_KDR	0	1
CD4+ T cells	CD4+ T reg cells	SEMA6D_PLXNA1_TREM2	0	1
CD4+ T cells	CD4+ T reg cells	SEMA7A_ITGB1_ITGA1	0	1
CD4+ T cells	CD4+ T reg cells	SEMA7A_PLXNC1	0	1
CD4+ T cells	CD4+ T reg cells	SIGLEC1_SPN	0	1
CD4+ T cells	CD4+ T reg cells	SIRPG_CD47	0.00163995	0
CD4+ T cells	CD4+ T reg cells	SLIT2_ROBO1	0	1	COL6A6_ITGA3_ITGB1
CD4+ T cells	CD4+ T reg cells	SPP1_CD44	0	1	GZMA_F2RL2
CD4+ T cells	CD4+ T reg cells	SPP1_ITGA4_ITGB1	0	1	SEMA3B_NRP1_PLXNA3
CD4+ T cells	CD4+ T reg cells	SPP1_ITGA5_ITGB1	0	1	SEMA3C_NRP1_PLXNA3
CD4+ T cells	CD4+ T reg cells	SPP1_ITGA8_ITGB1	0	1	SEMA3C_NRP1_PLXNA2
CD4+ T cells	CD4+ T reg cells	SPP1_ITGA9_ITGB1	0	1	SEMA3C_NRP1_PLXNA1
CD4+ T cells	CD4+ T reg cells	SPP1_ITGAV_ITGB1	0	1	GZMA_PARD3
CD4+ T cells	CD4+ T reg cells	SPP1_ITGAV_ITGB3	0	1	GZMA_F2RL3
CD4+ T cells	CD4+ T reg cells	SPP1_ITGAV_ITGB5	0	1	SEMA3B_NRP1_PLXNA1
CD4+ T cells	CD4+ T reg cells	SPP1_ITGAV_ITGB6	0	1	SEMA3B_NRP1_PLXNA2
CD4+ T cells	CD4+ T reg cells	TAX1BP3_ADGRB2	0	1
CD4+ T cells	CD4+ T reg cells	TENM2_ADGRL1	0	1
CD4+ T cells	CD4+ T reg cells	TENM2_ADGRL2	0	1
CD4+ T cells	CD4+ T reg cells	TENM2_FLRT1_ADGRL1	0	1
CD4+ T cells	CD4+ T reg cells	TENM3_ADGRL1	0	1
CD4+ T cells	CD4+ T reg cells	TENM3_ADGRL2	0	1
CD4+ T cells	CD4+ T reg cells	TENM4_ADGRL1	0	1
CD4+ T cells	CD4+ T reg cells	TENM4_ADGRL2	0	1
CD4+ T cells	CD4+ T reg cells	TENM4_FLRT1_ADGRL1	0	1
CD4+ T cells	CD4+ T reg cells	Testosterone-Testosterone-HSD17B12_AR	0	1	SEMA5A_PLXNA1
CD4+ T cells	CD4+ T reg cells	TGFB1_ACVR1_TGFBR1	0	1	BMP4_BMPR1A_ACVR2A
CD4+ T cells	CD4+ T reg cells	TGFB1_ACVR1B_TGFBR2	0	1	TGFB1_ACVR1B_TGFBR2
CD4+ T cells	CD4+ T reg cells	TGFB1_ACVR1C_TGFBR2	0	1	TGFB2_ACVR1B_TGFBR2
CD4+ T cells	CD4+ T reg cells	TGFB1_TGFBR1_TGFBR2	0	1	TGFB1_TGFBR1_TGFBR2
CD4+ T cells	CD4+ T reg cells	TGFB2_ACVR1_TGFBR1	0	1	BMP4_BMPR1A_ACVR2B
CD4+ T cells	CD4+ T reg cells	TGFB2_ACVR1B_TGFBR2	0	1	TGFB3_ACVR1B_TGFBR2
CD4+ T cells	CD4+ T reg cells	TGFB2_ACVR1C_TGFBR2	0	1	TGFB1_ACVR1_TGFBR1
CD4+ T cells	CD4+ T reg cells	TGFB2_TGFBR1_TGFBR2	0	1	TGFB2_TGFBR1_TGFBR2
CD4+ T cells	CD4+ T reg cells	TGFB3_ACVR1_TGFBR1	0	1	BMP4_BMPR1A_BMPR2
CD4+ T cells	CD4+ T reg cells	TGFB3_ACVR1B_TGFBR2	0	1	TGFB2_ACVR1_TGFBR1
CD4+ T cells	CD4+ T reg cells	TGFB3_ACVR1C_TGFBR2	0	1	TGFB3_ACVR1_TGFBR1
CD4+ T cells	CD4+ T reg cells	TGFB3_TGFBR1_TGFBR2	0	1	TGFB3_TGFBR1_TGFBR2
CD4+ T cells	CD4+ T reg cells	TGM2_ADGRG1	0	1
CD4+ T cells	CD4+ T reg cells	THBS1_CD47	0.00490377	0.09	JAM2_JAM3
CD4+ T cells	CD4+ T reg cells	THBS1_ITGA3_ITGB1	0	1	VWF_ITGAV_ITGB3
CD4+ T cells	CD4+ T reg cells	THBS1_ITGAV_ITGB3	0	1	COL6A3_SDC4
CD4+ T cells	CD4+ T reg cells	THBS1_SDC1	0	1	CDH2_CDH2
CD4+ T cells	CD4+ T reg cells	THBS1_SDC4	0	1	ESAM_ESAM
CD4+ T cells	CD4+ T reg cells	THBS2_CD47	0.00747517	0.68	F11R_F11R
CD4+ T cells	CD4+ T reg cells	THBS2_ITGA3_ITGB1	0	1	TNC_ITGAV_ITGB3
CD4+ T cells	CD4+ T reg cells	THBS2_ITGAV_ITGB3	0	1	COL6A6_SDC4
CD4+ T cells	CD4+ T reg cells	THBS2_SDC1	0	1	CDH5_CDH5
CD4+ T cells	CD4+ T reg cells	THBS2_SDC4	0	1	ICAM1_ITGAX_ITGB2
CD4+ T cells	CD4+ T reg cells	THBS3_CD47	0	1	JAM2_F11R
CD4+ T cells	CD4+ T reg cells	THBS3_ITGA3_ITGB1	0	1	TNXB_ITGAV_ITGB3
CD4+ T cells	CD4+ T reg cells	THBS3_ITGAV_ITGB3	0	1	COL9A2_SDC4
CD4+ T cells	CD4+ T reg cells	THBS3_SDC1	0	1	CSPG4_ITGA2_ITGB1
CD4+ T cells	CD4+ T reg cells	THBS3_SDC4	0	1	ICAM1_ITGAL_ITGB2
CD4+ T cells	CD4+ T reg cells	THY1_ADGRE5	0.00652769	0.03
CD4+ T cells	CD4+ T reg cells	THY1_ITGAM_ITGB2	0	1
CD4+ T cells	CD4+ T reg cells	THY1_ITGAV_ITGB3	0	1
CD4+ T cells	CD4+ T reg cells	THY1_ITGAX_ITGB2	0	1
CD4+ T cells	CD4+ T reg cells	TNC_ITGA2B_ITGB3	0	1	THBS1_SDC4
CD4+ T cells	CD4+ T reg cells	TNC_ITGA8_ITGB1	0	1	LAMA3_ITGA6_ITGB4
CD4+ T cells	CD4+ T reg cells	TNC_ITGA9_ITGB1	0	1	LAMB2_ITGA6_ITGB4
CD4+ T cells	CD4+ T reg cells	TNC_ITGAV_ITGB3	0	1	COL6A1_SDC4
CD4+ T cells	CD4+ T reg cells	TNC_ITGAV_ITGB6	0	1	THBS3_SDC4
CD4+ T cells	CD4+ T reg cells	TNC_SDC1	0	1	CD99_CD99L2
CD4+ T cells	CD4+ T reg cells	TNC_SDC4	0	1	EFNB2_EPHB3
CD4+ T cells	CD4+ T reg cells	TNFSF10_TNFRSF10B	0	1	C3_ITGAX_ITGB2
CD4+ T cells	CD4+ T reg cells	TNFSF12_TNFRSF12A	0	1	EDN1_EDNRB
CD4+ T cells	CD4+ T reg cells	TNFSF4_TNFRSF4	0	1	GZMA_F2R
CD4+ T cells	CD4+ T reg cells	TNXB_ITGA2B_ITGB3	0	1	THBS2_SDC4
CD4+ T cells	CD4+ T reg cells	TNXB_ITGA8_ITGB1	0	1	LAMA4_ITGA6_ITGB4
CD4+ T cells	CD4+ T reg cells	TNXB_ITGA9_ITGB1	0	1	LAMC1_ITGA6_ITGB4
CD4+ T cells	CD4+ T reg cells	TNXB_ITGAV_ITGB3	0	1	COL6A2_SDC4
CD4+ T cells	CD4+ T reg cells	TNXB_ITGAV_ITGB6	0	1	COMP_SDC4
CD4+ T cells	CD4+ T reg cells	TNXB_SDC1	0	1	CDH15_CDH15
CD4+ T cells	CD4+ T reg cells	TNXB_SDC4	0	1	EFNB2_EPHB4
CD4+ T cells	CD4+ T reg cells	TUB_MERTK	0	1	COL9A2_ITGA3_ITGB1
CD4+ T cells	CD4+ T reg cells	VEGFA_VEGFR1	0	1	SPP1_ITGA9_ITGB1
CD4+ T cells	CD4+ T reg cells	VEGFA_VEGFR1R2	0	1	MDK_SDC2
CD4+ T cells	CD4+ T reg cells	VEGFA_VEGFR2	0	1	SPP1_ITGA5_ITGB1
CD4+ T cells	CD4+ T reg cells	VEGFB_VEGFR1	0	1	NAMPT_ITGA5_ITGB1
CD4+ T cells	CD4+ T reg cells	VEGFC_VEGFR2	0	1	ANGPTL2_TLR4
CD4+ T cells	CD4+ T reg cells	VEGFC_VEGFR2R3	0	1	MDK_SDC4
CD4+ T cells	CD4+ T reg cells	VEGFC_VEGFR3	0	1	ANGPTL2_ITGA5_ITGB1
CD4+ T cells	CD4+ T reg cells	VWF_ITGA2B_ITGB3	0	1	TNXB_SDC4
CD4+ T cells	CD4+ T reg cells	VWF_ITGAV_ITGB3	0	1	COL4A2_SDC4
CD4+ T cells	CD4+ T reg cells	WNT10A_FZD1_LRP5	0	1	WNT2_FZD3_LRP5
CD4+ T cells	CD4+ T reg cells	WNT10A_FZD1_LRP6	0	1	WNT9A_FZD1_LRP6
CD4+ T cells	CD4+ T reg cells	WNT10A_FZD10_LRP5	0	1	WNT2_FZD4_LRP5
CD4+ T cells	CD4+ T reg cells	WNT10A_FZD10_LRP6	0	1	WNT9A_FZD2_LRP6
CD4+ T cells	CD4+ T reg cells	WNT10A_FZD2_LRP5	0	1	WNT2_FZD5_LRP5
CD4+ T cells	CD4+ T reg cells	WNT10A_FZD2_LRP6	0	1	WNT9A_FZD3_LRP6
CD4+ T cells	CD4+ T reg cells	WNT10A_FZD3_LRP5	0	1	WNT2_FZD6_LRP5
CD4+ T cells	CD4+ T reg cells	WNT10A_FZD3_LRP6	0	1	WNT9A_FZD4_LRP6
CD4+ T cells	CD4+ T reg cells	WNT10A_FZD4_LRP5	0	1	WNT2_FZD7_LRP5
CD4+ T cells	CD4+ T reg cells	WNT10A_FZD4_LRP6	0	1	WNT9A_FZD5_LRP6
CD4+ T cells	CD4+ T reg cells	WNT10A_FZD5_LRP5	0	1	WNT3_FZD1_LRP5
CD4+ T cells	CD4+ T reg cells	WNT10A_FZD5_LRP6	0	1	WNT9A_FZD6_LRP6
CD4+ T cells	CD4+ T reg cells	WNT10A_FZD6_LRP5	0	1	WNT3_FZD2_LRP5
CD4+ T cells	CD4+ T reg cells	WNT10A_FZD6_LRP6	0	1	WNT9A_FZD7_LRP6
CD4+ T cells	CD4+ T reg cells	WNT10A_FZD7_LRP5	0	1	WNT3_FZD3_LRP5
CD4+ T cells	CD4+ T reg cells	WNT10A_FZD7_LRP6	0	1	WNT5A_FZD1
CD4+ T cells	CD4+ T reg cells	WNT10A_FZD8_LRP5	0	1	WNT3_FZD4_LRP5
CD4+ T cells	CD4+ T reg cells	WNT10A_FZD8_LRP6	0	1	WNT5A_FZD2
CD4+ T cells	CD4+ T reg cells	WNT10A_FZD9_LRP5	0	1	WNT3_FZD5_LRP5
CD4+ T cells	CD4+ T reg cells	WNT10A_FZD9_LRP6	0	1	WNT5A_FZD3
CD4+ T cells	CD4+ T reg cells	WNT11_FZD1	0	1	MIF_CD74_CD44
CD4+ T cells	CD4+ T reg cells	WNT11_FZD2	0	1	MIF_ACKR3
CD4+ T cells	CD4+ T reg cells	WNT11_FZD3	0	1	CSF1_CSF1R
CD4+ T cells	CD4+ T reg cells	WNT11_FZD4	0	1	IL16_CD4
CD4+ T cells	CD4+ T reg cells	WNT11_FZD6	0	1	IFNE_IFNAR1_IFNAR2
CD4+ T cells	CD4+ T reg cells	WNT11_FZD7	0	1	TNFSF10_TNFRSF10B
CD4+ T cells	CD4+ T reg cells	WNT2_FZD1_LRP5	0	1	WNT3_FZD6_LRP5
CD4+ T cells	CD4+ T reg cells	WNT2_FZD1_LRP6	0	1	WNT5A_FZD4
CD4+ T cells	CD4+ T reg cells	WNT2_FZD10_LRP5	0	1	WNT3_FZD7_LRP5
CD4+ T cells	CD4+ T reg cells	WNT2_FZD10_LRP6	0	1	WNT5A_FZD6
CD4+ T cells	CD4+ T reg cells	WNT2_FZD2_LRP5	0	1	WNT9A_FZD1_LRP5
CD4+ T cells	CD4+ T reg cells	WNT2_FZD2_LRP6	0	1	WNT5A_FZD7
CD4+ T cells	CD4+ T reg cells	WNT2_FZD3_LRP5	0	1	WNT9A_FZD2_LRP5
CD4+ T cells	CD4+ T reg cells	WNT2_FZD3_LRP6	0	1	WNT5A_MCAM
CD4+ T cells	CD4+ T reg cells	WNT2_FZD4_LRP5	0	1	WNT9A_FZD3_LRP5
CD4+ T cells	CD4+ T reg cells	WNT2_FZD4_LRP6	0	1	WNT11_FZD1
CD4+ T cells	CD4+ T reg cells	WNT2_FZD5_LRP5	0	1	WNT9A_FZD4_LRP5
CD4+ T cells	CD4+ T reg cells	WNT2_FZD5_LRP6	0	1	WNT11_FZD2
CD4+ T cells	CD4+ T reg cells	WNT2_FZD6_LRP5	0	1	WNT9A_FZD5_LRP5
CD4+ T cells	CD4+ T reg cells	WNT2_FZD6_LRP6	0	1	WNT11_FZD3
CD4+ T cells	CD4+ T reg cells	WNT2_FZD7_LRP5	0	1	WNT9A_FZD6_LRP5
CD4+ T cells	CD4+ T reg cells	WNT2_FZD7_LRP6	0	1	WNT11_FZD4
CD4+ T cells	CD4+ T reg cells	WNT2_FZD8_LRP5	0	1	WNT9A_FZD7_LRP5
CD4+ T cells	CD4+ T reg cells	WNT2_FZD8_LRP6	0	1	WNT11_FZD6
CD4+ T cells	CD4+ T reg cells	WNT2_FZD9_LRP5	0	1	WNT10A_FZD1_LRP6
CD4+ T cells	CD4+ T reg cells	WNT2_FZD9_LRP6	0	1	WNT11_FZD7
CD4+ T cells	CD4+ T reg cells	WNT3_FZD1_LRP5	0	1	WNT10A_FZD2_LRP6
CD4+ T cells	CD4+ T reg cells	WNT3_FZD1_LRP6	0	1	EGF_EGFR
CD4+ T cells	CD4+ T reg cells	WNT3_FZD10_LRP5	0	1	WNT10A_FZD3_LRP6
CD4+ T cells	CD4+ T reg cells	WNT3_FZD10_LRP6	0	1	EGF_EGFR_ERBB2
CD4+ T cells	CD4+ T reg cells	WNT3_FZD2_LRP5	0	1	WNT10A_FZD4_LRP6
CD4+ T cells	CD4+ T reg cells	WNT3_FZD2_LRP6	0	1	FGF7_FGFR1
CD4+ T cells	CD4+ T reg cells	WNT3_FZD3_LRP5	0	1	WNT10A_FZD5_LRP6
CD4+ T cells	CD4+ T reg cells	WNT3_FZD3_LRP6	0	1	FGF7_FGFR2
CD4+ T cells	CD4+ T reg cells	WNT3_FZD4_LRP5	0	1	WNT10A_FZD6_LRP6
CD4+ T cells	CD4+ T reg cells	WNT3_FZD4_LRP6	0	1	PDGFA_PDGFRA
CD4+ T cells	CD4+ T reg cells	WNT3_FZD5_LRP5	0	1	WNT10A_FZD7_LRP6
CD4+ T cells	CD4+ T reg cells	WNT3_FZD5_LRP6	0	1	PDGFA_PDGFRB
CD4+ T cells	CD4+ T reg cells	WNT3_FZD6_LRP5	0	1	WNT2_FZD1_LRP6
CD4+ T cells	CD4+ T reg cells	WNT3_FZD6_LRP6	0	1	PDGFB_PDGFRA
CD4+ T cells	CD4+ T reg cells	WNT3_FZD7_LRP5	0	1	WNT2_FZD2_LRP6
CD4+ T cells	CD4+ T reg cells	WNT3_FZD7_LRP6	0	1	PDGFB_PDGFRB
CD4+ T cells	CD4+ T reg cells	WNT3_FZD8_LRP5	0	1	WNT2_FZD3_LRP6
CD4+ T cells	CD4+ T reg cells	WNT3_FZD8_LRP6	0	1	PDGFC_PDGFRA
CD4+ T cells	CD4+ T reg cells	WNT3_FZD9_LRP5	0	1	WNT2_FZD4_LRP6
CD4+ T cells	CD4+ T reg cells	WNT3_FZD9_LRP6	0	1	VEGFA_VEGFR1
CD4+ T cells	CD4+ T reg cells	WNT5A_FZD1	0	1	CCL5_CCR5
CD4+ T cells	CD4+ T reg cells	WNT5A_FZD2	0	1	CXCL9_CXCR3
CD4+ T cells	CD4+ T reg cells	WNT5A_FZD3	0	1	CXCL10_CXCR3
CD4+ T cells	CD4+ T reg cells	WNT5A_FZD4	0	1	CXCL13_CXCR3
CD4+ T cells	CD4+ T reg cells	WNT5A_FZD6	0	1	CXCL12_CXCR4
CD4+ T cells	CD4+ T reg cells	WNT5A_FZD7	0	1	CXCL12_ACKR3
CD4+ T cells	CD4+ T reg cells	WNT5A_MCAM	0	1	MIF_CD74_CXCR4
CD4+ T cells	CD4+ T reg cells	WNT9A_FZD1_LRP5	0	1	WNT2_FZD5_LRP6
CD4+ T cells	CD4+ T reg cells	WNT9A_FZD1_LRP6	0	1	VEGFA_VEGFR2
CD4+ T cells	CD4+ T reg cells	WNT9A_FZD10_LRP5	0	1	WNT2_FZD6_LRP6
CD4+ T cells	CD4+ T reg cells	WNT9A_FZD10_LRP6	0	1	VEGFB_VEGFR1
CD4+ T cells	CD4+ T reg cells	WNT9A_FZD2_LRP5	0	1	WNT2_FZD7_LRP6
CD4+ T cells	CD4+ T reg cells	WNT9A_FZD2_LRP6	0	1	VEGFC_VEGFR3
CD4+ T cells	CD4+ T reg cells	WNT9A_FZD3_LRP5	0	1	WNT3_FZD1_LRP6
CD4+ T cells	CD4+ T reg cells	WNT9A_FZD3_LRP6	0	1	VEGFC_VEGFR2
CD4+ T cells	CD4+ T reg cells	WNT9A_FZD4_LRP5	0	1	WNT3_FZD2_LRP6
CD4+ T cells	CD4+ T reg cells	WNT9A_FZD4_LRP6	0	1	PGF_VEGFR1
CD4+ T cells	CD4+ T reg cells	WNT9A_FZD5_LRP5	0	1	WNT3_FZD3_LRP6
CD4+ T cells	CD4+ T reg cells	WNT9A_FZD5_LRP6	0	1	VEGFA_VEGFR1R2
CD4+ T cells	CD4+ T reg cells	WNT9A_FZD6_LRP5	0	1	WNT3_FZD4_LRP6
CD4+ T cells	CD4+ T reg cells	WNT9A_FZD6_LRP6	0	1	VEGFC_VEGFR2R3
CD4+ T cells	CD4+ T reg cells	WNT9A_FZD7_LRP5	0	1	WNT3_FZD5_LRP6
CD4+ T cells	CD4+ T reg cells	WNT9A_FZD7_LRP6	0	1	CCL5_CCR1
CD4+ T cells	CD4+ T reg cells	WNT9A_FZD8_LRP5	0	1	WNT3_FZD6_LRP6
CD4+ T cells	CD4+ T reg cells	WNT9A_FZD8_LRP6	0	1	CCL5_CCR4
CD4+ T cells	CD4+ T reg cells	WNT9A_FZD9_LRP5	0	1	WNT3_FZD7_LRP6
CD4+ T cells	CD4+ T reg cells	WNT9A_FZD9_LRP6	0	1	CCL4_CCR5
CD4+ T cells	Cytotoxic CD8+ T cells	12oxoLeukotrieneB4-12oxoLTB4-PTGR1_LTB4R1	0	1	PVR_TIGIT
CD4+ T cells	Cytotoxic CD8+ T cells	Adenosine-ADO-NT5E_SLC29A1_ADORA3	0	1	DLL4_NOTCH2
CD4+ T cells	Cytotoxic CD8+ T cells	ADM_CALCRL	0	1	LAMA4_ITGA3_ITGB1
CD4+ T cells	Cytotoxic CD8+ T cells	AGRN_DAG1	0	1	JAM3_F11R
CD4+ T cells	Cytotoxic CD8+ T cells	ANGPTL2_ITGA5_ITGB1	0.00130307	0.98	SEMA3B_NRP2_PLXNA2
CD4+ T cells	Cytotoxic CD8+ T cells	ANGPTL2_TLR4	0	1	SEMA3B_NRP2_PLXNA3
CD4+ T cells	Cytotoxic CD8+ T cells	ANXA1_FPR1	0	1	LAMA5_ITGA3_ITGB1
CD4+ T cells	Cytotoxic CD8+ T cells	ANXA1_FPR2_LXA4	0	1	COL1A2_ITGA3_ITGB1
CD4+ T cells	Cytotoxic CD8+ T cells	ANXA1_FPR3	0	1	COL4A1_ITGA3_ITGB1
CD4+ T cells	Cytotoxic CD8+ T cells	APOE_TREM2_TYROBP	0	1
CD4+ T cells	Cytotoxic CD8+ T cells	APP_CD74	0.0564034	0.11	SEMA5A_PLXNA3
CD4+ T cells	Cytotoxic CD8+ T cells	APP_SORL1	0	1
CD4+ T cells	Cytotoxic CD8+ T cells	APP_TNFRSF21	0	1
CD4+ T cells	Cytotoxic CD8+ T cells	APP_TREM2_TYROBP	0	1
CD4+ T cells	Cytotoxic CD8+ T cells	BMP4_BMPR1A_ACVR2A	0	1	BMP4_BMPR1B_ACVR2A
CD4+ T cells	Cytotoxic CD8+ T cells	BMP4_BMPR1A_ACVR2B	0	1	BMP4_BMPR1B_ACVR2B
CD4+ T cells	Cytotoxic CD8+ T cells	BMP4_BMPR1A_BMPR2	0	1	BMP4_BMPR1B_BMPR2
CD4+ T cells	Cytotoxic CD8+ T cells	BMP4_BMPR1B_ACVR2A	0	1	BMP8A_ACVR1_ACVR2A
CD4+ T cells	Cytotoxic CD8+ T cells	BMP4_BMPR1B_ACVR2B	0	1	BMP8A_ACVR1_ACVR2B
CD4+ T cells	Cytotoxic CD8+ T cells	BMP4_BMPR1B_BMPR2	0	1	BMP8A_ACVR1_BMPR2
CD4+ T cells	Cytotoxic CD8+ T cells	BMP8A_ACVR1_ACVR2A	0	1	BMP8A_BMPR1A_ACVR2A
CD4+ T cells	Cytotoxic CD8+ T cells	BMP8A_ACVR1_ACVR2B	0	1	BMP8A_BMPR1A_ACVR2B
CD4+ T cells	Cytotoxic CD8+ T cells	BMP8A_ACVR1_BMPR2	0	1	BMP8A_BMPR1A_BMPR2
CD4+ T cells	Cytotoxic CD8+ T cells	BMP8A_BMPR1A_ACVR2A	0	1	BMP8A_BMPR1B_ACVR2A
CD4+ T cells	Cytotoxic CD8+ T cells	BMP8A_BMPR1A_ACVR2B	0	1	BMP8A_BMPR1B_ACVR2B
CD4+ T cells	Cytotoxic CD8+ T cells	BMP8A_BMPR1A_BMPR2	0	1	BMP8A_BMPR1B_BMPR2
CD4+ T cells	Cytotoxic CD8+ T cells	BMP8A_BMPR1B_ACVR2A	0	1	GDF11_TGFBR1_ACVR2A
CD4+ T cells	Cytotoxic CD8+ T cells	BMP8A_BMPR1B_ACVR2B	0	1	GDF11_TGFBR1_ACVR2B
CD4+ T cells	Cytotoxic CD8+ T cells	BMP8A_BMPR1B_BMPR2	0	1	GDF11_ACVR1B_ACVR2B
CD4+ T cells	Cytotoxic CD8+ T cells	C3_C3AR1	0	1	LGALS9_HAVCR2
CD4+ T cells	Cytotoxic CD8+ T cells	C3_ITGAM_ITGB2	0	1	LGALS9_CD44
CD4+ T cells	Cytotoxic CD8+ T cells	C3_ITGAX_ITGB2	0	1	ANXA1_FPR3
CD4+ T cells	Cytotoxic CD8+ T cells	CADM1_CADM1	0.000517929	0.99	SEMA6D_PLXNA1
CD4+ T cells	Cytotoxic CD8+ T cells	CADM1_NECTIN3	0	1
CD4+ T cells	Cytotoxic CD8+ T cells	CADM3_CADM1	0	1
CD4+ T cells	Cytotoxic CD8+ T cells	CADM3_CADM3	0	1	SEMA6A_PLXNA2
CD4+ T cells	Cytotoxic CD8+ T cells	CADM3_CADM4	0	1
CD4+ T cells	Cytotoxic CD8+ T cells	CADM3_EPB41L1	0	1
CD4+ T cells	Cytotoxic CD8+ T cells	CADM3_NECTIN3	0	1
CD4+ T cells	Cytotoxic CD8+ T cells	CALCA_CALCRL	0	1	LAMB1_ITGA3_ITGB1
CD4+ T cells	Cytotoxic CD8+ T cells	CCL4_CCR5	0	1	MDK_ITGA6_ITGB1
CD4+ T cells	Cytotoxic CD8+ T cells	CCL5_CCR1	0	1	MDK_PTPRZ1
CD4+ T cells	Cytotoxic CD8+ T cells	CCL5_CCR4	0	1	MDK_ITGA4_ITGB1
CD4+ T cells	Cytotoxic CD8+ T cells	CCL5_CCR5	0	1	MDK_LRP1
CD4+ T cells	Cytotoxic CD8+ T cells	CD200_CD200R1L	0	1
CD4+ T cells	Cytotoxic CD8+ T cells	CD274_PDCD1	0	1
CD4+ T cells	Cytotoxic CD8+ T cells	CD46_JAG1	0	1	SEMA7A_ITGB1_ITGA1
CD4+ T cells	Cytotoxic CD8+ T cells	CD55_ADGRE5	0	1
CD4+ T cells	Cytotoxic CD8+ T cells	CD6_ALCAM	0	1	SEMA7A_PLXNC1
CD4+ T cells	Cytotoxic CD8+ T cells	CD80_CD274	0	1	SIGLEC1_SPN
CD4+ T cells	Cytotoxic CD8+ T cells	CD80_CD28	0	1	THY1_ITGAM_ITGB2
CD4+ T cells	Cytotoxic CD8+ T cells	CD80_CTLA4	0	1	THY1_ITGAX_ITGB2
CD4+ T cells	Cytotoxic CD8+ T cells	CD86_CD28	0	1	THY1_ITGAV_ITGB3
CD4+ T cells	Cytotoxic CD8+ T cells	CD86_CTLA4	0	1	GJA5_GJA5
CD4+ T cells	Cytotoxic CD8+ T cells	CD96_NECTIN1	0	1	GJA1_GJA5
CD4+ T cells	Cytotoxic CD8+ T cells	CD96_PVR	0	1	GJC1_GJA5
CD4+ T cells	Cytotoxic CD8+ T cells	CD99_CD99	0.0272582	1	GJC1_GJA1
CD4+ T cells	Cytotoxic CD8+ T cells	CD99_CD99L2	0.0052378	1	GJC1_GJC1
CD4+ T cells	Cytotoxic CD8+ T cells	CD99_PILRA	0	1	GJA1_GJA1
CD4+ T cells	Cytotoxic CD8+ T cells	CD99_PILRB	0.0314648	0.08
CD4+ T cells	Cytotoxic CD8+ T cells	CDH15_CDH15	0	1	PCDHGC3_PCDHGC3
CD4+ T cells	Cytotoxic CD8+ T cells	CDH2_CDH2	0.00103532	0.96	SDC1_ADGRA2
CD4+ T cells	Cytotoxic CD8+ T cells	CDH5_CDH5	0	1	SDC2_ADGRA2
CD4+ T cells	Cytotoxic CD8+ T cells	Cholesterol-Cholesterol-DHCR24_RORA	0	1	SEMA4D_PLXNB2
CD4+ T cells	Cytotoxic CD8+ T cells	Cholesterol-Cholesterol-LIPA_RORA	0	1	SEMA4C_PLXNB2
CD4+ T cells	Cytotoxic CD8+ T cells	COL1A1_CD44	0.110663	0.01	Prostaglandin-TXA2-TBXAS1-TBXA2R
CD4+ T cells	Cytotoxic CD8+ T cells	COL1A1_ITGA1_ITGB1	0	1	LAMA3_ITGA6_ITGB1
CD4+ T cells	Cytotoxic CD8+ T cells	COL1A1_ITGA10_ITGB1	0	1	LAMC1_CD44
CD4+ T cells	Cytotoxic CD8+ T cells	COL1A1_ITGA11_ITGB1	0.0454186	0.99	COL6A6_SDC1
CD4+ T cells	Cytotoxic CD8+ T cells	COL1A1_ITGA2_ITGB1	0	1	LAMA4_ITGA7_ITGB1
CD4+ T cells	Cytotoxic CD8+ T cells	COL1A1_ITGA3_ITGB1	0.023237	0.99	THBS2_ITGAV_ITGB3
CD4+ T cells	Cytotoxic CD8+ T cells	COL1A1_ITGA9_ITGB1	0	1	LAMC2_ITGA6_ITGB4
CD4+ T cells	Cytotoxic CD8+ T cells	COL1A1_ITGAV_ITGB8	0	1	THBS3_CD47
CD4+ T cells	Cytotoxic CD8+ T cells	COL1A1_SDC1	0	1	CD6_ALCAM
CD4+ T cells	Cytotoxic CD8+ T cells	COL1A1_SDC4	0	1	EFNA1_EPHA3
CD4+ T cells	Cytotoxic CD8+ T cells	COL1A2_CD44	0.0622297	0.14	12oxoLeukotrieneB4-12oxoLTB4-PTGR1_LTB4R1
CD4+ T cells	Cytotoxic CD8+ T cells	COL1A2_ITGA1_ITGB1	0	1	LAMA4_ITGA6_ITGB1
CD4+ T cells	Cytotoxic CD8+ T cells	COL1A2_ITGA10_ITGB1	0	1	LAMC2_CD44
CD4+ T cells	Cytotoxic CD8+ T cells	COL1A2_ITGA11_ITGB1	0.024746	1	COL9A2_SDC1
CD4+ T cells	Cytotoxic CD8+ T cells	COL1A2_ITGA2_ITGB1	0	1	LAMA5_ITGA7_ITGB1
CD4+ T cells	Cytotoxic CD8+ T cells	COL1A2_ITGA3_ITGB1	0.012528	1	THBS3_ITGAV_ITGB3
CD4+ T cells	Cytotoxic CD8+ T cells	COL1A2_ITGA9_ITGB1	0	1	FN1_CD44
CD4+ T cells	Cytotoxic CD8+ T cells	COL1A2_ITGAV_ITGB8	0	1	COMP_CD47
CD4+ T cells	Cytotoxic CD8+ T cells	COL1A2_SDC1	0	1	CD80_CD274
CD4+ T cells	Cytotoxic CD8+ T cells	COL1A2_SDC4	0	1	EFNA4_EPHA2
CD4+ T cells	Cytotoxic CD8+ T cells	COL3A1_ADGRG1	0	1
CD4+ T cells	Cytotoxic CD8+ T cells	COL4A1_CD44	0	1	RetinoicAcid-RA-ALDH1A1_RARA_CRABP2
CD4+ T cells	Cytotoxic CD8+ T cells	COL4A1_ITGA1_ITGB1	0	1	LAMA5_ITGA6_ITGB1
CD4+ T cells	Cytotoxic CD8+ T cells	COL4A1_ITGA10_ITGB1	0	1	COL1A1_SDC1
CD4+ T cells	Cytotoxic CD8+ T cells	COL4A1_ITGA11_ITGB1	0	1	FN1_SDC1
CD4+ T cells	Cytotoxic CD8+ T cells	COL4A1_ITGA2_ITGB1	0	1	LAMB1_ITGA7_ITGB1
CD4+ T cells	Cytotoxic CD8+ T cells	COL4A1_ITGA3_ITGB1	0	1	COMP_ITGAV_ITGB3
CD4+ T cells	Cytotoxic CD8+ T cells	COL4A1_ITGA9_ITGB1	0	1	COL1A1_CD44
CD4+ T cells	Cytotoxic CD8+ T cells	COL4A1_ITGAV_ITGB8	0	1	AGRN_DAG1
CD4+ T cells	Cytotoxic CD8+ T cells	COL4A1_SDC1	0	1	CD80_CD28
CD4+ T cells	Cytotoxic CD8+ T cells	COL4A1_SDC4	0	1	EFNA4_EPHA3
CD4+ T cells	Cytotoxic CD8+ T cells	COL4A2_CD44	0	1	RetinoicAcid-RA-ALDH1A1_RARA_RXRA_CRABP2
CD4+ T cells	Cytotoxic CD8+ T cells	COL4A2_ITGA1_ITGB1	0	1	LAMB1_ITGA6_ITGB1
CD4+ T cells	Cytotoxic CD8+ T cells	COL4A2_ITGA10_ITGB1	0	1	COL1A2_SDC1
CD4+ T cells	Cytotoxic CD8+ T cells	COL4A2_ITGA11_ITGB1	0	1	TNC_SDC1
CD4+ T cells	Cytotoxic CD8+ T cells	COL4A2_ITGA2_ITGB1	0	1	LAMB2_ITGA7_ITGB1
CD4+ T cells	Cytotoxic CD8+ T cells	COL4A2_ITGA3_ITGB1	0	1	TNC_ITGAV_ITGB6
CD4+ T cells	Cytotoxic CD8+ T cells	COL4A2_ITGA9_ITGB1	0	1	COL1A2_CD44
CD4+ T cells	Cytotoxic CD8+ T cells	COL4A2_ITGAV_ITGB8	0	1	HSPG2_DAG1
CD4+ T cells	Cytotoxic CD8+ T cells	COL4A2_SDC1	0	1	CD80_CTLA4
CD4+ T cells	Cytotoxic CD8+ T cells	COL4A2_SDC4	0	1	EFNA5_EPHA2
CD4+ T cells	Cytotoxic CD8+ T cells	COL6A1_CD44	0.0329971	0	RetinoicAcid-RA-ALDH1A1_RARB_CRABP2
CD4+ T cells	Cytotoxic CD8+ T cells	COL6A1_ITGA1_ITGB1	0	1	LAMB2_ITGA6_ITGB1
CD4+ T cells	Cytotoxic CD8+ T cells	COL6A1_ITGA10_ITGB1	0	1	COL4A1_SDC1
CD4+ T cells	Cytotoxic CD8+ T cells	COL6A1_ITGA11_ITGB1	0.0128797	0.79	TNXB_SDC1
CD4+ T cells	Cytotoxic CD8+ T cells	COL6A1_ITGA2_ITGB1	0	1	LAMC1_ITGA7_ITGB1
CD4+ T cells	Cytotoxic CD8+ T cells	COL6A1_ITGA3_ITGB1	0.00648157	0.97	TNXB_ITGAV_ITGB6
CD4+ T cells	Cytotoxic CD8+ T cells	COL6A1_ITGA9_ITGB1	0	1	COL4A1_CD44
CD4+ T cells	Cytotoxic CD8+ T cells	COL6A1_ITGAV_ITGB8	0	1	LAMA2_DAG1
CD4+ T cells	Cytotoxic CD8+ T cells	COL6A1_SDC1	0	1	CD86_CD28
CD4+ T cells	Cytotoxic CD8+ T cells	COL6A1_SDC4	0	1	EFNA5_EPHA3
CD4+ T cells	Cytotoxic CD8+ T cells	COL6A2_CD44	0.0377907	0.02	RetinoicAcid-RA-ALDH1A1_RARB_RXRB_CRABP2
CD4+ T cells	Cytotoxic CD8+ T cells	COL6A2_ITGA1_ITGB1	0	1	LAMC1_ITGA6_ITGB1
CD4+ T cells	Cytotoxic CD8+ T cells	COL6A2_ITGA10_ITGB1	0	1	COL4A2_SDC1
CD4+ T cells	Cytotoxic CD8+ T cells	COL6A2_ITGA11_ITGB1	0.0147954	1	THBS1_SDC1
CD4+ T cells	Cytotoxic CD8+ T cells	COL6A2_ITGA2_ITGB1	0	1	LAMC2_ITGA7_ITGB1
CD4+ T cells	Cytotoxic CD8+ T cells	COL6A2_ITGA3_ITGB1	0.00745285	0.99	FN1_ITGAV_ITGB6
CD4+ T cells	Cytotoxic CD8+ T cells	COL6A2_ITGA9_ITGB1	0	1	COL4A2_CD44
CD4+ T cells	Cytotoxic CD8+ T cells	COL6A2_ITGAV_ITGB8	0	1	LAMA3_DAG1
CD4+ T cells	Cytotoxic CD8+ T cells	COL6A2_SDC1	0	1	CD86_CTLA4
CD4+ T cells	Cytotoxic CD8+ T cells	COL6A2_SDC4	0	1	EFNA5_EPHB2
CD4+ T cells	Cytotoxic CD8+ T cells	COL6A3_CD44	0.0329971	0	RetinoicAcid-RA-ALDH1A1_RARG_CRABP2
CD4+ T cells	Cytotoxic CD8+ T cells	COL6A3_ITGA1_ITGB1	0	1	LAMC2_ITGA6_ITGB1
CD4+ T cells	Cytotoxic CD8+ T cells	COL6A3_ITGA10_ITGB1	0	1	COL6A1_SDC1
CD4+ T cells	Cytotoxic CD8+ T cells	COL6A3_ITGA11_ITGB1	0.0128797	0.23	THBS2_SDC1
CD4+ T cells	Cytotoxic CD8+ T cells	COL6A3_ITGA2_ITGB1	0	1	TNC_ITGA9_ITGB1
CD4+ T cells	Cytotoxic CD8+ T cells	COL6A3_ITGA3_ITGB1	0.00648157	0.66	FN1_ITGAV_ITGB8
CD4+ T cells	Cytotoxic CD8+ T cells	COL6A3_ITGA9_ITGB1	0	1	COL6A1_CD44
CD4+ T cells	Cytotoxic CD8+ T cells	COL6A3_ITGAV_ITGB8	0	1	LAMA4_DAG1
CD4+ T cells	Cytotoxic CD8+ T cells	COL6A3_SDC1	0	1	CD96_NECTIN1
CD4+ T cells	Cytotoxic CD8+ T cells	COL6A3_SDC4	0	1	EFNB1_EPHB2
CD4+ T cells	Cytotoxic CD8+ T cells	COL6A6_CD44	0	1	RetinoicAcid-RA-ALDH1A1_RXRA_CRABP2
CD4+ T cells	Cytotoxic CD8+ T cells	COL6A6_ITGA1_ITGB1	0	1	LAMA2_ITGA7_ITGB1
CD4+ T cells	Cytotoxic CD8+ T cells	COL6A6_ITGA10_ITGB1	0	1	COL6A2_SDC1
CD4+ T cells	Cytotoxic CD8+ T cells	COL6A6_ITGA11_ITGB1	0	1	THBS3_SDC1
CD4+ T cells	Cytotoxic CD8+ T cells	COL6A6_ITGA2_ITGB1	0	1	TNXB_ITGA9_ITGB1
CD4+ T cells	Cytotoxic CD8+ T cells	COL6A6_ITGA3_ITGB1	0	1	LAMA2_ITGAV_ITGB8
CD4+ T cells	Cytotoxic CD8+ T cells	COL6A6_ITGA9_ITGB1	0	1	COL6A2_CD44
CD4+ T cells	Cytotoxic CD8+ T cells	COL6A6_ITGAV_ITGB8	0	1	LAMA5_DAG1
CD4+ T cells	Cytotoxic CD8+ T cells	COL6A6_SDC1	0	1	CD96_PVR
CD4+ T cells	Cytotoxic CD8+ T cells	COL6A6_SDC4	0	1	EFNB1_EPHB3
CD4+ T cells	Cytotoxic CD8+ T cells	COL9A2_CD44	0	1	RetinoicAcid-RA-ALDH1A1_RXRB_CRABP2
CD4+ T cells	Cytotoxic CD8+ T cells	COL9A2_ITGA1_ITGB1	0	1	LAMA3_ITGA7_ITGB1
CD4+ T cells	Cytotoxic CD8+ T cells	COL9A2_ITGA10_ITGB1	0	1	COL6A3_SDC1
CD4+ T cells	Cytotoxic CD8+ T cells	COL9A2_ITGA11_ITGB1	0	1	COMP_SDC1
CD4+ T cells	Cytotoxic CD8+ T cells	COL9A2_ITGA2_ITGB1	0	1	COL1A1_ITGA9_ITGB1
CD4+ T cells	Cytotoxic CD8+ T cells	COL9A2_ITGA3_ITGB1	0	1	LAMA3_ITGAV_ITGB8
CD4+ T cells	Cytotoxic CD8+ T cells	COL9A2_ITGA9_ITGB1	0	1	COL6A3_CD44
CD4+ T cells	Cytotoxic CD8+ T cells	COL9A2_ITGAV_ITGB8	0	1	LAMB1_DAG1
CD4+ T cells	Cytotoxic CD8+ T cells	COL9A2_SDC1	0	1	CD99_PILRA
CD4+ T cells	Cytotoxic CD8+ T cells	COL9A2_SDC4	0	1	EFNB1_EPHB4
CD4+ T cells	Cytotoxic CD8+ T cells	COMP_CD47	0	1	JAM2_JAM2
CD4+ T cells	Cytotoxic CD8+ T cells	COMP_ITGA3_ITGB1	0	1	THBS1_ITGAV_ITGB3
CD4+ T cells	Cytotoxic CD8+ T cells	COMP_ITGAV_ITGB3	0	1	FN1_SDC4
CD4+ T cells	Cytotoxic CD8+ T cells	COMP_SDC1	0	1	EFNA1_EPHA2
CD4+ T cells	Cytotoxic CD8+ T cells	COMP_SDC4	0	1	ICAM2_ITGAL_ITGB2
CD4+ T cells	Cytotoxic CD8+ T cells	CSF1_CSF1R	0	1	POSTN_ITGAV_ITGB3
CD4+ T cells	Cytotoxic CD8+ T cells	CSPG4_ITGA2_ITGB1	0	1	TAX1BP3_ADGRB2
CD4+ T cells	Cytotoxic CD8+ T cells	CXCL10_CXCR3	0	1	PTN_PTPRZ1
CD4+ T cells	Cytotoxic CD8+ T cells	CXCL12_ACKR3	0	1	PTN_SDC3
CD4+ T cells	Cytotoxic CD8+ T cells	CXCL12_CXCR4	0.0433722	0	PTN_SDC2
CD4+ T cells	Cytotoxic CD8+ T cells	CXCL13_CXCR3	0	1	PTN_SDC1
CD4+ T cells	Cytotoxic CD8+ T cells	CXCL9_CXCR3	0	1	MDK_NCL
CD4+ T cells	Cytotoxic CD8+ T cells	DLL1_NOTCH1	0	1
CD4+ T cells	Cytotoxic CD8+ T cells	DLL1_NOTCH2	0	1
CD4+ T cells	Cytotoxic CD8+ T cells	DLL1_NOTCH3	0	1
CD4+ T cells	Cytotoxic CD8+ T cells	DLL4_NOTCH1	0	1
CD4+ T cells	Cytotoxic CD8+ T cells	DLL4_NOTCH2	0	1
CD4+ T cells	Cytotoxic CD8+ T cells	DLL4_NOTCH3	0	1
CD4+ T cells	Cytotoxic CD8+ T cells	EDA_EDA2R	0	1	EDN1_EDNRA
CD4+ T cells	Cytotoxic CD8+ T cells	EDN1_EDNRA	0	1	PTPRS_NTRK3
CD4+ T cells	Cytotoxic CD8+ T cells	EDN1_EDNRB	0	1	IGFBP3_TMEM219
CD4+ T cells	Cytotoxic CD8+ T cells	EFNA1_EPHA2	0	1	CD55_ADGRE5
CD4+ T cells	Cytotoxic CD8+ T cells	EFNA1_EPHA3	0	1	LPAR1_ADGRE5
CD4+ T cells	Cytotoxic CD8+ T cells	EFNA4_EPHA2	0	1	LPAR2_ADGRE5
CD4+ T cells	Cytotoxic CD8+ T cells	EFNA4_EPHA3	0	1	THY1_ADGRE5
CD4+ T cells	Cytotoxic CD8+ T cells	EFNA5_EPHA2	0	1	ITGAV_ITGB1_ADGRE5
CD4+ T cells	Cytotoxic CD8+ T cells	EFNA5_EPHA3	0	1	ITGAV_ITGB3_ADGRE5
CD4+ T cells	Cytotoxic CD8+ T cells	EFNA5_EPHB2	0	1	COL3A1_ADGRG1
CD4+ T cells	Cytotoxic CD8+ T cells	EFNB1_EPHB2	0	1	TGM2_ADGRG1
CD4+ T cells	Cytotoxic CD8+ T cells	EFNB1_EPHB3	0	1	FLRT2_ADGRL1
CD4+ T cells	Cytotoxic CD8+ T cells	EFNB1_EPHB4	0	1	TENM2_ADGRL1
CD4+ T cells	Cytotoxic CD8+ T cells	EFNB2_EPHB2	0	1	TENM3_ADGRL1
CD4+ T cells	Cytotoxic CD8+ T cells	EFNB2_EPHB3	0	1	TENM4_ADGRL1
CD4+ T cells	Cytotoxic CD8+ T cells	EFNB2_EPHB4	0	1	FLRT2_ADGRL2
CD4+ T cells	Cytotoxic CD8+ T cells	EGF_EGFR	0	1	EDA_EDA2R
CD4+ T cells	Cytotoxic CD8+ T cells	EGF_EGFR_ERBB2	0	1	TNFSF12_TNFRSF12A
CD4+ T cells	Cytotoxic CD8+ T cells	ENTPD1_ADORA3	0	1
CD4+ T cells	Cytotoxic CD8+ T cells	ESAM_ESAM	0	1	TENM2_ADGRL2
CD4+ T cells	Cytotoxic CD8+ T cells	F11R_F11R	0	1	APOE_TREM2_TYROBP
CD4+ T cells	Cytotoxic CD8+ T cells	FGF7_FGFR1	0	1	TNFSF4_TNFRSF4
CD4+ T cells	Cytotoxic CD8+ T cells	FGF7_FGFR2	0	1	SPP1_CD44
CD4+ T cells	Cytotoxic CD8+ T cells	FLRT2_ADGRL1	0	1
CD4+ T cells	Cytotoxic CD8+ T cells	FLRT2_ADGRL2	0	1
CD4+ T cells	Cytotoxic CD8+ T cells	FLRT2_FLRT2	0	1
CD4+ T cells	Cytotoxic CD8+ T cells	FLRT2_UNC5B	0	1
CD4+ T cells	Cytotoxic CD8+ T cells	FLRT2_UNC5C	0	1
CD4+ T cells	Cytotoxic CD8+ T cells	FN1_CD44	0.0436577	0.04	PGI2-PTGIS_PTGIR
CD4+ T cells	Cytotoxic CD8+ T cells	FN1_ITGA2B_ITGB3	0	1	TNC_SDC4
CD4+ T cells	Cytotoxic CD8+ T cells	FN1_ITGA3_ITGB1	0.00865227	1	COL1A2_ITGA9_ITGB1
CD4+ T cells	Cytotoxic CD8+ T cells	FN1_ITGA4_ITGB1	0.0121925	0.14	COL4A1_ITGA9_ITGB1
CD4+ T cells	Cytotoxic CD8+ T cells	FN1_ITGA4_ITGB7	0.00970895	0	COL1A2_SDC4
CD4+ T cells	Cytotoxic CD8+ T cells	FN1_ITGA5_ITGB1	0.00865227	1	COL4A2_ITGA9_ITGB1
CD4+ T cells	Cytotoxic CD8+ T cells	FN1_ITGA8_ITGB1	0	1	COL6A1_ITGA9_ITGB1
CD4+ T cells	Cytotoxic CD8+ T cells	FN1_ITGAV_ITGB1	0	1	COL1A1_SDC4
CD4+ T cells	Cytotoxic CD8+ T cells	FN1_ITGAV_ITGB3	0	1	COL4A1_SDC4
CD4+ T cells	Cytotoxic CD8+ T cells	FN1_ITGAV_ITGB6	0	1	LAMA2_SV2A
CD4+ T cells	Cytotoxic CD8+ T cells	FN1_ITGAV_ITGB8	0	1	LAMA3_SV2A
CD4+ T cells	Cytotoxic CD8+ T cells	FN1_SDC1	0	1	CD99_CD99
CD4+ T cells	Cytotoxic CD8+ T cells	FN1_SDC4	0	1	EFNB2_EPHB2
CD4+ T cells	Cytotoxic CD8+ T cells	GABA-A-GAD1_SLC6A1_GABR_A3B3E	0	1	NECTIN2_TIGIT
CD4+ T cells	Cytotoxic CD8+ T cells	GABA-A-GAD1_SLC6A1_GABR_A3B3Q	0	1	NECTIN2_CD226
CD4+ T cells	Cytotoxic CD8+ T cells	GABA-A-GAD1_SLC6A6_GABR_A3B3E	0	1	DLL1_NOTCH1
CD4+ T cells	Cytotoxic CD8+ T cells	GABA-A-GAD1_SLC6A6_GABR_A3B3Q	0	1	NEGR1_NEGR1
CD4+ T cells	Cytotoxic CD8+ T cells	GABA-A-GAD1_SLC6A8_GABR_A3B3E	0	1	DLL4_NOTCH1
CD4+ T cells	Cytotoxic CD8+ T cells	GABA-A-GAD1_SLC6A8_GABR_A3B3Q	0	1	DLL1_NOTCH3
CD4+ T cells	Cytotoxic CD8+ T cells	GABA-B-GAD1_SLC6A1_GABBR1	0	1	JAG1_NOTCH1
CD4+ T cells	Cytotoxic CD8+ T cells	GABA-B-GAD1_SLC6A6_GABBR1	0	1	JAG1_NOTCH2
CD4+ T cells	Cytotoxic CD8+ T cells	GABA-B-GAD1_SLC6A8_GABBR1	0	1	JAG1_NOTCH3
CD4+ T cells	Cytotoxic CD8+ T cells	GAS6_AXL	0	1	LAMB2_ITGA3_ITGB1
CD4+ T cells	Cytotoxic CD8+ T cells	GAS6_MERTK	0	1	LAMC1_ITGA3_ITGB1
CD4+ T cells	Cytotoxic CD8+ T cells	GAS6_TYRO3	0	1	LAMC2_ITGA3_ITGB1
CD4+ T cells	Cytotoxic CD8+ T cells	GDF11_ACVR1B_ACVR2B	0	1	INHBB_ACVR1B_ACVR2A
CD4+ T cells	Cytotoxic CD8+ T cells	GDF11_TGFBR1_ACVR2A	0	1	INHBA_ACVR1B_ACVR2A
CD4+ T cells	Cytotoxic CD8+ T cells	GDF11_TGFBR1_ACVR2B	0	1	INHBA_ACVR1B_ACVR2B
CD4+ T cells	Cytotoxic CD8+ T cells	GJA1_GJA1	0.0163118	0.83
CD4+ T cells	Cytotoxic CD8+ T cells	GJA1_GJA5	0	1
CD4+ T cells	Cytotoxic CD8+ T cells	GJA5_GJA5	0	1
CD4+ T cells	Cytotoxic CD8+ T cells	GJC1_GJA1	0.00412846	0.89
CD4+ T cells	Cytotoxic CD8+ T cells	GJC1_GJA5	0	1
CD4+ T cells	Cytotoxic CD8+ T cells	GJC1_GJC1	0.00103532	0.96
CD4+ T cells	Cytotoxic CD8+ T cells	Glutamate-Glu-SLC1A1_GLS_GRIA3	0	1	JAG2_NOTCH1
CD4+ T cells	Cytotoxic CD8+ T cells	Glutamate-Glu-SLC1A2_GLS_GRIA3	0	1	JAG2_NOTCH2
CD4+ T cells	Cytotoxic CD8+ T cells	Glutamate-Glu-SLC1A3_GLS_GRIA3	0	1	JAG2_NOTCH3
CD4+ T cells	Cytotoxic CD8+ T cells	Glutamate-Glu-SLC1A3_GLS2_GRIA3	0	1	DLL1_NOTCH2
CD4+ T cells	Cytotoxic CD8+ T cells	GRN_SORT1	0.00412846	1	THBS1_ITGA3_ITGB1
CD4+ T cells	Cytotoxic CD8+ T cells	GZMA_F2R	0	1	LGALS9_P4HB
CD4+ T cells	Cytotoxic CD8+ T cells	GZMA_F2RL2	0	1	SLIT2_ROBO1
CD4+ T cells	Cytotoxic CD8+ T cells	GZMA_F2RL3	0	1	TUB_MERTK
CD4+ T cells	Cytotoxic CD8+ T cells	GZMA_PARD3	0	1	PLAU_PLAUR
CD4+ T cells	Cytotoxic CD8+ T cells	HSPG2_DAG1	0	1	JAM3_JAM3
CD4+ T cells	Cytotoxic CD8+ T cells	ICAM1_ITGAL	0	1	LRFN4_PTPRD
CD4+ T cells	Cytotoxic CD8+ T cells	ICAM1_ITGAL_ITGB2	0	1	TENM4_ADGRL2
CD4+ T cells	Cytotoxic CD8+ T cells	ICAM1_ITGAM_ITGB2	0	1	FLRT2_UNC5B
CD4+ T cells	Cytotoxic CD8+ T cells	ICAM1_ITGAX_ITGB2	0	1	TENM3_ADGRL2
CD4+ T cells	Cytotoxic CD8+ T cells	ICAM1_SPN	0	1	LRFN4_PTPRF
CD4+ T cells	Cytotoxic CD8+ T cells	ICAM2_ITGAL_ITGB2	0	1	FLRT2_FLRT2
CD4+ T cells	Cytotoxic CD8+ T cells	ICAM2_ITGAM_ITGB2	0	1	FLRT2_UNC5C
CD4+ T cells	Cytotoxic CD8+ T cells	IFNE_IFNAR1_IFNAR2	0	1	C3_C3AR1
CD4+ T cells	Cytotoxic CD8+ T cells	IGFBP3_TMEM219	0	1	COL6A1_ITGA3_ITGB1
CD4+ T cells	Cytotoxic CD8+ T cells	IL16_CD4	0	1	POSTN_ITGAV_ITGB5
CD4+ T cells	Cytotoxic CD8+ T cells	INHABA_ACVR2A	0	1	WNT2_FZD1_LRP5
CD4+ T cells	Cytotoxic CD8+ T cells	INHABB_ACVR2B	0	1	WNT2_FZD2_LRP5
CD4+ T cells	Cytotoxic CD8+ T cells	INHB_ACVR1C_ACVR2B	0	1	WNT10A_FZD7_LRP5
CD4+ T cells	Cytotoxic CD8+ T cells	INHBA_ACVR1B_ACVR2A	0	1	INHBB_ACVR1B_ACVR2B
CD4+ T cells	Cytotoxic CD8+ T cells	INHBA_ACVR1B_ACVR2B	0	1	INHBABB_ACVR1B_ACVR2A
CD4+ T cells	Cytotoxic CD8+ T cells	INHBABB_ACVR1B_ACVR2A	0	1	WNT10A_FZD4_LRP5
CD4+ T cells	Cytotoxic CD8+ T cells	INHBABB_ACVR1B_ACVR2B	0	1	WNT10A_FZD5_LRP5
CD4+ T cells	Cytotoxic CD8+ T cells	INHBABB_ACVR1C_ACVR2A	0	1	WNT10A_FZD6_LRP5
CD4+ T cells	Cytotoxic CD8+ T cells	INHBB_ACVR1B_ACVR2A	0	1	INHBABB_ACVR1B_ACVR2B
CD4+ T cells	Cytotoxic CD8+ T cells	INHBB_ACVR1B_ACVR2B	0	1	WNT10A_FZD1_LRP5
CD4+ T cells	Cytotoxic CD8+ T cells	INHBB_ACVR1C_ACVR2A	0	1	WNT10A_FZD2_LRP5
CD4+ T cells	Cytotoxic CD8+ T cells	INHBB_ACVR1C_ACVR2B	0	1	WNT10A_FZD3_LRP5
CD4+ T cells	Cytotoxic CD8+ T cells	ITGAV_ITGB1_ADGRE5	0	1
CD4+ T cells	Cytotoxic CD8+ T cells	ITGAV_ITGB3_ADGRA2	0	1
CD4+ T cells	Cytotoxic CD8+ T cells	ITGAV_ITGB3_ADGRE5	0	1
CD4+ T cells	Cytotoxic CD8+ T cells	JAG1_NOTCH1	0	1
CD4+ T cells	Cytotoxic CD8+ T cells	JAG1_NOTCH2	0	1
CD4+ T cells	Cytotoxic CD8+ T cells	JAG1_NOTCH3	0	1
CD4+ T cells	Cytotoxic CD8+ T cells	JAG2_NOTCH1	0	1
CD4+ T cells	Cytotoxic CD8+ T cells	JAG2_NOTCH2	0	1
CD4+ T cells	Cytotoxic CD8+ T cells	JAG2_NOTCH3	0	1
CD4+ T cells	Cytotoxic CD8+ T cells	JAM1_ITGAL_ITGB2	0	1	APP_TREM2_TYROBP
CD4+ T cells	Cytotoxic CD8+ T cells	JAM2_F11R	0	1	CADM1_NECTIN3
CD4+ T cells	Cytotoxic CD8+ T cells	JAM2_ITGA3_ITGB1	0	1	LRFN4_PTPRS
CD4+ T cells	Cytotoxic CD8+ T cells	JAM2_ITGAV_ITGB1	0	1	APP_SORL1
CD4+ T cells	Cytotoxic CD8+ T cells	JAM2_JAM2	0	1	CADM3_CADM1
CD4+ T cells	Cytotoxic CD8+ T cells	JAM2_JAM3	0	1	ENTPD1_ADORA3
CD4+ T cells	Cytotoxic CD8+ T cells	JAM3_F11R	0	1	CADM3_CADM4
CD4+ T cells	Cytotoxic CD8+ T cells	JAM3_ITGAM_ITGB2	0	1	APP_TNFRSF21
CD4+ T cells	Cytotoxic CD8+ T cells	JAM3_JAM3	0	1	CADM3_EPB41L1
CD4+ T cells	Cytotoxic CD8+ T cells	LAIR1_LILRB4	0	1
CD4+ T cells	Cytotoxic CD8+ T cells	LAMA2_CD44	0	1	Cholesterol-Cholesterol-DHCR24_RORA
CD4+ T cells	Cytotoxic CD8+ T cells	LAMA2_DAG1	0	1	MPZL1_MPZL1
CD4+ T cells	Cytotoxic CD8+ T cells	LAMA2_ITGA1_ITGB1	0	1	COL6A2_ITGA9_ITGB1
CD4+ T cells	Cytotoxic CD8+ T cells	LAMA2_ITGA2_ITGB1	0	1	LAMB1_ITGA9_ITGB1
CD4+ T cells	Cytotoxic CD8+ T cells	LAMA2_ITGA3_ITGB1	0	1	COL6A1_ITGA11_ITGB1
CD4+ T cells	Cytotoxic CD8+ T cells	LAMA2_ITGA6_ITGB1	0	1	LAMA4_ITGAV_ITGB8
CD4+ T cells	Cytotoxic CD8+ T cells	LAMA2_ITGA6_ITGB4	0	1	LAMB2_DAG1
CD4+ T cells	Cytotoxic CD8+ T cells	LAMA2_ITGA7_ITGB1	0	1	COL4A1_ITGAV_ITGB8
CD4+ T cells	Cytotoxic CD8+ T cells	LAMA2_ITGA9_ITGB1	0	1	COL6A6_CD44
CD4+ T cells	Cytotoxic CD8+ T cells	LAMA2_ITGAV_ITGB8	0	1	LAMA4_SV2A
CD4+ T cells	Cytotoxic CD8+ T cells	LAMA2_SV2A	0	1	ICAM1_ITGAM_ITGB2
CD4+ T cells	Cytotoxic CD8+ T cells	LAMA3_CD44	0	1	Cholesterol-Cholesterol-LIPA_RORA
CD4+ T cells	Cytotoxic CD8+ T cells	LAMA3_DAG1	0	1	NCAM1_FGFR1
CD4+ T cells	Cytotoxic CD8+ T cells	LAMA3_ITGA1_ITGB1	0	1	COL6A3_ITGA9_ITGB1
CD4+ T cells	Cytotoxic CD8+ T cells	LAMA3_ITGA2_ITGB1	0	1	LAMB2_ITGA9_ITGB1
CD4+ T cells	Cytotoxic CD8+ T cells	LAMA3_ITGA3_ITGB1	0	1	COL6A2_ITGA11_ITGB1
CD4+ T cells	Cytotoxic CD8+ T cells	LAMA3_ITGA6_ITGB1	0	1	LAMA5_ITGAV_ITGB8
CD4+ T cells	Cytotoxic CD8+ T cells	LAMA3_ITGA6_ITGB4	0	1	LAMC1_DAG1
CD4+ T cells	Cytotoxic CD8+ T cells	LAMA3_ITGA7_ITGB1	0	1	COL4A2_ITGAV_ITGB8
CD4+ T cells	Cytotoxic CD8+ T cells	LAMA3_ITGA9_ITGB1	0	1	COL9A2_CD44
CD4+ T cells	Cytotoxic CD8+ T cells	LAMA3_ITGAV_ITGB8	0	1	LAMA5_SV2A
CD4+ T cells	Cytotoxic CD8+ T cells	LAMA3_SV2A	0	1	ICAM2_ITGAM_ITGB2
CD4+ T cells	Cytotoxic CD8+ T cells	LAMA4_CD44	0	1	Testosterone-Testosterone-HSD17B12_AR
CD4+ T cells	Cytotoxic CD8+ T cells	LAMA4_DAG1	0	1	NCAM1_NCAM1
CD4+ T cells	Cytotoxic CD8+ T cells	LAMA4_ITGA1_ITGB1	0	1	COL6A6_ITGA9_ITGB1
CD4+ T cells	Cytotoxic CD8+ T cells	LAMA4_ITGA2_ITGB1	0	1	LAMC1_ITGA9_ITGB1
CD4+ T cells	Cytotoxic CD8+ T cells	LAMA4_ITGA3_ITGB1	0	1	COL6A3_ITGA11_ITGB1
CD4+ T cells	Cytotoxic CD8+ T cells	LAMA4_ITGA6_ITGB1	0	1	LAMB1_ITGAV_ITGB8
CD4+ T cells	Cytotoxic CD8+ T cells	LAMA4_ITGA6_ITGB4	0	1	LAMC2_DAG1
CD4+ T cells	Cytotoxic CD8+ T cells	LAMA4_ITGA7_ITGB1	0	1	COL6A1_ITGAV_ITGB8
CD4+ T cells	Cytotoxic CD8+ T cells	LAMA4_ITGA9_ITGB1	0	1	LAMA2_CD44
CD4+ T cells	Cytotoxic CD8+ T cells	LAMA4_ITGAV_ITGB8	0	1	LAMB1_SV2A
CD4+ T cells	Cytotoxic CD8+ T cells	LAMA4_SV2A	0	1	ICAM1_ITGAL
CD4+ T cells	Cytotoxic CD8+ T cells	LAMA5_CD44	0.0200631	0.01	APP_CD74
CD4+ T cells	Cytotoxic CD8+ T cells	LAMA5_DAG1	0	1	NECTIN1_CADM3
CD4+ T cells	Cytotoxic CD8+ T cells	LAMA5_ITGA1_ITGB1	0	1	COL9A2_ITGA9_ITGB1
CD4+ T cells	Cytotoxic CD8+ T cells	LAMA5_ITGA2_ITGB1	0	1	LAMC2_ITGA9_ITGB1
CD4+ T cells	Cytotoxic CD8+ T cells	LAMA5_ITGA3_ITGB1	0.00389905	0.78	COL6A6_ITGA11_ITGB1
CD4+ T cells	Cytotoxic CD8+ T cells	LAMA5_ITGA6_ITGB1	0	1	LAMB2_ITGAV_ITGB8
CD4+ T cells	Cytotoxic CD8+ T cells	LAMA5_ITGA6_ITGB4	0	1	Glutamate-Glu-SLC1A3_GLS_GRIA3
CD4+ T cells	Cytotoxic CD8+ T cells	LAMA5_ITGA7_ITGB1	0.00673414	0.45	COL6A2_ITGAV_ITGB8
CD4+ T cells	Cytotoxic CD8+ T cells	LAMA5_ITGA9_ITGB1	0	1	LAMA3_CD44
CD4+ T cells	Cytotoxic CD8+ T cells	LAMA5_ITGAV_ITGB8	0	1	LAMB2_SV2A
CD4+ T cells	Cytotoxic CD8+ T cells	LAMA5_SV2A	0	1	ICAM1_SPN
CD4+ T cells	Cytotoxic CD8+ T cells	LAMB1_CD44	0	1	CADM1_CADM1
CD4+ T cells	Cytotoxic CD8+ T cells	LAMB1_DAG1	0	1	NECTIN3_NECTIN1
CD4+ T cells	Cytotoxic CD8+ T cells	LAMB1_ITGA1_ITGB1	0	1	LAMA2_ITGA9_ITGB1
CD4+ T cells	Cytotoxic CD8+ T cells	LAMB1_ITGA2_ITGB1	0	1	COL1A1_ITGA11_ITGB1
CD4+ T cells	Cytotoxic CD8+ T cells	LAMB1_ITGA3_ITGB1	0	1	COL9A2_ITGA11_ITGB1
CD4+ T cells	Cytotoxic CD8+ T cells	LAMB1_ITGA6_ITGB1	0	1	LAMC1_ITGAV_ITGB8
CD4+ T cells	Cytotoxic CD8+ T cells	LAMB1_ITGA6_ITGB4	0	1	LTB4-LTA4H_LTB4R1
CD4+ T cells	Cytotoxic CD8+ T cells	LAMB1_ITGA7_ITGB1	0	1	COL6A3_ITGAV_ITGB8
CD4+ T cells	Cytotoxic CD8+ T cells	LAMB1_ITGA9_ITGB1	0	1	LAMA4_CD44
CD4+ T cells	Cytotoxic CD8+ T cells	LAMB1_ITGAV_ITGB8	0	1	LAMC1_SV2A
CD4+ T cells	Cytotoxic CD8+ T cells	LAMB1_SV2A	0	1	JAM2_ITGA3_ITGB1
CD4+ T cells	Cytotoxic CD8+ T cells	LAMB2_CD44	0.0200631	0	CADM3_CADM3
CD4+ T cells	Cytotoxic CD8+ T cells	LAMB2_DAG1	0	1	NECTIN3_NECTIN2
CD4+ T cells	Cytotoxic CD8+ T cells	LAMB2_ITGA1_ITGB1	0	1	LAMA3_ITGA9_ITGB1
CD4+ T cells	Cytotoxic CD8+ T cells	LAMB2_ITGA2_ITGB1	0	1	COL1A2_ITGA11_ITGB1
CD4+ T cells	Cytotoxic CD8+ T cells	LAMB2_ITGA3_ITGB1	0.00389905	0.79	FN1_ITGAV_ITGB1
CD4+ T cells	Cytotoxic CD8+ T cells	LAMB2_ITGA6_ITGB1	0	1	LAMC2_ITGAV_ITGB8
CD4+ T cells	Cytotoxic CD8+ T cells	LAMB2_ITGA6_ITGB4	0	1	PGE2-PTGES2_PTGER2
CD4+ T cells	Cytotoxic CD8+ T cells	LAMB2_ITGA7_ITGB1	0.00673414	0.58	COL6A6_ITGAV_ITGB8
CD4+ T cells	Cytotoxic CD8+ T cells	LAMB2_ITGA9_ITGB1	0	1	LAMA5_CD44
CD4+ T cells	Cytotoxic CD8+ T cells	LAMB2_ITGAV_ITGB8	0	1	LAMC2_SV2A
CD4+ T cells	Cytotoxic CD8+ T cells	LAMB2_SV2A	0	1	JAM2_ITGAV_ITGB1
CD4+ T cells	Cytotoxic CD8+ T cells	LAMC1_CD44	0.0200631	0	PTPRC_MRC1
CD4+ T cells	Cytotoxic CD8+ T cells	LAMC1_DAG1	0	1	NECTIN3_PVR
CD4+ T cells	Cytotoxic CD8+ T cells	LAMC1_ITGA1_ITGB1	0	1	LAMA4_ITGA9_ITGB1
CD4+ T cells	Cytotoxic CD8+ T cells	LAMC1_ITGA2_ITGB1	0	1	COL4A1_ITGA11_ITGB1
CD4+ T cells	Cytotoxic CD8+ T cells	LAMC1_ITGA3_ITGB1	0.00389905	0.95	FN1_ITGA4_ITGB7
CD4+ T cells	Cytotoxic CD8+ T cells	LAMC1_ITGA6_ITGB1	0	1	COL1A1_ITGAV_ITGB8
CD4+ T cells	Cytotoxic CD8+ T cells	LAMC1_ITGA6_ITGB4	0	1	PGE2-PTGES2_PTGER3
CD4+ T cells	Cytotoxic CD8+ T cells	LAMC1_ITGA7_ITGB1	0.00673414	0.79	COL9A2_ITGAV_ITGB8
CD4+ T cells	Cytotoxic CD8+ T cells	LAMC1_ITGA9_ITGB1	0	1	LAMB1_CD44
CD4+ T cells	Cytotoxic CD8+ T cells	LAMC1_ITGAV_ITGB8	0	1	THBS1_CD47
CD4+ T cells	Cytotoxic CD8+ T cells	LAMC1_SV2A	0	1	JAM3_ITGAM_ITGB2
CD4+ T cells	Cytotoxic CD8+ T cells	LAMC2_CD44	0.00677836	0.16	CD46_JAG1
CD4+ T cells	Cytotoxic CD8+ T cells	LAMC2_DAG1	0	1	NECTIN3_TIGIT
CD4+ T cells	Cytotoxic CD8+ T cells	LAMC2_ITGA1_ITGB1	0	1	LAMA5_ITGA9_ITGB1
CD4+ T cells	Cytotoxic CD8+ T cells	LAMC2_ITGA2_ITGB1	0	1	COL4A2_ITGA11_ITGB1
CD4+ T cells	Cytotoxic CD8+ T cells	LAMC2_ITGA3_ITGB1	0.00130307	0.91	FN1_ITGAV_ITGB3
CD4+ T cells	Cytotoxic CD8+ T cells	LAMC2_ITGA6_ITGB1	0	1	COL1A2_ITGAV_ITGB8
CD4+ T cells	Cytotoxic CD8+ T cells	LAMC2_ITGA6_ITGB4	0	1	PGE2-PTGES2_PTGER4
CD4+ T cells	Cytotoxic CD8+ T cells	LAMC2_ITGA7_ITGB1	0.00225483	0.75	LAMA2_ITGA6_ITGB4
CD4+ T cells	Cytotoxic CD8+ T cells	LAMC2_ITGA9_ITGB1	0	1	LAMB2_CD44
CD4+ T cells	Cytotoxic CD8+ T cells	LAMC2_ITGAV_ITGB8	0	1	THBS2_CD47
CD4+ T cells	Cytotoxic CD8+ T cells	LAMC2_SV2A	0	1	JAM1_ITGAL_ITGB2
CD4+ T cells	Cytotoxic CD8+ T cells	LGALS9_BCR_CD45_CD22	0	1	COL6A2_ITGA3_ITGB1
CD4+ T cells	Cytotoxic CD8+ T cells	LGALS9_CD44	0	1	COL1A1_ITGA3_ITGB1
CD4+ T cells	Cytotoxic CD8+ T cells	LGALS9_CD45	0	1	THBS2_ITGA3_ITGB1
CD4+ T cells	Cytotoxic CD8+ T cells	LGALS9_HAVCR2	0	1	COMP_ITGA3_ITGB1
CD4+ T cells	Cytotoxic CD8+ T cells	LGALS9_P4HB	0	1	COL6A3_ITGA3_ITGB1
CD4+ T cells	Cytotoxic CD8+ T cells	LPAR1_ADGRE5	0	1
CD4+ T cells	Cytotoxic CD8+ T cells	LPAR2_ADGRE5	0	1
CD4+ T cells	Cytotoxic CD8+ T cells	LRFN4_PTPRD	0	1
CD4+ T cells	Cytotoxic CD8+ T cells	LRFN4_PTPRF	0	1
CD4+ T cells	Cytotoxic CD8+ T cells	LRFN4_PTPRS	0	1
CD4+ T cells	Cytotoxic CD8+ T cells	LTA_LTB_LTBR	0	1	C3_ITGAM_ITGB2
CD4+ T cells	Cytotoxic CD8+ T cells	LTB4-LTA4H_LTB4R1	0	1	OCLN_OCLN
CD4+ T cells	Cytotoxic CD8+ T cells	LTC4-LTC4S_CYSLTR1	0	1	DLL4_NOTCH3
CD4+ T cells	Cytotoxic CD8+ T cells	MDK_ITGA4_ITGB1	0.00732682	0.11	SEMA3F_NRP2_PLXNA2
CD4+ T cells	Cytotoxic CD8+ T cells	MDK_ITGA6_ITGB1	0	1	SEMA3F_NRP2_PLXNA3
CD4+ T cells	Cytotoxic CD8+ T cells	MDK_LRP1	0.0163118	1	SEMA3C_NRP1_NRP2
CD4+ T cells	Cytotoxic CD8+ T cells	MDK_NCL	0.00412846	1	SEMA3C_PLXND1
CD4+ T cells	Cytotoxic CD8+ T cells	MDK_PTPRZ1	0	1	SEMA3F_NRP2_PLXNA1
CD4+ T cells	Cytotoxic CD8+ T cells	MDK_SDC1	0	1	SEMA3C_NRP2_PLXNA1
CD4+ T cells	Cytotoxic CD8+ T cells	MDK_SDC2	0	1	SEMA3C_NRP2_PLXNA2
CD4+ T cells	Cytotoxic CD8+ T cells	MDK_SDC4	0	1	SEMA3C_NRP2_PLXNA3
CD4+ T cells	Cytotoxic CD8+ T cells	MICA_NKG2D_HCST	0	1
CD4+ T cells	Cytotoxic CD8+ T cells	MIF_ACKR3	0	1	PTN_NCL
CD4+ T cells	Cytotoxic CD8+ T cells	MIF_CD74_CD44	0	1	PTN_ITGAV_ITGB3
CD4+ T cells	Cytotoxic CD8+ T cells	MIF_CD74_CXCR4	0	1	PTN_SDC4
CD4+ T cells	Cytotoxic CD8+ T cells	MMP2_INTEGRIN_AVB3_COMPLEX	0	1
CD4+ T cells	Cytotoxic CD8+ T cells	MPZL1_MPZL1	0	1	CADM3_NECTIN3
CD4+ T cells	Cytotoxic CD8+ T cells	NAMPT_ITGA5_ITGB1	0	1	SEMA3B_NRP2_PLXNA1
CD4+ T cells	Cytotoxic CD8+ T cells	NCAM1_FGFR1	0	1	CD99_PILRB
CD4+ T cells	Cytotoxic CD8+ T cells	NCAM1_NCAM1	0	1	LAIR1_LILRB4
CD4+ T cells	Cytotoxic CD8+ T cells	NECTIN1_CADM3	0	1	MMP2_INTEGRIN_AVB3_COMPLEX
CD4+ T cells	Cytotoxic CD8+ T cells	NECTIN2_CD226	0	1
CD4+ T cells	Cytotoxic CD8+ T cells	NECTIN2_TIGIT	0	1
CD4+ T cells	Cytotoxic CD8+ T cells	NECTIN3_NECTIN1	0	1	NTN4_UNC5B
CD4+ T cells	Cytotoxic CD8+ T cells	NECTIN3_NECTIN2	0	1	CD200_CD200R1L
CD4+ T cells	Cytotoxic CD8+ T cells	NECTIN3_PVR	0	1	PECAM1_CD38
CD4+ T cells	Cytotoxic CD8+ T cells	NECTIN3_TIGIT	0	1	SIRPG_CD47
CD4+ T cells	Cytotoxic CD8+ T cells	NEGR1_NEGR1	0	1
CD4+ T cells	Cytotoxic CD8+ T cells	NFASC_CNTN1_CNTNAP1	0	1	ITGAV_ITGB3_ADGRA2
CD4+ T cells	Cytotoxic CD8+ T cells	NPNT1_ITGA8_ITGB1	0	1	LAMA5_ITGA6_ITGB4
CD4+ T cells	Cytotoxic CD8+ T cells	NPNT2_ITGA8_ITGB1	0	1	LAMB1_ITGA6_ITGB4
CD4+ T cells	Cytotoxic CD8+ T cells	NTN4_UNC5B	0	1
CD4+ T cells	Cytotoxic CD8+ T cells	OCLN_OCLN	0	1
CD4+ T cells	Cytotoxic CD8+ T cells	PCDHGC3_PCDHGC3	0	1
CD4+ T cells	Cytotoxic CD8+ T cells	PDCD1LG2_PDCD1	0	1
CD4+ T cells	Cytotoxic CD8+ T cells	PDGFA_PDGFRA	0	1	SPP1_ITGAV_ITGB3
CD4+ T cells	Cytotoxic CD8+ T cells	PDGFA_PDGFRB	0	1	SPP1_ITGAV_ITGB1
CD4+ T cells	Cytotoxic CD8+ T cells	PDGFB_PDGFRA	0	1	SPP1_ITGAV_ITGB5
CD4+ T cells	Cytotoxic CD8+ T cells	PDGFB_PDGFRB	0	1	SPP1_ITGAV_ITGB6
CD4+ T cells	Cytotoxic CD8+ T cells	PDGFC_PDGFRA	0	1	SPP1_ITGA4_ITGB1
CD4+ T cells	Cytotoxic CD8+ T cells	PECAM1_CD38	0	1
CD4+ T cells	Cytotoxic CD8+ T cells	PECAM1_PECAM1	0	1
CD4+ T cells	Cytotoxic CD8+ T cells	PGE2-PTGES2_PTGER2	0	1	CD274_PDCD1
CD4+ T cells	Cytotoxic CD8+ T cells	PGE2-PTGES2_PTGER3	0	1	PDCD1LG2_PDCD1
CD4+ T cells	Cytotoxic CD8+ T cells	PGE2-PTGES2_PTGER4	0.00065046	0	PECAM1_PECAM1
CD4+ T cells	Cytotoxic CD8+ T cells	PGF_VEGFR1	0	1	MDK_SDC1
CD4+ T cells	Cytotoxic CD8+ T cells	PGI2-PTGIS_PTGIR	0	1	PTPRM_PTPRM
CD4+ T cells	Cytotoxic CD8+ T cells	PLAU_PLAUR	0	1	LAMA2_ITGA6_ITGB1
CD4+ T cells	Cytotoxic CD8+ T cells	POSTN_ITGAV_ITGB3	0	1	LGALS9_CD45
CD4+ T cells	Cytotoxic CD8+ T cells	POSTN_ITGAV_ITGB5	0	1	RARRES2_CMKLR1
CD4+ T cells	Cytotoxic CD8+ T cells	Pregnenolone-CYP11A1_NR1I2	0	1	SEMA4D_CD72
CD4+ T cells	Cytotoxic CD8+ T cells	Prostaglandin-TXA2-TBXAS1-TBXA2R	0	1	PVR_CD226
CD4+ T cells	Cytotoxic CD8+ T cells	PTN_ITGAV_ITGB3	0	1	GAS6_TYRO3
CD4+ T cells	Cytotoxic CD8+ T cells	PTN_NCL	0.00412846	0.87	GRN_SORT1
CD4+ T cells	Cytotoxic CD8+ T cells	PTN_PTPRZ1	0	1	ADM_CALCRL
CD4+ T cells	Cytotoxic CD8+ T cells	PTN_SDC1	0	1	ANXA1_FPR1
CD4+ T cells	Cytotoxic CD8+ T cells	PTN_SDC2	0	1	CALCA_CALCRL
CD4+ T cells	Cytotoxic CD8+ T cells	PTN_SDC3	0.012284	0.78	GAS6_AXL
CD4+ T cells	Cytotoxic CD8+ T cells	PTN_SDC4	0	1	GAS6_MERTK
CD4+ T cells	Cytotoxic CD8+ T cells	PTPRC_MRC1	0	1	SEMA6B_PLXNA2
CD4+ T cells	Cytotoxic CD8+ T cells	PTPRM_PTPRM	0	1
CD4+ T cells	Cytotoxic CD8+ T cells	PTPRS_NTRK3	0	1	COL4A2_ITGA3_ITGB1
CD4+ T cells	Cytotoxic CD8+ T cells	PVR_CD226	0	1
CD4+ T cells	Cytotoxic CD8+ T cells	PVR_TIGIT	0	1
CD4+ T cells	Cytotoxic CD8+ T cells	RARRES2_CMKLR1	0	1	THBS3_ITGA3_ITGB1
CD4+ T cells	Cytotoxic CD8+ T cells	RetinoicAcid-RA-ALDH1A1_RARA_CRABP2	0	1	SELL_CD34
CD4+ T cells	Cytotoxic CD8+ T cells	RetinoicAcid-RA-ALDH1A1_RARA_RXRA_CRABP2	0	1	SELL_PODXL
CD4+ T cells	Cytotoxic CD8+ T cells	RetinoicAcid-RA-ALDH1A1_RARB_CRABP2	0	1	SELPLG_SELL
CD4+ T cells	Cytotoxic CD8+ T cells	RetinoicAcid-RA-ALDH1A1_RARB_RXRB_CRABP2	0	1	SEMA4A_NRP1_PLXNA1
CD4+ T cells	Cytotoxic CD8+ T cells	RetinoicAcid-RA-ALDH1A1_RARG_CRABP2	0	1	SEMA4A_NRP1_PLXNA2
CD4+ T cells	Cytotoxic CD8+ T cells	RetinoicAcid-RA-ALDH1A1_RARG_RXRG_CRABP2	0	1	SEMA4A_NRP1_PLXNA3
CD4+ T cells	Cytotoxic CD8+ T cells	RetinoicAcid-RA-ALDH1A1_RXRA_CRABP2	0	1	SEMA4A_PLXNB1
CD4+ T cells	Cytotoxic CD8+ T cells	RetinoicAcid-RA-ALDH1A1_RXRB_CRABP2	0	1	SEMA4A_PLXNB2
CD4+ T cells	Cytotoxic CD8+ T cells	RetinoicAcid-RA-ALDH1A1_RXRG_CRABP2	0	1	SEMA4D_PLXNB1
CD4+ T cells	Cytotoxic CD8+ T cells	SDC1_ADGRA2	0	1
CD4+ T cells	Cytotoxic CD8+ T cells	SDC2_ADGRA2	0	1
CD4+ T cells	Cytotoxic CD8+ T cells	SELL_CD34	0	1
CD4+ T cells	Cytotoxic CD8+ T cells	SELL_PODXL	0	1
CD4+ T cells	Cytotoxic CD8+ T cells	SELPLG_SELL	0	1
CD4+ T cells	Cytotoxic CD8+ T cells	SEMA3B_NRP1_PLXNA1	0	1	COL1A1_ITGA1_ITGB1
CD4+ T cells	Cytotoxic CD8+ T cells	SEMA3B_NRP1_PLXNA2	0	1	COL1A2_ITGA1_ITGB1
CD4+ T cells	Cytotoxic CD8+ T cells	SEMA3B_NRP1_PLXNA3	0	1	COL4A1_ITGA1_ITGB1
CD4+ T cells	Cytotoxic CD8+ T cells	SEMA3B_NRP1_PLXNA4	0	1	COL4A2_ITGA1_ITGB1
CD4+ T cells	Cytotoxic CD8+ T cells	SEMA3B_NRP2_PLXNA1	0	1	COL9A2_ITGA1_ITGB1
CD4+ T cells	Cytotoxic CD8+ T cells	SEMA3B_NRP2_PLXNA2	0	1	FN1_ITGA3_ITGB1
CD4+ T cells	Cytotoxic CD8+ T cells	SEMA3B_NRP2_PLXNA3	0	1	FN1_ITGA4_ITGB1
CD4+ T cells	Cytotoxic CD8+ T cells	SEMA3B_NRP2_PLXNA4	0	1	FN1_ITGA5_ITGB1
CD4+ T cells	Cytotoxic CD8+ T cells	SEMA3C_NRP1_NRP2	0	1	LAMA2_ITGA3_ITGB1
CD4+ T cells	Cytotoxic CD8+ T cells	SEMA3C_NRP1_PLXNA1	0	1	COL6A1_ITGA1_ITGB1
CD4+ T cells	Cytotoxic CD8+ T cells	SEMA3C_NRP1_PLXNA2	0	1	COL6A2_ITGA1_ITGB1
CD4+ T cells	Cytotoxic CD8+ T cells	SEMA3C_NRP1_PLXNA3	0	1	COL6A3_ITGA1_ITGB1
CD4+ T cells	Cytotoxic CD8+ T cells	SEMA3C_NRP1_PLXNA4	0	1	COL6A6_ITGA1_ITGB1
CD4+ T cells	Cytotoxic CD8+ T cells	SEMA3C_NRP2_PLXNA1	0	1	LAMA2_ITGA1_ITGB1
CD4+ T cells	Cytotoxic CD8+ T cells	SEMA3C_NRP2_PLXNA2	0	1	LAMA3_ITGA1_ITGB1
CD4+ T cells	Cytotoxic CD8+ T cells	SEMA3C_NRP2_PLXNA3	0	1	LAMA4_ITGA1_ITGB1
CD4+ T cells	Cytotoxic CD8+ T cells	SEMA3C_NRP2_PLXNA4	0	1	LAMA5_ITGA1_ITGB1
CD4+ T cells	Cytotoxic CD8+ T cells	SEMA3C_PLXND1	0	1	LAMA3_ITGA3_ITGB1
CD4+ T cells	Cytotoxic CD8+ T cells	SEMA3F_NRP2_PLXNA1	0	1	LAMB1_ITGA1_ITGB1
CD4+ T cells	Cytotoxic CD8+ T cells	SEMA3F_NRP2_PLXNA2	0	1	LAMB2_ITGA1_ITGB1
CD4+ T cells	Cytotoxic CD8+ T cells	SEMA3F_NRP2_PLXNA3	0	1	LAMC1_ITGA1_ITGB1
CD4+ T cells	Cytotoxic CD8+ T cells	SEMA3F_NRP2_PLXNA4	0	1	LAMC2_ITGA1_ITGB1
CD4+ T cells	Cytotoxic CD8+ T cells	SEMA4A_NRP1_PLXNA1	0	1
CD4+ T cells	Cytotoxic CD8+ T cells	SEMA4A_NRP1_PLXNA2	0	1
CD4+ T cells	Cytotoxic CD8+ T cells	SEMA4A_NRP1_PLXNA3	0	1
CD4+ T cells	Cytotoxic CD8+ T cells	SEMA4A_NRP1_PLXNA4	0	1
CD4+ T cells	Cytotoxic CD8+ T cells	SEMA4A_PLXNB1	0	1
CD4+ T cells	Cytotoxic CD8+ T cells	SEMA4A_PLXNB2	0	1
CD4+ T cells	Cytotoxic CD8+ T cells	SEMA4C_PLXNB2	0	1
CD4+ T cells	Cytotoxic CD8+ T cells	SEMA4D_CD72	0	1
CD4+ T cells	Cytotoxic CD8+ T cells	SEMA4D_PLXNB1	0	1
CD4+ T cells	Cytotoxic CD8+ T cells	SEMA4D_PLXNB2	0.0193307	0
CD4+ T cells	Cytotoxic CD8+ T cells	SEMA5A_PLXNA1	0	1
CD4+ T cells	Cytotoxic CD8+ T cells	SEMA5A_PLXNA3	0	1
CD4+ T cells	Cytotoxic CD8+ T cells	SEMA6A_PLXNA2	0	1
CD4+ T cells	Cytotoxic CD8+ T cells	SEMA6B_PLXNA2	0	1
CD4+ T cells	Cytotoxic CD8+ T cells	SEMA6D_PLXNA1	0	1
CD4+ T cells	Cytotoxic CD8+ T cells	SEMA6D_PLXNA1_KDR	0	1
CD4+ T cells	Cytotoxic CD8+ T cells	SEMA6D_PLXNA1_TREM2	0	1
CD4+ T cells	Cytotoxic CD8+ T cells	SEMA7A_ITGB1_ITGA1	0	1
CD4+ T cells	Cytotoxic CD8+ T cells	SEMA7A_PLXNC1	0	1
CD4+ T cells	Cytotoxic CD8+ T cells	SIGLEC1_SPN	0	1
CD4+ T cells	Cytotoxic CD8+ T cells	SIRPG_CD47	0.00163995	0
CD4+ T cells	Cytotoxic CD8+ T cells	SLIT2_ROBO1	0	1	COL6A6_ITGA3_ITGB1
CD4+ T cells	Cytotoxic CD8+ T cells	SPP1_CD44	0	1	GZMA_F2RL2
CD4+ T cells	Cytotoxic CD8+ T cells	SPP1_ITGA4_ITGB1	0	1	SEMA3B_NRP1_PLXNA3
CD4+ T cells	Cytotoxic CD8+ T cells	SPP1_ITGA5_ITGB1	0	1	SEMA3C_NRP1_PLXNA3
CD4+ T cells	Cytotoxic CD8+ T cells	SPP1_ITGA8_ITGB1	0	1	SEMA3C_NRP1_PLXNA2
CD4+ T cells	Cytotoxic CD8+ T cells	SPP1_ITGA9_ITGB1	0	1	SEMA3C_NRP1_PLXNA1
CD4+ T cells	Cytotoxic CD8+ T cells	SPP1_ITGAV_ITGB1	0	1	GZMA_PARD3
CD4+ T cells	Cytotoxic CD8+ T cells	SPP1_ITGAV_ITGB3	0	1	GZMA_F2RL3
CD4+ T cells	Cytotoxic CD8+ T cells	SPP1_ITGAV_ITGB5	0	1	SEMA3B_NRP1_PLXNA1
CD4+ T cells	Cytotoxic CD8+ T cells	SPP1_ITGAV_ITGB6	0	1	SEMA3B_NRP1_PLXNA2
CD4+ T cells	Cytotoxic CD8+ T cells	TAX1BP3_ADGRB2	0	1
CD4+ T cells	Cytotoxic CD8+ T cells	TENM2_ADGRL1	0	1
CD4+ T cells	Cytotoxic CD8+ T cells	TENM2_ADGRL2	0	1
CD4+ T cells	Cytotoxic CD8+ T cells	TENM2_FLRT1_ADGRL1	0	1
CD4+ T cells	Cytotoxic CD8+ T cells	TENM3_ADGRL1	0	1
CD4+ T cells	Cytotoxic CD8+ T cells	TENM3_ADGRL2	0	1
CD4+ T cells	Cytotoxic CD8+ T cells	TENM4_ADGRL1	0	1
CD4+ T cells	Cytotoxic CD8+ T cells	TENM4_ADGRL2	0	1
CD4+ T cells	Cytotoxic CD8+ T cells	TENM4_FLRT1_ADGRL1	0	1
CD4+ T cells	Cytotoxic CD8+ T cells	Testosterone-Testosterone-HSD17B12_AR	0	1	SEMA5A_PLXNA1
CD4+ T cells	Cytotoxic CD8+ T cells	TGFB1_ACVR1_TGFBR1	0	1	BMP4_BMPR1A_ACVR2A
CD4+ T cells	Cytotoxic CD8+ T cells	TGFB1_ACVR1B_TGFBR2	0	1	TGFB1_ACVR1B_TGFBR2
CD4+ T cells	Cytotoxic CD8+ T cells	TGFB1_ACVR1C_TGFBR2	0	1	TGFB2_ACVR1B_TGFBR2
CD4+ T cells	Cytotoxic CD8+ T cells	TGFB1_TGFBR1_TGFBR2	0	1	TGFB1_TGFBR1_TGFBR2
CD4+ T cells	Cytotoxic CD8+ T cells	TGFB2_ACVR1_TGFBR1	0	1	BMP4_BMPR1A_ACVR2B
CD4+ T cells	Cytotoxic CD8+ T cells	TGFB2_ACVR1B_TGFBR2	0	1	TGFB3_ACVR1B_TGFBR2
CD4+ T cells	Cytotoxic CD8+ T cells	TGFB2_ACVR1C_TGFBR2	0	1	TGFB1_ACVR1_TGFBR1
CD4+ T cells	Cytotoxic CD8+ T cells	TGFB2_TGFBR1_TGFBR2	0	1	TGFB2_TGFBR1_TGFBR2
CD4+ T cells	Cytotoxic CD8+ T cells	TGFB3_ACVR1_TGFBR1	0	1	BMP4_BMPR1A_BMPR2
CD4+ T cells	Cytotoxic CD8+ T cells	TGFB3_ACVR1B_TGFBR2	0	1	TGFB2_ACVR1_TGFBR1
CD4+ T cells	Cytotoxic CD8+ T cells	TGFB3_ACVR1C_TGFBR2	0	1	TGFB3_ACVR1_TGFBR1
CD4+ T cells	Cytotoxic CD8+ T cells	TGFB3_TGFBR1_TGFBR2	0	1	TGFB3_TGFBR1_TGFBR2
CD4+ T cells	Cytotoxic CD8+ T cells	TGM2_ADGRG1	0	1
CD4+ T cells	Cytotoxic CD8+ T cells	THBS1_CD47	0.00490377	0.13	JAM2_JAM3
CD4+ T cells	Cytotoxic CD8+ T cells	THBS1_ITGA3_ITGB1	0.00389905	0.78	VWF_ITGAV_ITGB3
CD4+ T cells	Cytotoxic CD8+ T cells	THBS1_ITGAV_ITGB3	0	1	COL6A3_SDC4
CD4+ T cells	Cytotoxic CD8+ T cells	THBS1_SDC1	0	1	CDH2_CDH2
CD4+ T cells	Cytotoxic CD8+ T cells	THBS1_SDC4	0	1	ESAM_ESAM
CD4+ T cells	Cytotoxic CD8+ T cells	THBS2_CD47	0.00747517	0.66	F11R_F11R
CD4+ T cells	Cytotoxic CD8+ T cells	THBS2_ITGA3_ITGB1	0.00594675	1	TNC_ITGAV_ITGB3
CD4+ T cells	Cytotoxic CD8+ T cells	THBS2_ITGAV_ITGB3	0	1	COL6A6_SDC4
CD4+ T cells	Cytotoxic CD8+ T cells	THBS2_SDC1	0	1	CDH5_CDH5
CD4+ T cells	Cytotoxic CD8+ T cells	THBS2_SDC4	0	1	ICAM1_ITGAX_ITGB2
CD4+ T cells	Cytotoxic CD8+ T cells	THBS3_CD47	0	1	JAM2_F11R
CD4+ T cells	Cytotoxic CD8+ T cells	THBS3_ITGA3_ITGB1	0	1	TNXB_ITGAV_ITGB3
CD4+ T cells	Cytotoxic CD8+ T cells	THBS3_ITGAV_ITGB3	0	1	COL9A2_SDC4
CD4+ T cells	Cytotoxic CD8+ T cells	THBS3_SDC1	0	1	CSPG4_ITGA2_ITGB1
CD4+ T cells	Cytotoxic CD8+ T cells	THBS3_SDC4	0	1	ICAM1_ITGAL_ITGB2
CD4+ T cells	Cytotoxic CD8+ T cells	THY1_ADGRE5	0.0305434	0
CD4+ T cells	Cytotoxic CD8+ T cells	THY1_ITGAM_ITGB2	0	1
CD4+ T cells	Cytotoxic CD8+ T cells	THY1_ITGAV_ITGB3	0	1
CD4+ T cells	Cytotoxic CD8+ T cells	THY1_ITGAX_ITGB2	0	1
CD4+ T cells	Cytotoxic CD8+ T cells	TNC_ITGA2B_ITGB3	0	1	THBS1_SDC4
CD4+ T cells	Cytotoxic CD8+ T cells	TNC_ITGA8_ITGB1	0	1	LAMA3_ITGA6_ITGB4
CD4+ T cells	Cytotoxic CD8+ T cells	TNC_ITGA9_ITGB1	0	1	LAMB2_ITGA6_ITGB4
CD4+ T cells	Cytotoxic CD8+ T cells	TNC_ITGAV_ITGB3	0	1	COL6A1_SDC4
CD4+ T cells	Cytotoxic CD8+ T cells	TNC_ITGAV_ITGB6	0	1	THBS3_SDC4
CD4+ T cells	Cytotoxic CD8+ T cells	TNC_SDC1	0	1	CD99_CD99L2
CD4+ T cells	Cytotoxic CD8+ T cells	TNC_SDC4	0	1	EFNB2_EPHB3
CD4+ T cells	Cytotoxic CD8+ T cells	TNFSF10_TNFRSF10B	0	1	C3_ITGAX_ITGB2
CD4+ T cells	Cytotoxic CD8+ T cells	TNFSF12_TNFRSF12A	0	1	EDN1_EDNRB
CD4+ T cells	Cytotoxic CD8+ T cells	TNFSF4_TNFRSF4	0	1	GZMA_F2R
CD4+ T cells	Cytotoxic CD8+ T cells	TNXB_ITGA2B_ITGB3	0	1	THBS2_SDC4
CD4+ T cells	Cytotoxic CD8+ T cells	TNXB_ITGA8_ITGB1	0	1	LAMA4_ITGA6_ITGB4
CD4+ T cells	Cytotoxic CD8+ T cells	TNXB_ITGA9_ITGB1	0	1	LAMC1_ITGA6_ITGB4
CD4+ T cells	Cytotoxic CD8+ T cells	TNXB_ITGAV_ITGB3	0	1	COL6A2_SDC4
CD4+ T cells	Cytotoxic CD8+ T cells	TNXB_ITGAV_ITGB6	0	1	COMP_SDC4
CD4+ T cells	Cytotoxic CD8+ T cells	TNXB_SDC1	0	1	CDH15_CDH15
CD4+ T cells	Cytotoxic CD8+ T cells	TNXB_SDC4	0	1	EFNB2_EPHB4
CD4+ T cells	Cytotoxic CD8+ T cells	TUB_MERTK	0	1	COL9A2_ITGA3_ITGB1
CD4+ T cells	Cytotoxic CD8+ T cells	VEGFA_VEGFR1	0	1	SPP1_ITGA9_ITGB1
CD4+ T cells	Cytotoxic CD8+ T cells	VEGFA_VEGFR1R2	0	1	MDK_SDC2
CD4+ T cells	Cytotoxic CD8+ T cells	VEGFA_VEGFR2	0	1	SPP1_ITGA5_ITGB1
CD4+ T cells	Cytotoxic CD8+ T cells	VEGFB_VEGFR1	0	1	NAMPT_ITGA5_ITGB1
CD4+ T cells	Cytotoxic CD8+ T cells	VEGFC_VEGFR2	0	1	ANGPTL2_TLR4
CD4+ T cells	Cytotoxic CD8+ T cells	VEGFC_VEGFR2R3	0	1	MDK_SDC4
CD4+ T cells	Cytotoxic CD8+ T cells	VEGFC_VEGFR3	0	1	ANGPTL2_ITGA5_ITGB1
CD4+ T cells	Cytotoxic CD8+ T cells	VWF_ITGA2B_ITGB3	0	1	TNXB_SDC4
CD4+ T cells	Cytotoxic CD8+ T cells	VWF_ITGAV_ITGB3	0	1	COL4A2_SDC4
CD4+ T cells	Cytotoxic CD8+ T cells	WNT10A_FZD1_LRP5	0	1	WNT2_FZD3_LRP5
CD4+ T cells	Cytotoxic CD8+ T cells	WNT10A_FZD1_LRP6	0	1	WNT9A_FZD1_LRP6
CD4+ T cells	Cytotoxic CD8+ T cells	WNT10A_FZD10_LRP5	0	1	WNT2_FZD4_LRP5
CD4+ T cells	Cytotoxic CD8+ T cells	WNT10A_FZD10_LRP6	0	1	WNT9A_FZD2_LRP6
CD4+ T cells	Cytotoxic CD8+ T cells	WNT10A_FZD2_LRP5	0	1	WNT2_FZD5_LRP5
CD4+ T cells	Cytotoxic CD8+ T cells	WNT10A_FZD2_LRP6	0	1	WNT9A_FZD3_LRP6
CD4+ T cells	Cytotoxic CD8+ T cells	WNT10A_FZD3_LRP5	0	1	WNT2_FZD6_LRP5
CD4+ T cells	Cytotoxic CD8+ T cells	WNT10A_FZD3_LRP6	0	1	WNT9A_FZD4_LRP6
CD4+ T cells	Cytotoxic CD8+ T cells	WNT10A_FZD4_LRP5	0	1	WNT2_FZD7_LRP5
CD4+ T cells	Cytotoxic CD8+ T cells	WNT10A_FZD4_LRP6	0	1	WNT9A_FZD5_LRP6
CD4+ T cells	Cytotoxic CD8+ T cells	WNT10A_FZD5_LRP5	0	1	WNT3_FZD1_LRP5
CD4+ T cells	Cytotoxic CD8+ T cells	WNT10A_FZD5_LRP6	0	1	WNT9A_FZD6_LRP6
CD4+ T cells	Cytotoxic CD8+ T cells	WNT10A_FZD6_LRP5	0	1	WNT3_FZD2_LRP5
CD4+ T cells	Cytotoxic CD8+ T cells	WNT10A_FZD6_LRP6	0	1	WNT9A_FZD7_LRP6
CD4+ T cells	Cytotoxic CD8+ T cells	WNT10A_FZD7_LRP5	0	1	WNT3_FZD3_LRP5
CD4+ T cells	Cytotoxic CD8+ T cells	WNT10A_FZD7_LRP6	0	1	WNT5A_FZD1
CD4+ T cells	Cytotoxic CD8+ T cells	WNT10A_FZD8_LRP5	0	1	WNT3_FZD4_LRP5
CD4+ T cells	Cytotoxic CD8+ T cells	WNT10A_FZD8_LRP6	0	1	WNT5A_FZD2
CD4+ T cells	Cytotoxic CD8+ T cells	WNT10A_FZD9_LRP5	0	1	WNT3_FZD5_LRP5
CD4+ T cells	Cytotoxic CD8+ T cells	WNT10A_FZD9_LRP6	0	1	WNT5A_FZD3
CD4+ T cells	Cytotoxic CD8+ T cells	WNT11_FZD1	0	1	MIF_CD74_CD44
CD4+ T cells	Cytotoxic CD8+ T cells	WNT11_FZD2	0	1	MIF_ACKR3
CD4+ T cells	Cytotoxic CD8+ T cells	WNT11_FZD3	0	1	CSF1_CSF1R
CD4+ T cells	Cytotoxic CD8+ T cells	WNT11_FZD4	0	1	IL16_CD4
CD4+ T cells	Cytotoxic CD8+ T cells	WNT11_FZD6	0	1	IFNE_IFNAR1_IFNAR2
CD4+ T cells	Cytotoxic CD8+ T cells	WNT11_FZD7	0	1	TNFSF10_TNFRSF10B
CD4+ T cells	Cytotoxic CD8+ T cells	WNT2_FZD1_LRP5	0	1	WNT3_FZD6_LRP5
CD4+ T cells	Cytotoxic CD8+ T cells	WNT2_FZD1_LRP6	0	1	WNT5A_FZD4
CD4+ T cells	Cytotoxic CD8+ T cells	WNT2_FZD10_LRP5	0	1	WNT3_FZD7_LRP5
CD4+ T cells	Cytotoxic CD8+ T cells	WNT2_FZD10_LRP6	0	1	WNT5A_FZD6
CD4+ T cells	Cytotoxic CD8+ T cells	WNT2_FZD2_LRP5	0	1	WNT9A_FZD1_LRP5
CD4+ T cells	Cytotoxic CD8+ T cells	WNT2_FZD2_LRP6	0	1	WNT5A_FZD7
CD4+ T cells	Cytotoxic CD8+ T cells	WNT2_FZD3_LRP5	0	1	WNT9A_FZD2_LRP5
CD4+ T cells	Cytotoxic CD8+ T cells	WNT2_FZD3_LRP6	0	1	WNT5A_MCAM
CD4+ T cells	Cytotoxic CD8+ T cells	WNT2_FZD4_LRP5	0	1	WNT9A_FZD3_LRP5
CD4+ T cells	Cytotoxic CD8+ T cells	WNT2_FZD4_LRP6	0	1	WNT11_FZD1
CD4+ T cells	Cytotoxic CD8+ T cells	WNT2_FZD5_LRP5	0	1	WNT9A_FZD4_LRP5
CD4+ T cells	Cytotoxic CD8+ T cells	WNT2_FZD5_LRP6	0	1	WNT11_FZD2
CD4+ T cells	Cytotoxic CD8+ T cells	WNT2_FZD6_LRP5	0	1	WNT9A_FZD5_LRP5
CD4+ T cells	Cytotoxic CD8+ T cells	WNT2_FZD6_LRP6	0	1	WNT11_FZD3
CD4+ T cells	Cytotoxic CD8+ T cells	WNT2_FZD7_LRP5	0	1	WNT9A_FZD6_LRP5
CD4+ T cells	Cytotoxic CD8+ T cells	WNT2_FZD7_LRP6	0	1	WNT11_FZD4
CD4+ T cells	Cytotoxic CD8+ T cells	WNT2_FZD8_LRP5	0	1	WNT9A_FZD7_LRP5
CD4+ T cells	Cytotoxic CD8+ T cells	WNT2_FZD8_LRP6	0	1	WNT11_FZD6
CD4+ T cells	Cytotoxic CD8+ T cells	WNT2_FZD9_LRP5	0	1	WNT10A_FZD1_LRP6
CD4+ T cells	Cytotoxic CD8+ T cells	WNT2_FZD9_LRP6	0	1	WNT11_FZD7
CD4+ T cells	Cytotoxic CD8+ T cells	WNT3_FZD1_LRP5	0	1	WNT10A_FZD2_LRP6
CD4+ T cells	Cytotoxic CD8+ T cells	WNT3_FZD1_LRP6	0	1	EGF_EGFR
CD4+ T cells	Cytotoxic CD8+ T cells	WNT3_FZD10_LRP5	0	1	WNT10A_FZD3_LRP6
CD4+ T cells	Cytotoxic CD8+ T cells	WNT3_FZD10_LRP6	0	1	EGF_EGFR_ERBB2
CD4+ T cells	Cytotoxic CD8+ T cells	WNT3_FZD2_LRP5	0	1	WNT10A_FZD4_LRP6
CD4+ T cells	Cytotoxic CD8+ T cells	WNT3_FZD2_LRP6	0	1	FGF7_FGFR1
CD4+ T cells	Cytotoxic CD8+ T cells	WNT3_FZD3_LRP5	0	1	WNT10A_FZD5_LRP6
CD4+ T cells	Cytotoxic CD8+ T cells	WNT3_FZD3_LRP6	0	1	FGF7_FGFR2
CD4+ T cells	Cytotoxic CD8+ T cells	WNT3_FZD4_LRP5	0	1	WNT10A_FZD6_LRP6
[truncated: 171,825 more rows]

## Sheet: count
RSPO3+ tumor cells	Fibroblast-like tumor cells	Proliferating tumor cells	S phase tumor cells	Proliferating tumor myoblasts	Tumor myocytes	Mesenchymal stem-like cells	Fibroblasts	Endothelial cells	VSMCs	IL7R+ T cells	CD4+ T cells	CD4+ T reg cells	Cytotoxic CD8+ T cells	Proliferating CD8+ T cells	Macrophages
152	121	110	149	116	128	10	87	94	64	35	34	33	41	36	54
124	122	110	149	120	140	10	78	87	64	35	36	33	46	45	51
111	107	96	133	105	128	9	66	79	54	30	30	29	38	39	44
137	116	96	142	118	127	7	75	87	60	34	37	32	46	43	48
100	80	61	116	89	91	4	62	69	45	23	29	22	30	29	35
116	89	64	110	88	94	6	68	72	54	30	32	26	38	36	40
31	38	22	65	37	47	5	38	34	18	15	11	13	18	16	24
116	112	111	145	118	135	7	90	95	78	36	46	35	58	48	60
89	90	77	121	91	104	10	82	92	61	33	45	31	49	36	47
87	80	72	115	91	102	3	61	69	56	24	28	21	40	30	34
32	36	18	68	44	50	2	34	34	20	18	14	15	18	13	26
28	27	13	63	32	39	1	33	30	16	14	14	10	14	11	26
38	33	13	62	38	41	1	30	32	15	16	12	13	14	11	21
27	31	16	60	27	43	1	33	32	18	17	12	13	17	10	23
22	22	12	46	17	31	2	32	27	17	15	14	11	12	10	20
42	42	29	69	32	52	4	51	42	29	24	29	22	25	24	38

## Sheet: weight
RSPO3+ tumor cells	Fibroblast-like tumor cells	Proliferating tumor cells	S phase tumor cells	Proliferating tumor myoblasts	Tumor myocytes	Mesenchymal stem-like cells	Fibroblasts	Endothelial cells	VSMCs	IL7R+ T cells	CD4+ T cells	CD4+ T reg cells	Cytotoxic CD8+ T cells	Proliferating CD8+ T cells	Macrophages
2.34581	1.91902	1.53784	2.65135	1.63631	2.17848	0.326515	1.63616	1.5588	1.17855	1.24789	1.47638	1.09014	1.40223	1.20429	1.27632
2.05883	1.84041	1.48226	2.4232	1.62609	2.02524	0.245813	1.58295	1.39761	1.09315	1.13384	1.31016	0.95893	1.30277	1.12044	1.12784
1.86369	1.69668	1.20406	2.242	1.42265	1.87319	0.210974	1.47571	1.31744	0.994093	1.02085	1.23022	0.873907	1.13448	1.03653	1.05551
1.99681	1.80955	1.24872	2.40233	1.57324	1.95231	0.252303	1.57398	1.3255	1.09808	1.15215	1.3108	0.939197	1.29618	1.13128	1.16097
0.781884	1.01924	0.522326	1.45332	0.834197	0.873846	0.119237	1.0261	0.856448	0.62054	0.614692	0.806411	0.51987	0.662358	0.492521	0.659318
0.827497	1.15301	0.608682	1.36089	0.991655	0.958095	0.146363	1.11657	0.930127	0.733821	0.721168	0.872097	0.621322	0.802621	0.626165	0.663904
0.603916	0.950228	0.29371	0.987208	0.553951	0.55997	0.138775	1.01385	0.656226	0.536567	0.615972	0.710232	0.474319	0.716132	0.520041	0.634854
2.8395	2.58076	2.2938	3.56611	2.70188	2.90956	0.187171	2.52115	2.3596	2.24229	1.70624	2.17849	1.47256	2.21707	1.78155	1.69632
1.50614	1.54223	1.20612	1.8984	1.53514	1.73937	0.146788	1.42743	2.12421	1.56172	1.10817	1.55658	0.996728	1.42098	0.943134	1.01808
2.43133	2.21771	1.78331	3.00885	2.25954	2.45337	0.0431012	2.10592	2.17673	2.16395	1.55646	2.03604	1.3637	2.06533	1.49774	1.36144
0.384722	0.592236	0.115799	0.752595	0.429599	0.431258	0.0228395	0.686976	0.587019	0.425004	0.539215	0.651006	0.353437	0.595435	0.263781	0.386111
0.337813	0.35493	0.0872645	0.668594	0.273085	0.321888	0.0193307	0.621258	0.500485	0.368995	0.371243	0.62177	0.257125	0.42354	0.155521	0.390921
0.30117	0.52821	0.0502967	0.59529	0.320846	0.285845	0.0163118	0.641701	0.489547	0.35329	0.484561	0.582534	0.348567	0.512195	0.241615	0.327471
0.316319	0.496932	0.0948718	0.580695	0.213681	0.294079	0.00652769	0.622757	0.485171	0.362668	0.467468	0.54443	0.272176	0.535064	0.215121	0.341812
0.162053	0.300969	0.042932	0.337644	0.0699077	0.131759	0.0156794	0.462986	0.315709	0.282927	0.230312	0.472274	0.175384	0.210924	0.0890686	0.218123
0.249174	0.384597	0.130434	0.433215	0.252756	0.277613	0.0164246	0.500545	0.4214	0.344449	0.31168	0.514822	0.209144	0.363137	0.217489	0.364048
